# Supplementary material for: Synergic effect of dielectric barrier discharge plasma and hydrodynamic cavitation on decolorization of methylene blue
Source: PLoS One. 2026 Jun 8;21(6):e0348118. doi: 10.1371/journal.pone.0348118 (PMC13245793; doi:10.1371/journal.pone.0348118)
Supplement: S1 File — This file includes concentration calculation datasets for voltage-based experiments, direct DBD–HDC, tap water and distilled water systems, comparison between direct and indirect modes, electrode size effects, and raw pH and electrical conductivity (EC) measurements. (XLSX) [file pone.0348118.s001.xlsx]

## Sheet: Voltage based-Direct
				calculated concentration													absorption
		Voltage based	Time (min)	Replicate 1	Replicate 2	Replicate 3	Mean	SD (STDEV.S)	SEM	95% CI Margin	CI Lower	CI Upper	Degradatom efficiency	Er [%]		time	1	2	3	AVE	C1	C2	C3		Ln(C0/Ct)
	Initial MB Concentration	20 mg/L	1	12.4661	12.6299	12.5704	12.5555	0.0829153	0.0478712	0.205973	12.3495	12.7614	37.2226	1.02987		1	0.888	0.899	0.895	0.894	12.4661	12.6299	12.5704		0.465576
	applied Voltage	6.8 [kV]	2	11.8853	11.8555	11.7215	11.8208	0.0872593	0.0503792	0.216764	11.604	12.0376	40.896	1.08382		2	0.849	0.847	0.838	0.844667	11.8853	11.8555	11.7215		0.525872
	Power	66.2 [W]	3	11.3194	11.2897	11.1258	11.245	0.104244	0.0601854	0.258957	10.986	11.5039	43.7751	1.29479		3	0.811	0.809	0.798	0.806	11.3194	11.2897	11.1258		0.575811
	initial volume	4 [Lit]	5	9.99404	9.33879	8.99628	9.44304	0.506986	0.292708	1.25942	8.18362	10.7025	52.7848	6.29711		5	0.722	0.678	0.655	0.685	9.99404	9.33879	8.99628		0.750455
			8	6.53909	5.46687	5.33284	5.7796	0.661146	0.381713	1.64238	4.13722	7.42198	71.102	8.21189		8	0.49	0.418	0.409	0.439	6.53909	5.46687	5.33284		1.2414
			11	4.12658	3.12882	3.45644	3.57061	0.508587	0.293633	1.2634	2.30721	4.83401	82.1469	6.317		11	0.328	0.261	0.283	0.290667	4.12658	3.12882	3.45644		1.72299
			15	2.71184	2.25019	2.66716	2.54306	0.25462	0.147005	0.632512	1.91055	3.17557	87.2847	3.16256		15	0.233	0.202	0.23	0.221667	2.71184	2.25019	2.66716		2.06236
				calculated concentration													absorption
		Voltage based	Time (min)	Replicate 1	Replicate 2	Replicate 3	Mean	SD (STDEV.S)	SEM	95% CI Margin	CI Lower	CI Upper	Degradatom efficiency	Er [%]		time	1	2	3	AVE	C1	C2	C3		Ln(C0/Ct)
	Initial MB Concentration	20 mg/L	1	12.1683	11.8704	11.9002	11.9796	0.164038	0.0947073	0.407493	11.5722	12.3871	40.1018	2.03746		1	0.868	0.848	0.85	0.855333	12.1683	11.8704	11.9002		0.512523
	applied Voltage	8.4 [kV]	2	11.0663	10.7089	10.8876	10.8876	0.178704	0.103175	0.443926	10.4436	11.3315	45.5622	2.21963		2	0.794	0.77	0.782	0.782	11.0663	10.7089	10.8876		0.608111
	Power	99.4 [W]	3	8.96649	8.207	8.34103	8.50484	0.405381	0.234047	1.00702	7.49782	9.51186	57.4758	5.03511		3	0.653	0.602	0.611	0.622	8.96649	8.207	8.34103		0.855097
	initial volume	4 [Lit]	5	4.72226	4.03723	3.93299	4.23083	0.428777	0.247554	1.06514	3.16569	5.29597	78.8459	5.3257		5	0.368	0.322	0.315	0.335	4.72226	4.03723	3.93299		1.55333
			8	2.39911	1.62472	1.68429	1.90271	0.430926	0.248796	1.07048	0.832225	2.97319	90.4865	5.3524		8	0.212	0.16	0.164	0.178667	2.39911	1.62472	1.68429		2.35246
			11	1.69918	1.02904	0.984363	1.23753	0.400427	0.231187	0.994715	0.242813	2.23224	93.8124	4.97358		11	0.165	0.12	0.117	0.134	1.69918	1.02904	0.984363		2.78262
			15	1.07372	0.775875	0.880119	0.909903	0.151138	0.0872593	0.375447	0.534457	1.28535	95.4505	1.87723		15	0.123	0.103	0.11	0.112	1.07372	0.775875	0.880119		3.09015
				calculated concentration													absorption
		Voltage based	Time (min)	Replicate 1	Replicate 2	Replicate 3	Mean	SD (STDEV.S)	SEM	95% CI Margin	CI Lower	CI Upper	Degradatom efficiency	Er [%]		time	1	2	3	AVE	C1	C2	C3		Ln(C0/Ct)
	Initial MB Concentration	20 mg/L	1	11.2003	10.7535	11.2003	11.0514	0.257938	0.14892	0.640752	10.4106	11.6921	44.7431	3.20376		1	0.803	0.773	0.803	0.793	11.2003	10.7535	11.2003		0.593177
	applied Voltage	9.6 [kV]	2	7.38794	6.67312	7.38794	7.14966	0.4127	0.238273	1.0252	6.12446	8.17487	64.2517	5.12602		2	0.547	0.499	0.547	0.531	7.38794	6.67312	7.38794		1.02867
	Power	139.3 [W]	3	4.08191	3.30752	4.08191	3.82378	0.447092	0.258129	1.11064	2.71314	4.93442	80.8811	5.55319		3	0.325	0.273	0.325	0.307667	4.08191	3.30752	4.08191		1.65449
	initial volume	4 [Lit]	5	2.50335	2.05659	2.50335	2.35443	0.257938	0.14892	0.640752	1.71368	2.99518	88.2278	3.20376		5	0.219	0.189	0.219	0.209	2.50335	2.05659	2.50335		2.13943
			8	0.924795	0.731199	0.924795	0.860263	0.111773	0.0645321	0.277659	0.582604	1.13792	95.6987	1.3883		8	0.113	0.1	0.113	0.108667	0.924795	0.731199	0.924795		3.14625
			11	0.329114	-0.072971	0.329114	0.195086	0.232144	0.134028	0.576677	-0.381592	0.771763	99.0246	2.88339		11	0.073	0.046	0.073	0.064	0.329114	-0.072971	0.329114		4.63005
			15	0.0610573	-0.162323	0.105733	0.0014892	0.143614	0.0829153	0.356756	-0.355267	0.358245	99.9926	1.78378		15	0.055	0.04	0.058	0.051	0.0610573	-0.162323	0.105733		9.50525
				calculated concentration													absorption
		Voltage based	Time (min)	Replicate 1	Replicate 2	Replicate 3	Mean	SD (STDEV.S)	SEM	95% CI Margin	CI Lower	CI Upper	Degradatom efficiency	Er [%]		time	1	2	3	AVE	C1	C2	C3		Ln(C0/Ct)
	Initial MB Concentration	20 mg/L	1	11.4981	11.5577	11.5279	11.5279	0.0297841	0.0171958	0.0739877	11.4539	11.6019	42.3604	0.369939		1	0.823	0.827	0.825	0.825	11.4981	11.5577	11.5279		0.55096
	applied Voltage	10.6 [kV]	2	8.14743	7.98362	8.05808	8.06304	0.0820189	0.0473536	0.203746	7.8593	8.26679	59.6848	1.01873		2	0.598	0.587	0.592	0.592333	8.14743	7.98362	8.05808		0.908441
	Power	174.7 [W]	3	5.94341	6.04765	5.9583	5.98312	0.0563803	0.0325512	0.140056	5.84307	6.12318	70.0844	0.700282		3	0.45	0.457	0.451	0.452667	5.94341	6.04765	5.9583		1.20679
	initial volume	4 [Lit]	5	3.24795	3.5309	2.9799	3.25292	0.275536	0.159081	0.68447	2.56845	3.93739	83.7354	3.42235		5	0.269	0.288	0.251	0.269333	3.24795	3.5309	2.9799		1.81618
			8	1.4758	1.46091	1.50558	1.48076	0.022748	0.0131335	0.0565091	1.42426	1.53727	92.5962	0.282545		8	0.15	0.149	0.152	0.150333	1.4758	1.46091	1.50558		2.60317
			11	0.954579	1.04393	0.999255	0.999255	0.0446761	0.0257938	0.110982	0.888274	1.11024	95.0037	0.554908		11	0.115	0.121	0.118	0.118	0.954579	1.04393	0.999255		2.99648
			15	0.656739	0.716307	0.612063	0.661703	0.0522991	0.0301949	0.129918	0.531784	0.791621	96.6915	0.649591		15	0.095	0.099	0.092	0.0953333	0.656739	0.716307	0.612063		3.40867
				calculated concentration													absorption
		Voltage based	Time (min)	Replicate 1	Replicate 2	Replicate 3	Mean	SD (STDEV.S)	SEM	95% CI Margin	CI Lower	CI Upper	Degradatom efficiency	Er [%]		time	1	2	3	AVE	C1	C2	C3		Ln(C0/Ct)
	Initial MB Concentration	20 mg/L	1	11.6471	11.6471	11.2897	11.5279	0.20635	0.119136	0.512602	11.0153	12.0405	42.3604	2.56301		1	0.833	0.833	0.809	0.825	11.6471	11.6471	11.2897		0.55096
	applied Voltage	12.0 [kV]	2	9.74088	9.74088	9.99404	9.82527	0.146165	0.0843882	0.363093	9.46217	10.1884	50.8737	1.81547		2	0.705	0.705	0.722	0.710667	9.74088	9.74088	9.99404		0.710775
	Power	217.4 [W]	3	6.7178	7.34326	6.65823	6.90643	0.379479	0.219092	0.942678	5.96375	7.84911	65.4679	4.71339		3	0.502	0.544	0.498	0.514667	6.7178	7.34326	6.65823		1.06328
	initial volume	4 [Lit]	5	3.3522	3.69471	3.11392	3.38694	0.29195	0.168557	0.725243	2.6617	4.11219	83.0653	3.62622		5	0.276	0.299	0.26	0.278333	3.3522	3.69471	3.11392		1.7758
			8	1.83321	2.02681	1.25242	1.70414	0.403003	0.232674	1.00112	0.70303	2.70526	91.4793	5.00558		8	0.174	0.187	0.135	0.165333	1.83321	2.02681	1.25242		2.46267
			11	1.16307	1.37156	0.760983	1.09854	0.31036	0.179186	0.770977	0.327559	1.86951	94.5073	3.85488		11	0.129	0.143	0.102	0.124667	1.16307	1.37156	0.760983		2.90175
			15	0.686523	0.775875	0.626955	0.696451	0.0749549	0.0432752	0.186198	0.510252	0.882649	96.5177	0.930992		15	0.097	0.103	0.093	0.0976667	0.686523	0.775875	0.626955		3.35749

## Sheet: Tap water
					calculated concentration													absorption
			Voltage based	Time (min)	Replicate 1	Replicate 2	Replicate 3	Mean	SD (STDEV.S)	SEM	95% CI Margin	CI Lower	CI Upper	Degradatom efficiency	Er [%]		time	1	2	3	AVE	C1	C2	C3
		Initial MB Concentration	10 mg/L	1	2.96426	2.8898	3.10573	2.9866	0.109687	0.0633276	0.272477	2.71412	3.25907	70.134	1.36238		1	0.449	0.439	0.468	0.452	2.96426	2.8898	3.10573
		applied Voltage	9.6 [kV]	2	2.50261	2.4207	2.00372	2.30901	0.267539	0.154464	0.664604	1.64441	2.97361	76.9099	3.32302		2	0.387	0.376	0.32	0.361	2.50261	2.4207	2.00372
		Power	139.3 [W]	3	1.22189	0.961281	1.05063	1.07793	0.132433	0.0764603	0.328982	0.748953	1.40692	89.2207	1.64491		3	0.215	0.18	0.192	0.195667	1.22189	0.961281	1.05063
		initial volume	4 [Lit]	5	0.7379	0.0826508	0.104989	0.308513	0.372028	0.21479	0.924168	-0.615655	1.23268	96.9149	4.62084		5	0.15	0.062	0.065	0.0923333	0.7379	0.0826508	0.104989
				8	-0.0439315	-0.148176	-0.14073	-0.110946	0.0581552	0.0335759	0.144466	-0.255411	0.03352	101.109	0.722328		8	0.045	0.031	0.032	0.036	-0.0439315	-0.148176	-0.14073
				11	-0.14073	-0.200298	-0.230082	-0.19037	0.0454959	0.0262671	0.113018	-0.303388	-0.0773517	101.904	0.565091		11	0.032	0.024	0.02	0.0253333	-0.14073	-0.200298	-0.230082
				15	-0.230082	-0.267312	-0.304542	-0.267312	0.0372301	0.0214948	0.0924847	-0.359797	-0.174827	102.673	0.462423		15	0.02	0.015	0.01	0.015	-0.230082	-0.267312	-0.304542
					calculated concentration													absorption
			Voltage based	Time (min)	Replicate 1	Replicate 2	Replicate 3	Mean	SD (STDEV.S)	SEM	95% CI Margin	CI Lower	CI Upper	Degradatom efficiency	Er [%]		time	1	2	3	AVE	C1	C2	C3
		Initial MB Concentration	20 mg/L	1	5.60015	5.37677	5.60015	5.52569	0.128969	0.0744602	0.320376	5.20531	5.84606	72.3716	1.60188		1	0.803	0.773	0.803	0.793	5.60015	5.37677	5.60015
		applied Voltage	9.6 [kV]	2	3.69397	3.33656	3.69397	3.57483	0.20635	0.119136	0.512602	3.06223	4.08743	82.1258	2.56301		2	0.547	0.499	0.547	0.531	3.69397	3.33656	3.69397
		Power	139.3 [W]	3	2.04095	1.65376	2.04095	1.91189	0.223546	0.129064	0.555319	1.35657	2.46721	90.4406	2.77659		3	0.325	0.273	0.325	0.307667	2.04095	1.65376	2.04095
		initial volume	4 [Lit]	5	1.25168	0.760238	1.25168	1.08786	0.283731	0.163812	0.704828	0.383035	1.79269	94.5607	3.52414		5	0.219	0.153	0.219	0.197	1.25168	0.760238	1.25168
				8	0.462398	0.365599	0.462398	0.430132	0.0558865	0.0322661	0.13883	0.291302	0.568961	97.8493	0.694148		8	0.113	0.1	0.113	0.108667	0.462398	0.365599	0.462398
				11	0.164557	-0.0364855	0.164557	0.0975428	0.116072	0.0670141	0.288339	-0.190796	0.385881	99.5123	1.44169		11	0.073	0.046	0.073	0.064	0.164557	-0.0364855	0.164557
				15	0.253909	-0.0215934	0.253909	0.162075	0.159062	0.0918342	0.395131	-0.233056	0.557206	99.1896	1.97565		15	0.085	0.048	0.085	0.0726667	0.253909	-0.0215934	0.253909
					calculated concentration													absorption
			Voltage based	Time (min)	Replicate 1	Replicate 2	Replicate 3	Mean	SD (STDEV.S)	SEM	95% CI Margin	CI Lower	CI Upper	Degradatom efficiency	Er [%]		time	1	2	3	AVE	C1	C2	C3
		Initial MB Concentration	30 mg/L	1	9.80045	9.59196	9.30901	9.56714	0.246657	0.142407	0.61273	8.95441	10.1799	68.1095	3.06365		1	0.709	0.695	0.676	0.693333	9.80045	9.59196	9.30901
		applied Voltage	9.6 [kV]	2	6.7178	5.92852	6.5242	6.39017	0.411354	0.237496	1.02186	5.36831	7.41203	78.6994	5.10931		2	0.502	0.449	0.489	0.48	6.7178	5.92852	6.5242
		Power	139.3 [W]	3	3.23306	2.95011	2.93522	3.03946	0.167825	0.0968936	0.4169	2.62256	3.45636	89.8685	2.0845		3	0.268	0.249	0.248	0.255	3.23306	2.95011	2.93522
		initial volume	4 [Lit]	5	2.23529	1.60983	1.4758	1.77364	0.405381	0.234047	1.00702	0.76662	2.78066	94.0879	5.03511		5	0.201	0.159	0.15	0.17	2.23529	1.60983	1.4758
				8	1.62472	0.418466	0.403574	0.815587	0.70077	0.40459	1.74081	-0.925222	2.5564	97.2814	8.70405		8	0.16	0.079	0.078	0.105667	1.62472	0.418466	0.403574
				11	0.597171	-0.072971	0.0163812	0.180194	0.363866	0.210078	0.903893	-0.723699	1.08409	99.3994	4.51946		11	0.091	0.046	0.052	0.063	0.597171	-0.072971	0.0163812
				15	0.105733	-0.326136	-0.400596	-0.206999	0.273381	0.157837	0.679117	-0.886116	0.472118	100.69	3.39558		15	0.058	0.029	0.024	0.037	0.105733	-0.326136	-0.400596
					calculated concentration													absorption
			Voltage based	Time (min)	Replicate 1	Replicate 2	Replicate 3	Mean	SD (STDEV.S)	SEM	95% CI Margin	CI Lower	CI Upper	Degradatom efficiency	Er [%]		time	1	2	3	AVE	C1	C2	C3
		Initial MB Concentration	40 mg/L	1	11.7811	11.8555	11.8258	11.8208	0.0374775	0.0216376	0.0930992	11.7277	11.9139	70.448	0.465496		1	0.842	0.847	0.845	0.844667	11.7811	11.8555	11.8258
		applied Voltage	9.6 [kV]	2	10.8429	11.1556	10.8876	10.962	0.169141	0.0976536	0.420169	10.5419	11.3822	72.5949	2.10085		2	0.779	0.8	0.782	0.787	10.8429	11.1556	10.8876
		Power	139.3 [W]	3	8.14743	9.17498	8.31124	8.54455	0.552077	0.318742	1.37144	7.17312	9.91599	78.6386	6.85718		3	0.598	0.667	0.609	0.624667	8.14743	9.17498	8.31124
		initial volume	4 [Lit]	5	3.59047	5.04989	3.9032	4.18119	0.768396	0.443634	1.9088	2.27238	6.08999	89.547	9.54401		5	0.292	0.39	0.313	0.331667	3.59047	5.04989	3.9032
				8	1.92256	2.50335	2.02681	2.15091	0.309644	0.178773	0.7692	1.38171	2.92011	94.6227	3.846		8	0.18	0.219	0.187	0.195333	1.92256	2.50335	2.02681
				11	1.25242	1.90767	1.25242	1.47084	0.378308	0.218416	0.93977	0.531066	2.41061	96.3229	4.69885		11	0.135	0.179	0.135	0.149667	1.25242	1.90767	1.25242
				15	0.731199	0.999255	0.746091	0.825515	0.150648	0.0869765	0.37423	0.451285	1.19974	97.9362	1.87115		15	0.1	0.118	0.101	0.106333	0.731199	0.999255	0.746091

## Sheet: Distilled water
					calculated concentration													absorption
			Voltage based	Time (min)	Replicate 1	Replicate 2	Replicate 3	Mean	SD (STDEV.S)	SEM	95% CI Margin	CI Lower	CI Upper	Degradatom efficiency	Er [%]		time	1	2	3	AVE	C1	C2	C3
			10 mg/L	1	2.62725	2.55516	2.76424	2.64888	0.106207	0.0613187	0.263833	2.38505	2.91272	73.5112	1.31916		1	0.449	0.439	0.468	0.452	2.62725	2.55516	2.76424
		applied Voltage	9.6 [kV]	2	2.18025	2.10094	0.90411	1.72843	0.714983	0.412796	1.77612	-0.0476867	3.50455	82.7157	8.88059		2	0.387	0.376	0.21	0.324333	2.18025	2.10094	0.90411
		Power	139.3 [W]	3	0.940159	0.240807	0.0966114	0.425859	0.451194	0.260497	1.12083	-0.694969	1.54669	95.7414	5.60414		3	0.215	0.118	0.098	0.143667	0.940159	0.240807	0.0966114
		initial volume	4 [Lit]	5	0.471521	-0.162942	-0.141312	0.0557558	0.360226	0.207976	0.894851	-0.839095	0.950606	99.4424	4.47425		5	0.15	0.062	0.065	0.0923333	0.471521	-0.162942	-0.141312
				8	-0.285508	-0.386446	-0.379236	-0.350397	0.0563104	0.0325108	0.139883	-0.490279	-0.210514	103.504	0.699414		8	0.045	0.031	0.032	0.036	-0.285508	-0.386446	-0.379236
				11	-0.379236	-0.436914	-0.465753	-0.427301	0.0440526	0.0254338	0.109433	-0.536734	-0.317868	104.273	0.547164		11	0.032	0.024	0.02	0.0253333	-0.379236	-0.436914	-0.465753
				15	-0.465753	-0.501802	-0.537851	-0.501802	0.036049	0.0208129	0.0895507	-0.591353	-0.412252	105.018	0.447754		15	0.02	0.015	0.01	0.015	-0.465753	-0.501802	-0.537851
					calculated concentration													absorption
			Voltage based	Time (min)	Replicate 1	Replicate 2	Replicate 3	Mean	SD (STDEV.S)	SEM	95% CI Margin	CI Lower	CI Upper	Degradatom efficiency	Er [%]		time	1	2	3	AVE	C1	C2	C3
		Initial MB Concentration	20 mg/L	1	5.21557	5.33093	5.17231	5.23961	0.0819934	0.0473389	0.203683	5.03592	5.44329	73.802	1.01841		1	0.808	0.824	0.802	0.811333	5.21557	5.33093	5.17231
		applied Voltage	9.6 [kV]	2	3.56453	3.73756	3.5429	3.615	0.106695	0.0616006	0.265046	3.34995	3.88004	81.925	1.32523		2	0.579	0.603	0.576	0.586	3.56453	3.73756	3.5429
		Power	139.3 [W]	3	1.8558	1.94232	1.74045	1.84619	0.10128	0.058474	0.251594	1.5946	2.09778	90.769	1.25797		3	0.342	0.354	0.326	0.340667	1.8558	1.94232	1.74045
		initial volume	4 [Lit]	5	0.550829	0.52199	0.53641	0.53641	0.0144196	0.00832517	0.0358203	0.500589	0.57223	97.318	0.179101		5	0.161	0.157	0.159	0.159	0.550829	0.52199	0.53641
				8	0.0677722	0.111031	0.103821	0.0942081	0.0231763	0.0133808	0.0575731	0.036635	0.151781	99.529	0.287865		8	0.094	0.1	0.099	0.0976667	0.0677722	0.111031	0.103821
				11	0.0389329	-0.0475847	-0.0475847	-0.0187455	0.049951	0.0288392	0.124085	-0.142831	0.10534	100.094	0.620426		11	0.09	0.078	0.078	0.082	0.0389329	-0.0475847	-0.0475847
				15	-0.0475847	-0.263879	-0.162942	-0.158135	0.108227	0.062485	0.268851	-0.426986	0.110716	100.791	1.34426		15	0.078	0.048	0.062	0.0626667	-0.0475847	-0.263879	-0.162942
					calculated concentration													absorption
			Voltage based	Time (min)	Replicate 1	Replicate 2	Replicate 3	Mean	SD (STDEV.S)	SEM	95% CI Margin	CI Lower	CI Upper	Degradatom efficiency	Er [%]		time	1	2	3	AVE	C1	C2	C3
		Initial MB Concentration	30 mg/L	1	10.4311	10.6619	10.3446	10.4792	0.163987	0.0946778	0.407366	10.0718	10.8866	65.0693	2.03683		1	0.796	0.769	0.769	0.778	10.4311	10.6619	10.3446
		applied Voltage	9.6 [kV]	2	7.12906	7.47513	7.0858	7.22999	0.213391	0.123201	0.530092	6.6999	7.76008	75.9	2.65046		2	0.618	0.645	0.655	0.639333	7.12906	7.47513	7.0858
		Power	139.3 [W]	3	3.71161	3.88464	3.48089	3.69238	0.20256	0.116948	0.503187	3.18919	4.19557	87.6921	2.51594		3	0.404	0.428	0.438	0.423333	3.71161	3.88464	3.48089
		initial volume	4 [Lit]	5	1.10166	1.04398	1.07282	1.07282	0.0288392	0.0166503	0.0716406	1.00118	1.14446	96.4239	0.358203		5	0.184	0.227	0.245	0.218667	1.10166	1.04398	1.07282
				8	0.135544	0.222062	0.207642	0.188416	0.0463526	0.0267617	0.115146	0.0732701	0.303562	99.3719	0.575731		8	0.107	0.126	0.128	0.120333	0.135544	0.222062	0.207642
				11	0.0778659	-0.0951694	-0.0951694	-0.037491	0.099902	0.0576784	0.24817	-0.285661	0.210679	100.125	1.24085		11	0.082	0.092	0.111	0.095	0.0778659	-0.0951694	-0.0951694
				15	-0.0951694	-0.527758	-0.325883	-0.31627	0.216454	0.12497	0.537702	-0.853972	0.221432	101.054	2.68851		15	0.062	0.088	0.094	0.0813333	-0.0951694	-0.527758	-0.325883
					calculated concentration													absorption
			Voltage based	Time (min)	Replicate 1	Replicate 2	Replicate 3	Mean	SD (STDEV.S)	SEM	95% CI Margin	CI Lower	CI Upper	Degradatom efficiency	Er [%]		time	1	2	3	AVE	C1	C2	C3
		Initial MB Concentration	40 mg/L	1	10.2581	9.86878	9.86878	9.99856	0.224779	0.129776	0.558383	9.44017	10.5569	75.0036	2.79192		1	0.826	0.844	0.847	0.839	10.2581	9.86878	9.86878
		applied Voltage	9.6 [kV]	2	7.69142	8.08075	8.22495	7.99904	0.275989	0.159342	0.685595	7.31344	8.68463	80.0024	3.42797		2	0.798	0.797	0.787	0.794	7.69142	8.08075	8.22495
		Power	139.3 [W]	3	4.60562	4.95169	5.09589	4.8844	0.251965	0.145472	0.625916	4.25849	5.51032	87.789	3.12958		3	0.666	0.647	0.633	0.648667	4.60562	4.95169	5.09589
		initial volume	4 [Lit]	5	1.43331	2.05335	2.31291	1.93319	0.451942	0.260929	1.12269	0.810502	3.05588	95.167	5.61343		5	0.369	0.328	0.332	0.343	1.43331	2.05335	2.31291
				8	0.322999	0.596972	0.625811	0.515261	0.167127	0.0964906	0.415165	0.100095	0.930426	98.7118	2.07583		8	0.168	0.178	0.179	0.175	0.322999	0.596972	0.625811
				11	-0.037491	0.106705	0.380678	0.149964	0.212414	0.122637	0.527666	-0.377702	0.67763	99.6251	2.63833		11	0.131	0.134	0.133	0.132667	-0.037491	0.106705	0.380678
				15	-0.325883	0.0490267	0.135544	-0.0471041	0.245275	0.141609	0.609296	-0.6564	0.562192	100.118	3.04648		15	0.045	0.111	0.011	0.0556667	-0.325883	0.0490267	0.135544

## Sheet: Direct Vs Indirect DBD-HDC
				Tap water
						calculated concentration													absorption
				Indirect DBD-HDC	Time (min)	Replicate 1	Replicate 2	Replicate 3	Mean	SD (STDEV.S)	SEM	95% CI Margin	CI Lower	CI Upper	Degradatom efficiency	Er [%]		time	1	2	3	AVE	C1	C2	C3
			Initial MB Concentration	20 mg/L	5	4.0067	3.90246	3.78332	3.89749	0.111773	0.0645321	0.277659	3.61983	4.17515	80.5125	1.3883		5	0.589	0.575	0.559	0.574333	4.0067	3.90246	3.78332
			applied Voltage	9.6 [kV]	10	1.28146	1.14743	1.02085	1.14991	0.130323	0.075242	0.32374	0.826173	1.47365	94.2504	1.6187		10	0.223	0.205	0.188	0.205333	1.28146	1.14743	1.02085
			Power	139.3 [W]	15	1.11765	1.0134	0.894267	1.00844	0.111773	0.0645321	0.277659	0.730779	1.2861	94.9578	1.3883		15	0.201	0.187	0.171	0.186333	1.11765	1.0134	0.894267
			initial volume	4 [Lit]	20	0.246463	0.134773	0.0156366	0.132291	0.115433	0.0666454	0.286752	-0.154461	0.419043	99.3385	1.43376		20	0.084	0.069	0.053	0.0686667	0.246463	0.134773	0.0156366
						calculated concentration													absorption
				Indirect DBD-HDC	Time (min)	Replicate 1	Replicate 2	Replicate 3	Mean	SD (STDEV.S)	SEM	95% CI Margin	CI Lower	CI Upper	Degradatom efficiency	Er [%]		time	1	2	3	AVE	C1	C2	C3
			Initial MB Concentration	20 mg/L	5	8.62323	8.4892	8.74237	8.61827	0.126655	0.0731244	0.314629	8.30364	8.9329	56.9087	1.57315		5	1.209	1.191	1.225	1.20833	8.62323	8.4892	8.74237
			applied Voltage	9.6 [kV]	10	5.42889	5.30231	5.56292	5.43137	0.130323	0.075242	0.32374	5.10763	5.75511	72.8431	1.6187		10	0.78	0.763	0.798	0.780333	5.42889	5.30231	5.56292
			Power	139.3 [W]	15	4.17796	4.04393	4.2822	4.16803	0.119446	0.0689622	0.296721	3.87131	4.46475	79.1598	1.4836		15	0.612	0.594	0.626	0.610667	4.17796	4.04393	4.2822
			initial volume	8 [Lit]	20	3.99181	3.86523	4.11839	3.99181	0.126582	0.0730823	0.314448	3.67736	4.30626	80.041	1.57224		20	0.587	0.57	0.604	0.587	3.99181	3.86523	4.11839
						calculated concentration													absorption
				Direct DBD-HDC	Time (min)	Replicate 1	Replicate 2	Replicate 3	Mean	SD (STDEV.S)	SEM	95% CI Margin	CI Lower	CI Upper	Degradatom efficiency	Er [%]		time	1	2	3	AVE	C1	C2	C3
			Initial MB Concentration	20 mg/L	5	2.3239	2.21221	2.08563	2.20725	0.119214	0.0688281	0.296143	1.9111	2.50339	88.9638	1.48072		5	0.363	0.348	0.331	0.347333	2.3239	2.21221	2.08563
			applied Voltage	9.6 [kV]	10	0.983619	0.842144	0.708116	0.844626	0.137768	0.0795404	0.342235	0.502392	1.18686	95.7769	1.71117		10	0.183	0.164	0.146	0.164333	0.983619	0.842144	0.708116
			Power	139.3 [W]	15	0.358153	0.239017	0.112435	0.236535	0.122878	0.0709437	0.305246	-0.0687109	0.541781	98.8173	1.52623		15	0.099	0.083	0.066	0.0826667	0.358153	0.239017	0.112435
			initial volume	4 [Lit]	20	0.0379747	-0.0811616	-0.21519	-0.0861256	0.126655	0.0731244	0.314629	-0.400755	0.228504	100.431	1.57315		20	0.056	0.04	0.022	0.0393333	0.0379747	-0.0811616	-0.21519
						calculated concentration													absorption
				Direct DBD-HDC	Time (min)	Replicate 1	Replicate 2	Replicate 3	Mean	SD (STDEV.S)	SEM	95% CI Margin	CI Lower	CI Upper	Degradatom efficiency	Er [%]		time	1	2	3	AVE	C1	C2	C3
			Initial MB Concentration	20 mg/L	5	4.27476	4.37156	4.50558	4.38397	0.115913	0.0669222	0.287943	4.09602	4.67191	78.0802	1.43971		5	0.625	0.638	0.656	0.639667	4.27476	4.37156	4.50558
			applied Voltage	9.6 [kV]	10	1.9516	2.07818	2.16754	2.06577	0.108501	0.062643	0.269531	1.79624	2.3353	89.6711	1.34766		10	0.313	0.33	0.342	0.328333	1.9516	2.07818	2.16754
			Power	139.3 [W]	15	0.991065	1.05808	1.17722	1.07545	0.0942835	0.0544346	0.234213	0.84124	1.30967	94.6227	1.17107		15	0.184	0.193	0.209	0.195333	0.991065	1.05808	1.17722
			initial volume	8 [Lit]	20	0.62621	0.715562	0.819806	0.720526	0.0968936	0.0559416	0.240697	0.479829	0.961223	96.3974	1.20349		20	0.135	0.147	0.161	0.147667	0.62621	0.715562	0.819806
						calculated concentration													absorption
				Only HDC	Time (min)	Replicate 1	Replicate 2	Replicate 3	Mean	SD (STDEV.S)	SEM	95% CI Margin	CI Lower	CI Upper	Degradatom efficiency	Er [%]		time	1	2	3	AVE	C1	C2	C3
			Initial MB Concentration	20 mg/L	5	14.5205	14.3716	14.2226	14.3716	0.14892	0.0859792	0.369939	14.0016	14.7415	28.1422	1.84969		5	2.001	1.981	1.961	1.981	14.5205	14.3716	14.2226
			applied Voltage	9.6 [kV]	10	14.0067	13.8503	13.7089	13.8553	0.148982	0.086015	0.370093	13.4852	14.2254	30.7235	1.85046		10	1.932	1.911	1.892	1.91167	14.0067	13.8503	13.7089
			Power	139.3 [W]	15	13.3217	13.1802	13.0313	13.1777	0.145213	0.0838389	0.36073	12.817	13.5384	34.1114	1.80365		15	1.84	1.821	1.801	1.82067	13.3217	13.1802	13.0313
			initial volume	4 [Lit]	20	12.9643	12.8004	12.659	12.8079	0.152779	0.0882073	0.379525	12.4284	13.1874	35.9605	1.89763		20	1.792	1.77	1.751	1.771	12.9643	12.8004	12.659
						calculated concentration													absorption
				Only HDC	Time (min)	Replicate 1	Replicate 2	Replicate 3	Mean	SD (STDEV.S)	SEM	95% CI Margin	CI Lower	CI Upper	Degradatom efficiency	Er [%]		time	1	2	3	AVE	C1	C2	C3
			Initial MB Concentration	20 mg/L	5	14.8928	14.5056	14.5949	14.6644	0.202736	0.11705	0.503624	14.1608	15.1681	26.6778	2.51812		5	2.051	1.999	2.011	2.02033	14.8928	14.5056	14.5949
			applied Voltage	9.6 [kV]	10	14.446	14.2226	14.4535	14.374	0.131171	0.0757317	0.325847	14.0482	14.6999	28.1298	1.62924		10	1.991	1.961	1.992	1.98133	14.446	14.2226	14.4535
			Power	139.3 [W]	15	13.4706	13.1802	13.478	13.3763	0.16985	0.0980628	0.42193	12.9543	13.7982	33.1186	2.10965		15	1.86	1.821	1.861	1.84733	13.4706	13.1802	13.478
			initial volume	8 [Lit]	20	13.0164	12.8824	12.9568	12.9518	0.0671519	0.0387702	0.166815	12.785	13.1187	35.2408	0.834073		20	1.799	1.781	1.791	1.79033	13.0164	12.8824	12.9568

## Sheet: Electrode size
		Tap water
				calculated concentration													absorption
		Direct DBD-HDC	Time (min)	Replicate 1	Replicate 2	Replicate 3	Mean	SD (STDEV.S)	SEM	95% CI Margin	CI Lower	CI Upper	Degradatom efficiency	Er [%]		time	1	2	3	AVE	C1	C2	C3
	Initial MB Concentration	20 mg/L	5	1.87714	1.72822	1.5793	1.72822	0.14892	0.0859792	0.369939	1.35828	2.09816	91.3589	1.84969		5	0.303	0.283	0.263	0.283	1.87714	1.72822	1.5793
	applied Voltage	9.6 [kV]	10	0.70067	0.544304	0.402829	0.549268	0.148982	0.086015	0.370093	0.179175	0.919361	97.2537	1.85046		10	0.145	0.124	0.105	0.124667	0.70067	0.544304	0.402829
	Power	139.3 [W]	15	0.283693	0.142219	-0.00670141	0.139737	0.145213	0.0838389	0.36073	-0.220993	0.500467	99.3013	1.80365		15	0.089	0.07	0.05	0.0696667	0.283693	0.142219	-0.00670141
	initial volume	4 [Lit]	20	0.134773	-0.0290395	-0.170514	-0.0215934	0.152779	0.0882073	0.379525	-0.401119	0.357932	100.108	1.89763		20	0.069	0.047	0.028	0.048	0.134773	-0.0290395	-0.170514
	Outer Electrode size	5 [cm]
				calculated concentration													absorption
		Direct DBD-HDC	Time (min)	Replicate 1	Replicate 2	Replicate 3	Mean	SD (STDEV.S)	SEM	95% CI Margin	CI Lower	CI Upper	Degradatom efficiency	Er [%]		time	1	2	3	AVE	C1	C2	C3
	Initial MB Concentration	20 mg/L	5	2.47282	2.3239	2.18243	2.32638	0.145213	0.0838389	0.36073	1.96565	2.68711	88.3681	1.80365		5	0.383	0.363	0.344	0.363333	2.47282	2.3239	2.18243
	applied Voltage	9.6 [kV]	10	1.08786	0.946389	0.804914	0.946389	0.141474	0.0816802	0.351442	0.594947	1.29783	95.2681	1.75721		10	0.197	0.178	0.159	0.178	1.08786	0.946389	0.804914
	Power	139.3 [W]	15	0.55175	0.410276	0.268801	0.410276	0.141474	0.0816802	0.351442	0.0588338	0.761717	97.9486	1.75721		15	0.125	0.106	0.087	0.106	0.55175	0.410276	0.268801
	initial volume	4 [Lit]	20	0.373045	0.216679	0.0752048	0.221643	0.148982	0.086015	0.370093	-0.14845	0.591736	98.8918	1.85046		20	0.101	0.08	0.061	0.0806667	0.373045	0.216679	0.0752048
	Outer Electrode size	2 [cm]

## Sheet: EC-Distilled water
					calculated concentration
			10 mg/L	Time (min)	Replicate 1	Replicate 2	Replicate 3	Mean	SD (STDEV.S)	SEM	95% CI Margin	CI Lower	CI Upper	Er [%]
		applied Voltage	9.6 [kV]	1	19.5	21.1	19.7	20.1	0.87178	0.503322	2.16562	17.9344	22.2656	10.8281
		Power	139.3 [W]	2	22.2	23	21.5	22.2333	0.750555	0.433333	1.86448	20.3689	24.0978	9.32241
		initial volume	4 [Lit]	3	25.1	26	24.2	25.1	0.9	0.519615	2.23572	22.8643	27.3357	11.1786
				5	33	32.5	31.1	32.2	0.984886	0.568624	2.44659	29.7534	34.6466	12.233
				8	41.4	42.9	43	42.4333	0.896289	0.517472	2.2265	40.2068	44.6598	11.1325
				11	57.9	52.3	54.5	54.9	2.82135	1.62891	7.00861	47.8914	61.9086	35.0431
				15	68.2	64.5	64.5	65.7333	2.1362	1.23333	5.30661	60.4267	71.0399	26.533
					calculated concentration
		Initial MB Concentration	20 mg/L	Time (min)	Replicate 1	Replicate 2	Replicate 3	Mean	SD (STDEV.S)	SEM	95% CI Margin	CI Lower	CI Upper	Er [%]
		applied Voltage	9.6 [kV]	1	21.7	20.6	22.3	21.5333	0.862168	0.497773	2.14174	19.3916	23.6751	10.7087
		Power	139.3 [W]	2	24.3	26	28.6	26.3	2.16564	1.25033	5.37975	20.9203	31.6797	26.8987
		initial volume	4 [Lit]	3	30	35.4	36.4	33.9333	3.44287	1.98774	8.55256	25.3808	42.4859	42.7628
				5	43.5	52	58.3	51.2667	7.4272	4.2881	18.4502	32.8165	69.7169	92.251
				8	57.9	69.3	76.2	67.8	9.24175	5.33573	22.9578	44.8422	90.7578	85.2111
				11	70	80.6	89	79.8667	9.5212	5.49707	23.652	56.2147	103.519	81.7401
				15	79.5	88.3	102.7	90.1667	11.7121	6.76199	29.0945	61.0722	119.261	54.5276
					calculated concentration
		Initial MB Concentration	30 mg/L	Time (min)	Replicate 1	Replicate 2	Replicate 3	Mean	SD (STDEV.S)	SEM	95% CI Margin	CI Lower	CI Upper	Er [%]
		applied Voltage	9.6 [kV]	1	25.6	29	24.9	26.5	2.19317	1.26623	5.44814	21.0519	31.9481	27.2407
		Power	139.3 [W]	2	34.8	32.6	33.7	33.7	1.1	0.635085	2.73255	30.9674	36.4326	13.6628
		initial volume	4 [Lit]	3	44.9	41.6	44.7	43.7333	1.85023	1.06823	4.59621	39.1371	48.3295	22.9811
				5	68.2	60.9	62	63.7	3.93573	2.2723	9.7769	53.9231	73.4769	48.8845
				8	88.5	81.4	81	83.6333	4.2194	2.43607	10.4816	73.1518	94.1149	52.4078
				11	104	95.2	97	98.7333	4.64901	2.68411	11.5488	87.1845	110.282	57.744
				15	114.6	104.8	107.6	109	5.04777	2.91433	12.5394	96.4606	121.539	62.6968
					calculated concentration
		Initial MB Concentration	40 mg/L	Time (min)	Replicate 1	Replicate 2	Replicate 3	Mean	SD (STDEV.S)	SEM	95% CI Margin	CI Lower	CI Upper	Er [%]
		applied Voltage	9.6 [kV]	1	30.6	29.1	28.8	29.5	0.964365	0.556776	2.39562	27.1044	31.8956	11.9781
		Power	139.3 [W]	2	36.1	41.8	39.4	39.1	2.86182	1.65227	7.10915	31.9909	46.2091	35.5457
		initial volume	4 [Lit]	3	47.9	58.2	55.1	53.7333	5.28425	3.05087	13.1268	40.6065	66.8601	65.6341
				5	74.6	82.1	77.1	77.9333	3.81881	2.20479	9.48646	68.4469	87.4198	47.4323
				8	98.9	105.6	95.6	100.033	5.09542	2.94184	12.6577	87.3756	112.691	63.2887
				11	114.7	123.9	123.8	120.8	5.28299	3.05014	13.1237	107.676	133.924	65.6184
				15	129	138	138.6	135.2	5.37773	3.10483	13.359	121.841	148.559	66.7951

## Sheet: EC-Tap water
					calculated concentration
			10 mg/L	Time (min)	Replicate 1	Replicate 2	Replicate 3	Mean	SD (STDEV.S)	SEM	95% CI Margin	CI Lower	CI Upper	Er [%]
		applied Voltage	9.6 [kV]	1	489	508.3	512.3	503.2	12.4591	7.19328	30.9502	472.25	534.15	45.249
		Power	139.3 [W]	2	489	506.7	513.7	503.133	12.7304	7.34991	31.6241	471.509	534.757	41.8795
		initial volume	4 [Lit]	3	494	502.7	51.4.7	498.35	6.15183	4.35	55.272	443.078	553.622	-76.36
				5	498.7	511	517.3	509	9.45992	5.46168	23.4997	485.5	532.5	82.5013
				8	510.3	516.3	521.3	515.967	5.50757	3.1798	13.6816	502.285	529.648	68.4078
				11	512.3	518.1	525	518.467	6.35793	3.67076	15.794	502.673	534.261	78.9699
				15	521.7	521.3	526.3	523.1	2.77849	1.60416	6.90215	516.198	530.002	34.5107
					calculated concentration
		Initial MB Concentration	20 mg/L	Time (min)	Replicate 1	Replicate 2	Replicate 3	Mean	SD (STDEV.S)	SEM	95% CI Margin	CI Lower	CI Upper	Er [%]
		applied Voltage	9.6 [kV]	1	523	509.7	521.4	518.033	7.26108	4.19219	18.0375	499.996	536.071	90.1877
		Power	139.3 [W]	2	506.3	523.7	522.4	517.467	9.69244	5.59593	24.0773	493.389	541.544	79.6133
		initial volume	4 [Lit]	3	511	524.1	526.7	520.6	8.41487	4.85833	20.9037	499.696	541.504	95.4815
				5	517.3	528.3	533.3	526.3	8.18535	4.72582	20.3335	505.966	546.634	98.3323
				8	518	530.7	534.2	527.633	8.52428	4.92149	21.1755	506.458	548.809	94.1226
				11	520.7	531.4	535	529.033	7.43797	4.29431	18.4769	510.556	547.51	92.3847
				15	521	532.1	535.8	529.633	7.70216	4.44685	19.1332	510.5	548.767	95.6662
					calculated concentration
		Initial MB Concentration	30 mg/L	Time (min)	Replicate 1	Replicate 2	Replicate 3	Mean	SD (STDEV.S)	SEM	95% CI Margin	CI Lower	CI Upper	Er [%]
		applied Voltage	9.6 [kV]	1	520	519	521.7	520.233	1.36504	0.788106	3.39095	516.842	523.624	16.9547
		Power	139.3 [W]	2	515.3	513.7	519.7	516.233	3.10698	1.79382	7.71817	508.515	523.952	38.5908
		initial volume	4 [Lit]	3	513.7	513.7	517.7	515.033	2.3094	1.33333	5.73687	509.296	520.77	28.6844
				5	518.3	512.7	526.1	519.033	6.73003	3.88559	16.7183	502.315	535.752	83.5916
				8	520.3	522	520	520.767	1.07858	0.622718	2.67934	518.087	523.446	13.3967
				11	522	526.3	519.7	522.667	3.35012	1.9342	8.32217	514.344	530.989	41.6109
				15	528.3	527.3	529.7	528.433	1.20554	0.69602	2.99473	525.439	531.428	14.9737
					calculated concentration
		Initial MB Concentration	40 mg/L	Time (min)	Replicate 1	Replicate 2	Replicate 3	Mean	SD (STDEV.S)	SEM	95% CI Margin	CI Lower	CI Upper	Er [%]
		applied Voltage	9.6 [kV]	1	531	522.3	526.3	526.533	4.35469	2.51418	10.8177	515.716	537.351	54.0883
		Power	139.3 [W]	2	509.7	521.7	519.7	517.033	6.4291	3.71184	15.9708	501.063	533.004	79.8539
		initial volume	4 [Lit]	3	511.3	522	528.3	520.533	8.59438	4.96197	21.3496	499.184	541.883	93.2519
				5	512	520.7	528.3	520.333	8.15618	4.70897	20.2611	500.072	540.594	98.6946
				8	521.3	529.7	526.3	525.767	4.22532	2.43949	10.4963	515.27	536.263	52.4814
				11	522.3	527.7	527	525.667	2.93655	1.69542	7.2948	518.372	532.961	36.474
				15	526.3	530	531.3	529.2	2.59422	1.49778	6.44441	522.756	535.644	32.2221

## Sheet: PH-Distilled water
						calculated concentration
				10 mg/L	Time (min)	Replicate 1	Replicate 2	Replicate 3	Mean	SD (STDEV.S)	SEM	95% CI Margin	CI Lower	CI Upper	Er [%]
			applied Voltage	9.6 [kV]	1	5.49	5.47	5.56	5.50667	0.0472582	0.0272845	0.117396	5.38927	5.62406	0.586979
			Power	139.3 [W]	2	5.35	5.47	5.32	5.38	0.0793725	0.0458258	0.197172	5.18283	5.57717	0.985862
			initial volume	4 [Lit]	3	5.1	5.19	4.74	5.01	0.238118	0.137477	0.591517	4.41848	5.60152	2.95758
					5	4.31	4.35	4.26	4.30667	0.0450925	0.0260342	0.112016	4.19465	4.41868	0.56008
					8	4.25	4.36	3.94	4.18333	0.217792	0.125742	0.541025	3.64231	4.72436	2.70513
					11	4.03	4.33	3.95	4.10333	0.200333	0.115662	0.497655	3.60568	4.60099	2.48827
					15	3.98	4.15	3.92	4.01667	0.119304	0.0688799	0.296366	3.7203	4.31303	1.48183
						calculated concentration
			Initial MB Concentration	20 mg/L	Time (min)	Replicate 1	Replicate 2	Replicate 3	Mean	SD (STDEV.S)	SEM	95% CI Margin	CI Lower	CI Upper	Er [%]
			applied Voltage	9.6 [kV]	1	5.17	5.2	4.93	5.1	0.147986	0.08544	0.367619	4.73238	5.46762	1.83809
			Power	139.3 [W]	2	4.51	4.55	4.47	4.51	0.04	0.023094	0.0993655	4.41063	4.60937	0.496828
			initial volume	4 [Lit]	3	4	3.99	3.94	3.97667	0.0321455	0.0185592	0.0798539	3.89681	4.05652	0.399269
					5	3.64	3.67	3.54	3.61667	0.0680686	0.0392994	0.169092	3.44757	3.78576	0.845459
					8	4.23	3.56	3.47	3.75333	0.415251	0.239745	1.03154	2.72179	4.78487	5.1577
					11	3.54	3.56	3.48	3.52667	0.0416333	0.024037	0.103423	3.42324	3.63009	0.517115
					15	3.51	3.49	3.33	3.44333	0.0986577	0.05696	0.245079	3.19825	3.68841	1.2254
						calculated concentration
			Initial MB Concentration	30 mg/L	Time (min)	Replicate 1	Replicate 2	Replicate 3	Mean	SD (STDEV.S)	SEM	95% CI Margin	CI Lower	CI Upper	Er [%]
			applied Voltage	9.6 [kV]	1	4.89	5.06	4.94	4.96333	0.0873689	0.0504425	0.217037	4.7463	5.18037	1.08518
			Power	139.3 [W]	2	4.62	4.8	4.67	4.69667	0.0929157	0.0536449	0.230815	4.46585	4.92748	1.15408
			initial volume	4 [Lit]	3	3.78	3.95	3.86	3.86333	0.085049	0.0491031	0.211273	3.65206	4.07461	1.05637
					5	3.44	3.52	3.42	3.46	0.052915	0.0305505	0.131448	3.32855	3.59145	0.657241
					8	3.39	3.52	3.42	3.44333	0.0680686	0.0392994	0.169092	3.27424	3.61243	0.845459
					11	3.35	3.5	3.4	3.41667	0.0763763	0.0440959	0.189729	3.22694	3.6064	0.948646
					15	3.32	3.46	3.31	3.36333	0.083865	0.0484195	0.208332	3.155	3.57167	1.04166
						calculated concentration
			Initial MB Concentration	40 mg/L	Time (min)	Replicate 1	Replicate 2	Replicate 3	Mean	SD (STDEV.S)	SEM	95% CI Margin	CI Lower	CI Upper	Er [%]
			applied Voltage	9.6 [kV]	1	4.99	5.16	4.73	4.96	0.216564	0.125033	0.537975	4.42203	5.49797	2.68987
			Power	139.3 [W]	2	4.86	4.7	4.73	4.76333	0.085049	0.0491031	0.211273	4.55206	4.97461	1.05637
			initial volume	4 [Lit]	3	3.95	3.83	3.76	3.84667	0.0960902	0.0554777	0.238701	3.60797	4.08537	1.19351
					5	3.55	3.4	3.39	3.44667	0.0896289	0.0517472	0.22265	3.22402	3.66932	1.11325
					8	3.44	3.38	3.37	3.39667	0.0378594	0.0218581	0.0940479	3.30262	3.49071	0.47024
					11	3.32	3.32	3.3	3.31333	0.011547	0.00666667	0.0286844	3.28465	3.34202	0.143422
					15	3.32	3.18	3.12	3.20667	0.102632	0.0592546	0.254952	2.95171	3.46162	1.27476

## Sheet: PH-Tap water
						calculated concentration
				10 mg/L	Time (min)	Replicate 1	Replicate 2	Replicate 3	Mean	SD (STDEV.S)	SEM	95% CI Margin	CI Lower	CI Upper	Er [%]
			applied Voltage	9.6 [kV]	1	7.56	7.66	7.55	7.59	0.0608276	0.0351188	0.151104	7.4389	7.7411	0.755521
			Power	139.3 [W]	2	7.67	7.66	7.65	7.66	0.01	0.0057735	0.0248414	7.63516	7.68484	0.124207
			initial volume	4 [Lit]	3	7.75	7.76	7.86	7.79	0.0608276	0.0351188	0.151104	7.6389	7.9411	0.755521
					5	7.76	7.84	7.81	7.80333	0.0404145	0.0233333	0.100395	7.70294	7.90373	0.501976
					8	7.83	7.89	7.86	7.86	0.03	0.0173205	0.0745241	7.78548	7.93452	0.372621
					11	7.87	7.93	7.88	7.89333	0.0321455	0.0185592	0.0798539	7.81348	7.97319	0.399269
					15	7.94	8.05	7.9	7.96333	0.0776745	0.0448454	0.192954	7.77038	8.15629	0.964771
						calculated concentration
			Initial MB Concentration	20 mg/L	Time (min)	Replicate 1	Replicate 2	Replicate 3	Mean	SD (STDEV.S)	SEM	95% CI Margin	CI Lower	CI Upper	Er [%]
			applied Voltage	9.6 [kV]	1	7.6	7.47	7.48	7.51667	0.0723418	0.0417665	0.179707	7.33696	7.69637	0.898535
			Power	139.3 [W]	2	7.5	7.64	7.53	7.55667	0.0737111	0.0425572	0.183109	7.37356	7.73978	0.915543
			initial volume	4 [Lit]	3	7.66	7.56	7.59	7.60333	0.051316	0.0296273	0.127476	7.47586	7.73081	0.63738
					5	7.65	7.59	7.59	7.61	0.034641	0.02	0.0860531	7.52395	7.69605	0.430265
					8	7.59	7.72	7.62	7.64333	0.0680686	0.0392994	0.169092	7.47424	7.81243	0.845459
					11	7.64	7.56	7.68	7.62667	0.061101	0.0352767	0.151783	7.47488	7.77845	0.758917
					15	7.71	7.73	7.75	7.73	0.02	0.011547	0.0496828	7.68032	7.77968	0.248414
						calculated concentration
			Initial MB Concentration	30 mg/L	Time (min)	Replicate 1	Replicate 2	Replicate 3	Mean	SD (STDEV.S)	SEM	95% CI Margin	CI Lower	CI Upper	Er [%]
			applied Voltage	9.6 [kV]	1	7.48	7.5	7.56	7.51333	0.0416333	0.024037	0.103423	7.40991	7.61676	0.517115
			Power	139.3 [W]	2	7.5	7.65	7.59	7.58	0.0754983	0.043589	0.187548	7.39245	7.76755	0.937741
			initial volume	4 [Lit]	3	7.57	7.65	7.49	7.57	0.08	0.046188	0.198731	7.37127	7.76873	0.993655
					5	7.57	7.68	7.67	7.64	0.0608276	0.0351188	0.151104	7.4889	7.7911	0.755521
					8	7.54	7.62	7.69	7.61667	0.0750555	0.0433333	0.186448	7.43022	7.80311	0.932241
					11	7.55	7.68	7.73	7.65333	0.0929157	0.0536449	0.230815	7.42252	7.88415	1.15408
					15	7.59	7.67	7.69	7.65	0.052915	0.0305505	0.131448	7.51855	7.78145	0.657241
						calculated concentration
			Initial MB Concentration	40 mg/L	Time (min)	Replicate 1	Replicate 2	Replicate 3	Mean	SD (STDEV.S)	SEM	95% CI Margin	CI Lower	CI Upper	Er [%]
			applied Voltage	9.6 [kV]	1	7.56	7.62	7.57	7.58333	0.0321455	0.0185592	0.0798539	7.50348	7.66319	0.399269
			Power	139.3 [W]	2	7.62	7.7	7.67	7.66333	0.0404145	0.0233333	0.100395	7.56294	7.76373	0.501976
			initial volume	4 [Lit]	3	7.67	7.7	7.72	7.69667	0.0251661	0.0145297	0.0625161	7.63415	7.75918	0.31258
					5	7.55	7.67	7.63	7.61667	0.061101	0.0352767	0.151783	7.46488	7.76845	0.758917
					8	7.64	7.66	7.63	7.64333	0.0152753	0.00881917	0.0379458	7.60539	7.68128	0.189729
					11	7.65	7.75	7.69	7.69667	0.0503322	0.0290593	0.125032	7.57163	7.8217	0.625161
					15	7.71	7.74	7.65	7.7	0.0458258	0.0264575	0.113837	7.58616	7.81384	0.569187
