# Supplementary material for: Synergic effect of dielectric barrier discharge plasma and hydrodynamic cavitation on decolorization of methylene blue
Source: PLoS One. 2026 Jun 8;21(6):e0348118. doi: 10.1371/journal.pone.0348118 (PMC13245793; doi:10.1371/journal.pone.0348118)
Supplement: S2 File — This file contains wavelength–intensity data for all applied voltages in both direct and indirect DBD–HDC configurations. (XLSX) [file pone.0348118.s002.xlsx]

## Sheet: 6.8 kV-Direct
Wavelength (nm)	Intensity		Instructions:				6.8 kV
180.032	1359		1) Paste wavelength in column A
180.305	1460		2) Paste corresponding intensity in column B
180.578	1540		3) Do not change formulas below
180.85	1438
181.123	1408		OH range (nm)	304	308
181.396	1519		N2 range (nm)	334	340
181.668	1555
181.941	1484
182.214	1382		OH_Integrated_304_308	6012.97
182.486	1474		N2_Integrated_334_340	17249.1
182.759	1487		OH_to_N2_Ratio	0.348595
183.032	1352
183.304	1334
183.577	1459
183.849	1555
184.122	1351
184.395	1506
184.667	1558
184.94	1502
185.213	1323
185.485	1347
185.758	1478
186.031	1463
186.303	1394
186.576	1414
186.849	1408
187.121	1466
187.394	1365
187.667	1400
187.939	1464
188.212	1547
188.485	1432
188.757	1330
189.03	1442
189.303	1488
189.575	1436
189.848	1414
190.121	1502
190.393	1466
190.666	1302
190.939	1382
191.211	1439
191.484	1485
191.757	1393
192.029	1422
192.302	1526
192.575	1544
192.847	1330
193.12	1379
193.393	1534
193.665	1460
193.938	1383
194.211	1361
194.483	1474
194.756	1429
195.028	1383
195.301	1352
195.574	1442
195.846	1459
196.119	1421
196.392	1352
196.664	1495
196.937	1505
197.21	1390
197.482	1457
197.755	1452
198.028	1495
198.3	1425
198.573	1323
198.846	1470
199.118	1456
199.391	1425
199.664	1319
199.936	1512
200.209	1481
200.482	1348
200.754	1344
201.027	1464
201.3	1519
201.572	1375
201.845	1365
202.118	1450
202.39	1498
202.663	1565
202.936	1373
203.208	1641
203.481	1515
203.754	1331
204.026	1435
204.299	1424
204.572	1464
204.844	1368
205.117	1422
205.389	1540
205.662	1571
205.935	1359
206.207	1340
206.48	1456
206.753	1467
207.025	1330
207.298	1387
207.571	1429
207.843	1523
208.116	1382
208.389	1764
208.661	1541
208.934	1379
209.207	1355
209.479	1372
209.752	1501
210.025	1541
210.297	1326
210.57	1330
210.843	1446
211.115	1397
211.388	1450
211.661	1358
211.933	1396
212.206	1415
212.479	1375
212.751	1414
213.024	1534
213.297	1534
213.569	1312
213.842	1285
214.115	1460
214.387	1417
214.66	1316
214.933	1317
215.205	1506
215.478	1499
215.751	1439
216.023	1383
216.296	1555
216.568	1519
216.841	1366
217.114	1361
217.386	1530
217.659	1509
217.932	1445
218.204	1417
218.477	1445
218.75	1586
219.022	1327
219.295	1261
219.568	1442
219.84	1509
220.113	1312
220.386	1361
220.658	1439
220.931	1516
221.204	1330
221.476	1313
221.749	1352
222.022	1557
222.294	1312
222.567	1411
222.84	1729
223.112	1554
223.385	1373
223.658	1369
223.93	1456
224.203	1522
224.476	1354
224.748	1323
225.021	1534
225.294	1487
225.566	1361
225.839	1390
226.112	1491
226.384	1523
226.657	1358
226.929	1362
227.202	1512
227.475	1537
227.747	1309
228.02	1324
228.293	1592
228.565	1506
228.838	1428
229.111	1309
229.383	1667
229.656	1557
229.929	1358
230.201	1345
230.474	1526
230.747	1509
231.019	1411
231.292	1296
231.565	1480
231.837	1487
232.11	1396
232.383	1352
232.655	1471
232.928	1515
233.201	1438
233.473	1299
233.746	1418
234.019	1480
234.291	1429
234.564	1456
234.837	1478
235.109	1453
235.382	1257
235.655	1355
235.927	1484
236.2	1564
236.473	1410
236.745	1369
237.018	1417
237.291	1463
237.563	1352
237.836	1369
238.108	1485
238.381	1502
238.654	1320
238.926	1326
239.199	1450
239.472	1473
239.744	1929
240.017	1442
240.29	1536
240.562	1435
240.835	1383
241.108	1354
241.38	1379
241.653	1459
241.926	1306
242.198	1383
242.471	1530
242.744	1502
243.016	1372
243.289	1410
243.562	1537
243.834	1639
244.107	1386
244.38	1347
244.652	1424
244.925	1473
245.198	1459
245.47	1319
245.743	1484
246.016	1439
246.288	1396
246.561	1361
246.834	1470
247.106	1485
247.379	1303
247.652	1354
247.924	1485
248.197	1516
248.469	1424
248.742	1331
249.015	1442
249.287	1564
249.56	1340
249.833	1299
250.105	1473
250.378	1526
250.651	1397
250.923	1361
251.196	1470
251.469	1491
251.741	1390
252.014	1372
252.287	1523
252.559	1543
252.832	1361
253.105	1361
253.377	1477
253.65	1467
253.923	1565
254.195	1446
254.468	1607
254.741	1576
255.013	1352
255.286	1383
255.559	1450
255.831	1439
256.104	1288
256.377	1317
256.649	1523
256.922	1540
257.195	1274
257.467	1317
257.74	1540
258.013	1498
258.285	1387
258.558	1334
258.831	1520
259.103	1555
259.376	1324
259.648	1312
259.921	1449
260.194	1536
260.466	1351
260.739	1474
261.012	1523
261.284	1505
261.557	1312
261.83	1376
262.102	1526
262.375	1487
262.648	1368
262.92	1355
263.193	1530
263.466	1544
263.738	1361
264.011	1341
264.284	1485
264.556	1512
264.829	1340
265.102	1288
265.374	1485
265.647	1487
265.92	1327
266.192	1359
266.465	1456
266.738	1512
267.01	1418
267.283	1376
267.556	1509
267.828	1579
268.101	1340
268.374	1298
268.646	1452
268.919	1502
269.192	1278
269.464	1369
269.737	1641
270.009	1551
270.282	1333
270.555	1323
270.827	1585
271.1	1558
271.373	1383
271.645	1422
271.918	1488
272.191	1495
272.463	1354
272.736	1348
273.009	1519
273.281	1593
273.554	1394
273.827	1373
274.099	1467
274.372	1519
274.645	1319
274.917	1345
275.19	1466
275.463	1512
275.735	1320
276.008	1351
276.281	1537
276.553	1467
276.826	1344
277.099	1368
277.371	1501
277.644	1599
277.917	1366
278.189	1408
278.462	1498
278.735	1544
279.007	1365
279.28	1411
279.553	1481
279.825	1547
280.098	1422
280.371	1365
280.643	1457
280.916	1499
281.188	1380
281.461	1375
281.734	1585
282.006	1445
282.279	1274
282.552	1310
282.824	1460
283.097	1478
283.37	1443
283.642	1327
283.915	1576
284.188	1568
284.46	1404
284.733	1263
285.006	1557
285.278	1519
285.551	1317
285.824	1345
286.096	1498
286.369	1526
286.642	1387
286.914	1289
287.187	1557
287.46	1530
287.732	1340
288.005	1289
288.278	1470
288.55	1464
288.823	1305
289.096	1295
289.368	1543
289.641	1562
289.914	1270
290.186	1305
290.459	1498
290.732	1645
291.004	1499
291.277	1372
291.549	1520
291.822	1572
292.095	1352
292.367	1323
292.64	1495
292.913	1534
293.185	1341
293.458	1330
293.731	1519
294.003	1572
294.276	1446
294.549	1383
294.821	1544
295.094	1568
295.367	1354
295.639	1284
295.912	1508
296.185	1502
296.457	17167
296.73	4071
297.001	1583
297.272	1565
297.543	1485
297.814	1355
298.085	1555
298.356	1597
298.627	1375
298.898	1298
299.169	1484
299.44	1485
299.711	1250
299.982	1404
300.253	1425
300.524	1487
300.795	1379
301.066	1310
301.337	1555
301.608	1639
301.879	1379
302.15	1499
302.425	1449
302.7	1506
302.976	1389
303.251	1358
303.526	1585
303.801	1974
304.077	1456
304.352	1366
304.627	1498
304.902	1501
305.178	1340
305.453	1330
305.728	1488
306.003	1593
306.279	1366
306.554	1487
306.829	1548
307.104	1582
307.38	1379
307.655	1333
307.93	1550
308.205	1513
308.481	1438
308.756	1355
309.031	1513
309.307	1575
309.582	1341
309.857	1355
310.132	1450
310.408	1464
310.683	1429
310.958	1393
311.233	1529
311.509	1575
311.784	1291
312.059	1401
312.334	1536
312.61	1578
312.885	1358
313.16	1281
313.429	1603
313.698	1499
313.967	1323
314.236	1355
314.506	1530
314.775	1592
315.044	1548
315.313	1389
315.582	1632
315.851	1642
316.12	1361
316.389	1373
316.658	1704
316.927	1634
317.197	1327
317.466	1410
317.735	1466
318.004	1586
318.273	1449
318.542	1366
318.811	1513
319.08	1656
319.349	1404
319.618	1487
319.888	1513
320.157	1586
320.426	1341
320.695	1305
320.964	1520
321.233	1660
321.502	1491
321.771	1652
322.04	2184
322.309	1999
322.579	1617
322.848	1711
323.117	1569
323.386	1646
323.655	1978
323.924	1690
324.193	1884
324.462	2040
324.731	1620
325.001	1827
325.27	2555
325.539	2075
325.808	2031
326.077	1792
326.346	2296
326.615	2066
326.884	2149
327.153	1884
327.422	2097
327.692	2299
327.961	3392
328.23	2803
328.499	2271
328.768	2982
329.037	2307
329.306	2985
329.575	2234
329.844	2145
330.113	2299
330.383	2250
330.652	2110
330.921	2129
331.19	2236
331.459	2608
331.728	2314
331.997	2817
332.266	2380
332.535	2164
332.804	2642
333.074	2663
333.343	2114
333.612	2307
333.881	2556
334.15	2436
334.416	2272
334.682	2447
334.948	3389
335.214	3452
335.481	2573
335.747	2248
336.013	2444
336.279	2615
336.545	2128
336.811	2768
337.077	2653
337.343	2597
337.61	4033
337.876	3378
338.142	3140
338.408	3578
338.674	3116
338.94	3049
339.206	3322
339.472	3517
339.739	3270
340.005	3220
340.271	3333
340.537	3854
340.803	4123
341.069	4551
341.335	3335
341.601	3028
341.868	3216
342.134	3122
342.4	3108
342.666	3105
342.932	2828
343.198	2135
343.464	3508
343.73	3290
343.996	1956
344.263	2380
344.529	2954
344.795	2688
345.061	2584
345.327	2874
345.593	3591
345.859	3046
346.125	2927
346.392	3517
346.658	4389
346.924	4162
347.19	3179
347.456	3710
347.722	3683
347.988	4516
348.254	4320
348.521	4411
348.787	4452
349.053	4950
349.319	4516
349.585	6531
349.851	4595
350.117	4715
350.383	4932
350.649	4903
350.916	4491
351.182	5152
351.448	4684
351.714	4998
351.98	5099
352.246	5338
352.512	5055
352.778	5092
353.045	5145
353.311	5992
353.577	5237
353.843	5167
354.109	5134
354.375	4628
354.641	6381
354.907	5768
355.174	4473
355.44	6521
355.706	4770
355.972	4386
356.238	4329
356.504	4795
356.77	4357
357.036	3899
357.303	4120
357.569	4679
357.835	4868
358.101	4872
358.367	5370
358.633	6583
358.899	6136
359.165	7119
359.431	6755
359.698	8131
359.964	8575
360.23	9278
360.496	9237
360.762	9017
361.028	10689
361.294	11348
361.56	12184
361.827	12439
362.093	13227
362.359	11084
362.625	10357
362.891	9380
363.157	7910
363.423	5932
363.689	4847
363.956	4747
364.222	3990
364.488	3805
364.754	4130
365.02	3119
365.288	2775
365.556	2885
365.824	4532
366.091	3525
366.359	3409
366.627	3483
366.895	3732
367.163	4008
367.431	3493
367.698	4810
367.966	3434
368.234	3573
368.502	4368
368.77	4973
369.038	4355
369.305	4635
369.573	3966
369.841	3972
370.109	4512
370.377	4469
370.645	4256
370.912	4327
371.18	3920
371.448	4644
371.716	4362
371.984	4082
372.252	4652
372.519	4935
372.787	4088
373.055	4333
373.323	4705
373.591	5272
373.859	4523
374.126	4592
374.394	4371
374.662	4133
374.93	3962
375.198	4406
375.466	4301
375.734	4074
376.001	4691
376.269	4459
376.537	4589
376.805	4663
377.073	4102
377.341	4231
377.608	5625
377.876	4652
378.144	3913
378.412	4754
378.68	4382
378.948	4847
379.215	4554
379.483	4715
379.751	6034
380.019	5327
380.287	5286
380.555	6072
380.822	5470
381.09	5596
381.358	5050
381.626	6471
381.894	7963
382.162	9219
382.429	7277
382.697	6654
382.965	7091
383.233	6252
383.501	4483
383.769	4812
384.036	4861
384.304	4715
384.572	3052
384.84	2509
385.108	2037
385.376	2467
385.644	2150
385.911	2912
386.179	2524
386.447	2138
386.715	2506
386.983	2496
387.251	2247
387.518	2244
387.786	2626
388.054	3328
388.322	2663
388.59	2191
388.858	2324
389.125	2633
389.393	3766
389.661	2926
389.929	2359
390.197	2930
390.465	3564
390.732	2817
391	2738
391.268	2877
391.536	3021
391.804	3199
392.072	3679
392.339	3322
392.607	3675
392.875	3116
393.143	4158
393.411	3559
393.679	3185
393.946	3531
394.214	2983
394.482	3599
394.75	3357
395.018	3265
395.286	3188
395.554	3280
395.821	3629
396.089	3889
396.357	3571
396.625	3592
396.893	4921
397.161	4277
397.428	4168
397.696	4158
397.964	3923
398.232	4648
398.5	4691
398.768	4330
399.035	5197
399.303	4390
399.571	4462
399.839	4648
400.107	5169
400.375	5495
400.642	4540
400.91	4561
401.178	5167
401.446	4826
401.714	4831
401.982	4690
402.249	5083
402.517	5155
402.785	4564
403.053	4389
403.321	5069
403.589	5167
403.856	4659
404.124	5587
404.392	4792
404.66	4866
404.92	4970
405.18	5387
405.44	5226
405.7	5471
405.96	5069
406.22	4714
406.48	4873
406.74	4462
407	4110
407.26	4418
407.52	3955
407.78	3587
408.045	3550
408.309	4193
408.574	4196
408.839	3626
409.104	3409
409.368	3312
409.633	3242
409.898	3241
410.162	3335
410.427	3755
410.692	3657
410.957	3882
411.221	4033
411.486	3860
411.751	3248
412.015	4320
412.28	3522
412.545	3693
412.81	3658
413.074	3545
413.339	3483
413.604	4921
413.868	4172
414.133	3665
414.398	3773
414.663	3892
414.927	3854
415.192	3983
415.457	3707
415.722	4119
415.986	3711
416.251	4203
416.516	4123
416.78	4431
417.045	4224
417.31	4035
417.575	4256
417.839	4369
418.104	3998
418.369	4028
418.633	3822
418.898	3749
419.163	4784
419.428	4075
419.692	3560
419.957	4119
420.222	5054
420.486	5254
420.751	3899
421.016	4712
421.281	4214
421.545	4938
421.81	4159
422.075	4126
422.339	3844
422.604	5078
422.869	4012
423.134	4042
423.398	4911
423.663	4784
423.928	4224
424.192	4361
424.457	4287
424.722	5566
424.987	4522
425.251	4616
425.516	4673
425.781	5678
426.045	5778
426.31	4536
426.575	4176
426.84	4340
427.104	4803
427.369	5267
427.634	5219
427.898	5302
428.163	5694
428.428	7444
428.693	6493
428.957	7882
429.222	7371
429.487	8025
429.752	7515
430.016	9160
430.281	8242
430.546	8862
430.81	9395
431.075	9453
431.34	8893
431.605	9153
431.869	8684
432.134	8782
432.399	8792
432.663	8313
432.928	8390
433.193	9145
433.458	7470
433.722	9387
433.987	9313
434.252	9083
434.516	7595
434.781	8627
435.046	7690
435.311	8170
435.575	8628
435.84	7760
436.102	7876
436.365	8005
436.627	8081
436.89	8096
437.152	8512
437.415	7666
437.677	7074
437.94	9530
438.202	7784
438.465	9216
438.727	7290
438.989	9019
439.252	8044
439.514	8009
439.777	7735
440.039	8219
440.302	6423
440.564	6420
440.827	7648
441.089	6405
441.351	5594
441.614	6615
441.876	5405
442.139	5757
442.401	6282
442.664	6157
442.926	5890
443.189	5632
443.451	6133
443.714	5967
443.976	7434
444.238	8134
444.501	5932
444.763	6707
445.026	6149
445.288	5127
445.551	4971
445.813	6083
446.076	5167
446.338	5223
446.601	6335
446.863	5027
447.125	5722
447.388	5912
447.65	6070
447.913	5397
448.175	4987
448.438	5183
448.7	7099
448.963	6111
449.225	5429
449.488	5827
449.75	6157
450.012	4957
450.275	5838
450.537	5236
450.8	6524
451.062	5947
451.325	5303
451.587	5096
451.85	5093
452.112	5400
452.375	5019
452.637	5050
452.899	5344
453.162	6255
453.424	5834
453.687	4918
453.949	5019
454.212	5111
454.474	5482
454.737	5678
454.999	5097
455.261	5132
455.524	5085
455.786	5463
456.049	4907
456.311	5167
456.574	5281
456.836	5450
457.099	5589
457.361	5656
457.624	5051
457.886	5482
458.148	5048
458.411	6135
458.673	5621
458.936	9786
459.198	6143
459.461	6297
459.723	5691
459.986	6426
460.248	5666
460.511	6028
460.773	5443
461.035	5099
461.298	5120
461.56	4785
461.823	5023
462.085	5310
462.348	5072
462.61	6317
462.873	5873
463.135	5842
463.397	5405
463.66	5027
463.922	4691
464.185	5818
464.447	5414
464.71	5159
464.972	5057
465.235	4894
465.497	5183
465.76	5141
466.022	4806
466.284	4956
466.547	5281
466.809	4855
467.072	4935
467.334	5197
467.597	5523
467.859	5057
468.122	5561
468.384	5215
468.647	4973
468.909	5408
469.171	6024
469.434	4939
469.696	5520
469.959	5869
470.221	5111
470.484	5009
470.746	5247
471.009	5244
471.271	5982
471.534	5414
471.796	7249
472.058	6961
472.321	4869
472.583	5786
472.846	5792
473.108	6657
473.371	7290
473.633	6035
473.896	5085
474.158	5205
474.421	7386
474.683	5194
474.945	6332
475.208	6056
475.47	5246
475.733	5197
475.995	5271
476.258	4868
476.52	5537
476.783	5229
477.045	4830
477.307	5747
477.57	5576
477.832	5653
478.095	5265
478.357	5631
478.62	6014
478.882	5055
479.145	6160
479.407	5442
479.67	5769
479.932	6377
480.194	5545
480.457	5229
480.719	5408
480.982	5244
481.244	6300
481.507	5307
481.769	5632
482.032	6283
482.294	6244
482.557	5880
482.819	5792
483.081	5503
483.344	5527
483.606	5233
483.869	4721
484.131	5453
484.394	5439
484.656	6146
484.919	5502
485.181	4957
485.443	5628
485.706	7031
485.968	6003
486.231	5264
486.493	5071
486.756	5013
487.018	5869
487.281	5334
487.543	5120
487.806	7623
488.068	5866
488.33	7892
488.593	5615
488.855	6016
489.118	5306
489.38	5583
489.643	5124
489.905	5170
490.168	4897
490.43	5566
490.693	5366
490.955	5016
491.217	4942
491.48	4778
491.742	7011
492.005	5813
492.267	5638
492.53	6115
492.792	6269
493.055	5608
493.317	27066
493.58	10928
493.842	5058
494.104	7196
494.367	5120
494.629	6020
494.892	6322
495.154	6310
495.417	5243
495.679	4928
495.942	5009
496.204	5190
496.466	4816
496.729	5076
496.991	5566
497.254	5503
497.516	5079
497.779	5897
498.041	5181
498.304	5169
498.566	4945
498.829	4946
499.091	4848
499.353	4973
499.616	4719
499.878	5132
500.141	5062
500.403	4823
500.666	4893
500.928	5169
501.191	5540
501.453	5177
501.716	4960
501.978	5699
502.24	5226
502.503	5138
502.765	5197
503.028	5125
503.29	4922
503.553	5212
503.815	4781
504.078	5201
504.34	5204
504.603	5065
504.865	4743
505.127	4890
505.39	5124
505.652	5058
505.915	6051
506.177	5191
506.44	5065
506.702	5496
506.965	4862
507.227	4862
507.49	6738
507.752	6626
508.014	4862
508.277	4847
508.539	5219
508.802	5608
509.064	4908
509.327	4750
509.589	5240
509.852	5513
510.114	5211
510.376	6832
510.639	5835
510.901	5246
511.164	5078
511.426	4729
511.689	4574
511.951	5201
512.214	4603
512.476	4585
512.739	5302
513.001	6356
513.263	4973
513.526	4522
513.788	5327
514.051	6520
514.313	6283
514.576	5440
514.838	4837
515.101	5852
515.363	4918
515.626	4537
515.888	4357
516.15	4700
516.413	4904
516.675	4880
516.938	4599
517.2	4854
517.463	4652
517.725	4659
517.988	4896
518.25	6070
518.513	5100
518.775	4530
519.037	5002
519.3	4655
519.562	4476
519.825	4890
520.087	4859
520.35	4789
520.612	4596
520.875	5314
521.137	4628
521.399	4984
521.662	4966
521.924	4631
522.187	4784
522.449	5516
522.712	5334
522.974	4610
523.237	5111
523.499	5215
523.762	4659
524.024	8449
524.286	5289
524.549	4680
524.811	4973
525.074	5062
525.336	5208
525.599	4802
525.861	4425
526.124	4687
526.386	5057
526.649	4942
526.911	4866
527.173	4540
527.436	4592
527.698	5113
527.961	4833
528.223	5120
528.486	4539
528.748	5929
529.011	5068
529.273	4669
529.535	4495
529.798	4749
530.06	4789
530.323	4991
530.585	5926
530.848	5177
531.11	4490
531.373	4399
531.635	4974
531.898	4728
532.16	4945
532.422	4547
532.685	4970
532.947	5090
533.21	4784
533.472	4649
533.735	6104
533.997	5104
534.26	4362
534.522	4830
534.785	4928
535.047	4567
535.309	4483
535.572	5033
535.834	6538
536.097	4872
536.359	4726
536.622	5050
536.884	6164
537.147	5831
537.409	5043
537.672	4943
537.934	5597
538.196	6681
538.459	5068
538.721	5832
538.984	7619
539.246	8674
539.509	6667
539.771	7764
540.034	6986
540.296	6976
540.558	7578
540.821	6511
541.083	7651
541.346	7081
541.608	6693
541.871	7043
542.133	7259
542.396	8956
542.658	6625
542.921	7112
543.183	7052
543.445	8022
543.708	7920
543.97	9097
544.233	7655
544.495	8827
544.758	7659
545.02	7787
545.283	7388
545.545	7193
545.808	7781
546.07	9671
546.33	8554
546.589	8121
546.849	6797
547.108	7126
547.368	7091
547.627	6867
547.887	7330
548.147	6184
548.406	6098
548.666	7224
548.925	6846
549.185	6009
549.445	6328
549.704	8254
549.964	6657
550.223	7592
550.483	7599
550.742	6989
551.002	5988
551.262	5561
551.521	5363
551.781	6269
552.04	6338
552.3	6251
552.559	6769
552.819	5862
553.079	6357
553.338	5796
553.598	5814
553.857	6595
554.117	7487
554.377	6084
554.636	5257
554.896	6041
555.155	5057
555.415	5545
555.674	5408
555.934	6002
556.194	5485
556.453	5520
556.713	4943
556.972	5456
557.232	5239
557.492	5257
557.751	5512
558.011	6163
558.27	6315
558.53	6002
558.789	6296
559.049	6685
559.309	6301
559.568	5916
559.828	5040
560.087	5531
560.347	5533
560.606	5979
560.866	6737
561.126	5603
561.385	5782
561.645	6489
561.904	5117
562.164	5713
562.424	5034
562.683	4998
562.943	6063
563.202	5566
563.462	4999
563.721	5163
563.981	4995
564.241	5797
564.5	5237
564.76	5111
565.019	5166
565.279	5050
565.538	5148
565.798	4823
566.058	5099
566.317	6335
566.577	5019
566.836	5727
567.096	6434
567.356	6069
567.615	5054
567.875	5726
568.134	5579
568.394	5072
568.653	5475
568.913	6367
569.173	5006
569.432	5478
569.692	6798
569.951	5211
570.211	6457
570.471	5470
570.73	5652
570.99	5348
571.249	5271
571.509	5558
571.768	5373
572.028	5589
572.288	5435
572.547	5509
572.807	5184
573.066	6952
573.326	7238
573.585	6455
573.845	5996
574.105	6534
574.364	5975
574.624	5510
574.883	5020
575.143	5727
575.403	7094
575.662	6384
575.922	5089
576.181	5355
576.441	5575
576.7	6416
576.96	5750
577.224	5138
577.487	5391
577.751	5741
578.015	4831
578.279	5390
578.543	5936
578.806	6163
579.07	7248
579.317	6513
579.564	5124
579.812	5351
580.059	5099
580.306	5104
580.553	5481
580.8	5188
581.048	4543
581.295	6451
581.542	5023
581.789	4893
582.036	4852
582.284	4921
582.531	4819
582.778	5293
583.025	4659
583.272	4791
583.52	4645
583.767	4484
584.014	5771
584.261	4855
584.508	4600
584.756	5306
585.003	4698
585.25	4795
585.517	4554
585.785	4672
586.052	4414
586.319	4642
586.586	4833
586.854	4728
587.121	4490
587.388	4484
587.655	4414
587.923	4467
588.19	4313
588.452	4980
588.714	4721
588.976	4336
589.238	4158
589.5	4134
589.763	4697
590.025	5323
590.287	4750
590.549	4147
590.811	4851
591.073	4452
591.335	4770
591.597	4124
591.859	4953
592.121	4449
592.383	3987
592.645	4120
592.908	4623
593.17	4334
593.432	3710
593.694	3885
593.956	4113
594.218	4596
594.48	3994
594.744	3690
595.009	4196
595.273	4176
595.537	4376
595.801	4189
596.066	4102
596.33	3969
596.594	4250
596.859	4117
597.123	4183
597.387	4799
597.651	3682
597.916	4397
598.18	3675
598.444	4008
598.709	3732
598.973	3867
599.237	3517
599.501	4032
599.766	3326
600.03	3473
600.294	4267
600.559	3507
600.823	3525
601.087	3378
601.351	3909
601.616	3643
601.88	3662
602.144	3556
602.409	4229
602.673	4022
602.937	3875
603.201	4348
603.466	3532
603.73	3531
603.994	3216
604.259	4116
604.523	3185
604.787	4207
605.051	3566
605.316	3077
605.58	3224
605.844	3497
606.109	3175
606.373	3500
606.637	3262
606.901	4026
607.166	3704
607.43	44451
607.649	25704
607.868	9082
608.087	4354
608.306	3672
608.525	3088
608.744	3650
608.963	3567
609.182	3637
609.401	2997
609.62	3049
609.881	2895
610.141	2842
610.402	2955
610.662	2901
610.923	2647
611.183	3413
611.444	3153
611.704	3619
611.965	2621
612.226	2786
612.486	2738
612.747	2600
613.007	3038
613.268	3056
613.528	2783
613.789	3263
614.049	2978
614.31	2545
614.566	2992
614.822	2772
615.079	2944
615.335	2766
615.591	2800
615.847	2884
616.104	2993
616.36	3515
616.616	3069
616.871	3087
617.127	3483
617.383	3490
617.639	3069
617.894	2787
618.15	2591
618.406	2402
618.661	2507
618.917	2747
619.173	2479
619.429	3146
619.684	3440
619.94	2531
620.196	3200
620.451	2740
620.707	2919
620.963	3797
621.219	2419
621.474	2535
621.73	2352
621.989	2548
622.248	2278
622.507	2320
622.766	2422
623.025	2373
623.284	2339
623.543	2450
623.802	2373
624.061	2685
624.319	1949
624.578	2355
624.837	2234
625.096	2324
625.355	2377
625.614	2244
625.873	2009
626.132	2642
626.391	2180
626.65	2447
626.905	2199
627.161	2577
627.416	2136
627.671	2177
627.927	2362
628.182	2444
628.437	2278
628.693	2104
628.948	2563
629.203	2307
629.459	1828
629.714	2446
629.969	2066
630.225	1904
630.48	2097
630.749	1733
631.018	2149
631.287	2198
631.556	1697
631.825	2041
632.095	3479
632.364	2276
632.633	1904
632.902	2202
633.171	2538
633.44	2272
633.683	1855
633.926	1982
634.169	1863
634.412	1900
634.655	1747
634.898	1746
635.141	1872
635.384	2129
635.627	1583
635.87	2538
636.113	1831
636.356	2278
636.599	1845
636.842	1705
637.085	1873
637.328	2604
637.571	1974
637.814	1585
638.057	2271
638.3	2248
638.576	2300
638.851	1957
639.127	1730
639.403	1814
639.679	1803
639.954	2034
640.23	1879
640.484	2223
640.738	2118
640.992	2194
641.247	1786
641.501	1761
641.755	1543
642.009	1502
642.263	1655
642.517	2430
642.771	1607
643.026	1638
643.28	1687
643.534	2194
643.788	1968
644.042	1666
644.296	1946
644.55	2054
644.805	1697
645.059	1543
645.313	1758
645.567	1723
645.821	1858
646.075	1620
646.33	1653
646.584	1849
646.838	1467
647.092	1431
647.346	2048
647.6	1978
647.854	1624
648.109	1666
648.363	1715
648.617	1690
648.871	1484
649.125	2516
649.379	1781
649.633	2080
649.888	1883
650.142	1466
650.396	2335
650.65	1767
650.914	2131
651.178	1725
651.442	2206
651.706	1898
651.97	1600
652.234	1505
652.498	1592
652.762	1597
653.026	1508
653.29	1747
653.544	1592
653.798	1782
654.053	1641
654.307	1778
654.561	2586
654.815	1961
655.07	1530
655.324	1428
655.578	1642
655.832	1795
656.087	1425
656.341	1729
656.595	1641
656.849	1582
657.103	1407
657.358	1726
657.612	1740
657.866	1879
658.12	1509
658.375	1463
658.629	1606
658.883	1779
659.137	1526
659.392	1907
659.646	1921
659.9	1646
660.156	1387
660.412	1639
660.667	1543
660.923	1800
661.179	1655
661.435	1660
661.691	1775
661.946	1683
662.202	1459
662.458	1442
662.714	1662
662.97	1674
663.225	1410
663.481	1788
663.737	1576
663.993	1606
664.249	1509
664.505	1463
664.76	1641
665.016	1645
665.272	1436
665.528	1716
665.784	1656
666.039	1684
666.295	1382
666.551	1407
666.807	1823
667.063	3319
667.318	1718
667.574	1564
667.83	1590
668.088	1611
668.346	1400
668.604	1410
668.862	1603
669.12	1586
669.378	1387
669.636	1372
669.894	1656
670.152	1704
670.41	1387
670.668	1372
670.926	1540
671.184	1627
671.442	1442
671.7	1414
671.953	1516
672.206	1589
672.459	1453
672.712	1323
672.965	1522
673.218	1730
673.471	1726
673.724	1621
673.977	1603
674.23	1645
674.483	1621
674.736	1529
674.989	1540
675.242	1499
675.495	1435
675.748	1429
676.001	1470
676.254	1582
676.507	1562
676.76	1557
677.013	1806
677.265	1628
677.518	1463
677.771	1505
678.024	1743
678.277	1576
678.53	1498
678.783	1459
679.036	1578
679.289	1844
679.542	1642
679.795	1590
680.048	1519
680.301	1543
680.554	1400
680.807	1443
681.06	1522
681.313	1778
681.566	1628
681.819	1463
682.072	1564
682.325	1648
682.578	1541
682.831	1464
683.084	1550
683.337	1639
683.59	1613
683.843	1534
684.096	1599
684.349	1918
684.602	1473
684.855	1457
685.108	1572
685.361	1568
685.614	1400
685.867	1491
686.12	1457
686.373	1569
686.626	1446
686.879	1439
687.132	1495
687.385	1555
687.638	1515
687.89	1474
688.143	1505
688.396	1677
688.649	1537
688.902	1527
689.155	2976
689.408	1809
689.661	1436
689.914	1495
690.167	1604
690.42	1561
690.673	1372
690.926	1506
691.179	1544
691.432	1918
691.685	1428
691.938	1408
692.191	1533
692.444	1606
692.697	1565
692.95	1473
693.226	1550
693.502	1641
693.778	1592
694.055	1544
694.331	1575
694.607	1992
694.883	1501
695.159	1411
695.435	1527
695.712	1569
695.988	1495
696.264	1471
696.54	1540
696.788	1516
697.036	1473
697.284	1750
697.533	1533
697.781	1536
698.029	1506
698.277	1557
698.525	1571
698.773	1572
699.021	1488
699.27	1477
699.518	1548
699.766	1547
700.014	1470
700.262	1436
700.51	1852
700.759	1599
701.007	1583
701.255	1478
701.503	1575
701.751	1639
701.999	1442
702.247	1456
702.496	1579
702.744	1565
702.992	1513
703.24	1495
703.489	1634
703.737	1701
703.986	1443
704.234	1425
704.483	1579
704.731	1618
704.98	1390
705.229	1359
705.477	1547
705.726	1642
705.974	1886
706.223	1632
706.471	1613
706.72	1561
706.977	1470
707.235	1477
707.492	1642
707.75	1620
[truncated: 1,649 more rows]

## Sheet: 8.4 kV-Direct
Wavelength (nm)	Intensity		Instructions:				8.4 kV
180.032	1341		1) Paste wavelength in column A
180.305	1432		2) Paste corresponding intensity in column B
180.578	1512		3) Do not change formulas below
180.85	1436
181.123	1396		OH range (nm)	304	308
181.396	1463		N2 range (nm)	334	340
181.668	1551
181.941	1450
182.214	1376		OH_Integrated_304_308	6078.48
182.486	1459		N2_Integrated_334_340	24298.5
182.759	1526		OH_to_N2_Ratio	0.250158
183.032	1368
183.304	1316
183.577	1473
183.849	1540
184.122	1351
184.395	1484
184.667	1550
184.94	1506
185.213	1316
185.485	1359
185.758	1512
186.031	1466
186.303	1397
186.576	1383
186.849	1471
187.121	1491
187.394	1376
187.667	1425
187.939	1464
188.212	1529
188.485	1379
188.757	1319
189.03	1435
189.303	1480
189.575	1457
189.848	1397
190.121	1478
190.393	1470
190.666	1309
190.939	1366
191.211	1432
191.484	1488
191.757	1396
192.029	1449
192.302	1547
192.575	1543
192.847	1359
193.12	1372
193.393	1506
193.665	1445
193.938	1362
194.211	1375
194.483	1491
194.756	1474
195.028	1386
195.301	1359
195.574	1424
195.846	1457
196.119	1414
196.392	1368
196.664	1491
196.937	1506
197.21	1334
197.482	1446
197.755	1481
198.028	1502
198.3	1470
198.573	1319
198.846	1477
199.118	1439
199.391	1424
199.664	1337
199.936	1485
200.209	1519
200.482	1372
200.754	1337
201.027	1429
201.3	1513
201.572	1383
201.845	1355
202.118	1429
202.39	1450
202.663	1578
202.936	1376
203.208	1635
203.481	1515
203.754	1351
204.026	1417
204.299	1418
204.572	1474
204.844	1373
205.117	1449
205.389	1557
205.662	1592
205.935	1396
206.207	1338
206.48	1501
206.753	1473
207.025	1327
207.298	1379
207.571	1390
207.843	1485
208.116	1345
208.389	1704
208.661	1551
208.934	1382
209.207	1340
209.479	1338
209.752	1470
210.025	1495
210.297	1309
210.57	1275
210.843	1418
211.115	1403
211.388	1408
211.661	1327
211.933	1449
212.206	1453
212.479	1387
212.751	1452
213.024	1558
213.297	1541
213.569	1277
213.842	1366
214.115	1498
214.387	1393
214.66	1264
214.933	1327
215.205	1491
215.478	1534
215.751	1422
216.023	1403
216.296	1589
216.568	1564
216.841	1354
217.114	1351
217.386	1505
217.659	1505
217.932	1446
218.204	1389
218.477	1477
218.75	1621
219.022	1373
219.295	1340
219.568	1457
219.84	1498
220.113	1359
220.386	1365
220.658	1452
220.931	1501
221.204	1351
221.476	1319
221.749	1359
222.022	1558
222.294	1310
222.567	1397
222.84	1758
223.112	1572
223.385	1375
223.658	1359
223.93	1466
224.203	1471
224.476	1382
224.748	1344
225.021	1492
225.294	1474
225.566	1361
225.839	1422
226.112	1474
226.384	1488
226.657	1362
226.929	1355
227.202	1543
227.475	1562
227.747	1309
228.02	1368
228.293	1583
228.565	1520
228.838	1435
229.111	1303
229.383	1645
229.656	1599
229.929	1361
230.201	1365
230.474	1502
230.747	1474
231.019	1366
231.292	1285
231.565	1446
231.837	1460
232.11	1327
232.383	1404
232.655	1484
232.928	1516
233.201	1450
233.473	1376
233.746	1435
234.019	1460
234.291	1432
234.564	1414
234.837	1501
235.109	1487
235.382	1302
235.655	1372
235.927	1495
236.2	1613
236.473	1418
236.745	1362
237.018	1415
237.291	1445
237.563	1390
237.836	1372
238.108	1471
238.381	1499
238.654	1347
238.926	1324
239.199	1499
239.472	1480
239.744	1953
240.017	1456
240.29	1523
240.562	1425
240.835	1393
241.108	1317
241.38	1411
241.653	1429
241.926	1310
242.198	1401
242.471	1519
242.744	1512
243.016	1380
243.289	1421
243.562	1565
243.834	1653
244.107	1338
244.38	1345
244.652	1429
244.925	1506
245.198	1460
245.47	1333
245.743	1481
246.016	1484
246.288	1431
246.561	1375
246.834	1467
247.106	1445
247.379	1278
247.652	1380
247.924	1474
248.197	1495
248.469	1431
248.742	1359
249.015	1424
249.287	1512
249.56	1354
249.833	1296
250.105	1457
250.378	1537
250.651	1401
250.923	1369
251.196	1502
251.469	1480
251.741	1422
252.014	1359
252.287	1529
252.559	1536
252.832	1368
253.105	1361
253.377	1488
253.65	1442
253.923	1611
254.195	1442
254.468	1603
254.741	1576
255.013	1359
255.286	1400
255.559	1485
255.831	1431
256.104	1302
256.377	1334
256.649	1516
256.922	1557
257.195	1275
257.467	1312
257.74	1541
258.013	1487
258.285	1435
258.558	1303
258.831	1491
259.103	1571
259.376	1312
259.648	1340
259.921	1466
260.194	1534
260.466	1317
260.739	1439
261.012	1446
261.284	1533
261.557	1320
261.83	1379
262.102	1473
262.375	1445
262.648	1333
262.92	1326
263.193	1529
263.466	1534
263.738	1338
264.011	1338
264.284	1471
264.556	1520
264.829	1401
265.102	1312
265.374	1533
265.647	1523
265.92	1393
266.192	1330
266.465	1439
266.738	1544
267.01	1410
267.283	1372
267.556	1520
267.828	1592
268.101	1333
268.374	1310
268.646	1484
268.919	1492
269.192	1270
269.464	1362
269.737	1656
270.009	1548
270.282	1302
270.555	1348
270.827	1593
271.1	1604
271.373	1404
271.645	1407
271.918	1547
272.191	1551
272.463	1373
272.736	1373
273.009	1520
273.281	1540
273.554	1338
273.827	1337
274.099	1467
274.372	1533
274.645	1324
274.917	1348
275.19	1481
275.463	1534
275.735	1327
276.008	1333
276.281	1562
276.553	1509
276.826	1361
277.099	1375
277.371	1505
277.644	1596
277.917	1327
278.189	1449
278.462	1471
278.735	1522
279.007	1368
279.28	1389
279.553	1449
279.825	1537
280.098	1431
280.371	1334
280.643	1422
280.916	1506
281.188	1393
281.461	1383
281.734	1550
282.006	1459
282.279	1277
282.552	1347
282.824	1494
283.097	1464
283.37	1435
283.642	1324
283.915	1600
284.188	1534
284.46	1373
284.733	1281
285.006	1530
285.278	1491
285.551	1330
285.824	1362
286.096	1485
286.369	1523
286.642	1393
286.914	1327
287.187	1554
287.46	1487
287.732	1400
288.005	1303
288.278	1491
288.55	1495
288.823	1327
289.096	1298
289.368	1529
289.641	1571
289.914	1299
290.186	1285
290.459	1513
290.732	1663
291.004	1501
291.277	1390
291.549	1519
291.822	1558
292.095	1331
292.367	1338
292.64	1543
292.913	1548
293.185	1320
293.458	1386
293.731	1547
294.003	1627
294.276	1470
294.549	1362
294.821	1537
295.094	1590
295.367	1375
295.639	1309
295.912	1540
296.185	1526
296.457	17227
296.73	4088
297.001	1614
297.272	1613
297.543	1473
297.814	1333
298.085	1548
298.356	1621
298.627	1415
298.898	1274
299.169	1477
299.44	1519
299.711	1250
299.982	1435
300.253	1439
300.524	1541
300.795	1442
301.066	1310
301.337	1569
301.608	1603
301.879	1387
302.15	1484
302.425	1446
302.7	1494
302.976	1429
303.251	1348
303.526	1590
303.801	2061
304.077	1485
304.352	1408
304.627	1534
304.902	1505
305.178	1369
305.453	1366
305.728	1537
306.003	1625
306.279	1351
306.554	1582
306.829	1557
307.104	1550
307.38	1366
307.655	1296
307.93	1537
308.205	1516
308.481	1523
308.756	1411
309.031	1555
309.307	1512
309.582	1326
309.857	1375
310.132	1487
310.408	1540
310.683	1438
310.958	1400
311.233	1534
311.509	1621
311.784	1334
312.059	1407
312.334	1547
312.61	1660
312.885	1383
313.16	1319
313.429	1603
313.698	1592
313.967	1354
314.236	1387
314.506	1593
314.775	1607
315.044	1719
315.313	1450
315.582	1757
315.851	1799
316.12	1410
316.389	1436
316.658	1858
316.927	1701
317.197	1327
317.466	1439
317.735	1460
318.004	1683
318.273	1603
318.542	1509
318.811	1632
319.08	1831
319.349	1590
319.618	1641
319.888	1646
320.157	1842
320.426	1450
320.695	1431
320.964	1652
321.233	1894
321.502	1648
321.771	2026
322.04	2670
322.309	2544
322.579	2054
322.848	2206
323.117	1831
323.386	2047
323.655	2524
323.924	2269
324.193	2397
324.462	2710
324.731	2205
325.001	2377
325.27	3248
325.539	2710
325.808	2741
326.077	2397
326.346	2978
326.615	2713
326.884	2885
327.153	2611
327.422	2824
327.692	3116
327.961	4186
328.23	3697
328.499	3182
328.768	3857
329.037	3235
329.306	3857
329.575	2968
329.844	2985
330.113	3286
330.383	3234
330.652	3095
330.921	3118
331.19	3255
331.459	3538
331.728	3291
331.997	3738
332.266	3363
332.535	3133
332.804	3710
333.074	3672
333.343	3147
333.612	3223
333.881	3552
334.15	3469
334.416	3242
334.682	3476
334.948	4428
335.214	4567
335.481	3532
335.747	3287
336.013	3476
336.279	3644
336.545	3144
336.811	3823
337.077	3847
337.343	3783
337.61	5358
337.876	4536
338.142	4491
338.408	4957
338.674	4407
338.94	4428
339.206	4747
339.472	5118
339.739	4922
340.005	4718
340.271	4882
340.537	5477
340.803	6101
341.069	6969
341.335	4805
341.601	4459
341.868	4648
342.134	4518
342.4	4372
342.666	4327
342.932	3955
343.198	3172
343.464	4607
343.73	4295
343.996	2926
344.263	3402
344.529	4028
344.795	3819
345.061	3735
345.327	4221
345.593	4812
345.859	4337
346.125	4208
346.392	4855
346.658	6301
346.924	6007
347.19	4574
347.456	5180
347.722	5334
347.988	7315
348.254	6689
348.521	7024
348.787	7393
349.053	8470
349.319	7703
349.585	10615
349.851	7994
350.117	8099
350.383	8449
350.649	8410
350.916	7375
351.182	9234
351.448	8282
351.714	8984
351.98	9149
352.246	9720
352.512	8984
352.778	8830
353.045	9104
353.311	9790
353.577	8611
353.843	9097
354.109	8914
354.375	8116
354.641	10325
354.907	9632
355.174	7402
355.44	10364
355.706	7945
355.972	7200
356.238	6814
356.504	7809
356.77	6681
357.036	5611
357.303	6223
357.569	7435
357.835	7764
358.101	8361
358.367	9387
358.633	10524
358.899	10087
359.165	11589
359.431	11411
359.698	12628
359.964	13399
360.23	14473
360.496	14645
360.762	14620
361.028	16506
361.294	16950
361.56	17836
361.827	18098
362.093	18977
362.359	16930
362.625	15765
362.891	14623
363.157	12579
363.423	10322
363.689	8201
363.956	7325
364.222	5190
364.488	4910
364.754	5152
365.02	4112
365.288	3749
365.556	3837
365.824	5905
366.091	4592
366.359	4357
366.627	4663
366.895	5036
367.163	5386
367.431	4704
367.698	7011
367.966	4733
368.234	4939
368.502	6241
368.77	7484
369.038	6238
369.305	6853
369.573	5698
369.841	5320
370.109	6875
370.377	6748
370.645	6066
370.912	6287
371.18	5544
371.448	7297
371.716	6408
371.984	6177
372.252	7228
372.519	7886
372.787	6185
373.055	6479
373.323	7151
373.591	8278
373.859	6791
374.126	7070
374.394	6443
374.662	6147
374.93	5954
375.198	6668
375.466	6357
375.734	6129
376.001	7220
376.269	6776
376.537	7088
376.805	7091
377.073	5944
377.341	6020
377.608	8620
377.876	7059
378.144	5601
378.412	7337
378.68	6465
378.948	7623
379.215	7260
379.483	7879
379.751	9978
380.019	9132
380.287	8907
380.555	9881
380.822	9185
381.09	9013
381.358	8513
381.626	10091
381.894	11533
382.162	12911
382.429	10839
382.697	10192
382.965	10965
383.233	9626
383.501	7099
383.769	7476
384.036	7053
384.304	6546
384.572	3930
384.84	3216
385.108	2604
385.376	2976
385.644	2586
385.911	3402
386.179	3038
386.447	2545
386.715	2975
386.983	2978
387.251	2789
387.518	2780
387.786	3321
388.054	3987
388.322	3210
388.59	2737
388.858	2975
389.125	3340
389.393	4431
389.661	3525
389.929	3067
390.197	3633
390.465	4208
390.732	3479
391	3454
391.268	3419
391.536	3669
391.804	3872
392.072	4533
392.339	4161
392.607	4519
392.875	3962
393.143	5048
393.411	4435
393.679	3986
393.946	4439
394.214	3826
394.482	4484
394.75	4295
395.018	4109
395.286	3984
395.554	4117
395.821	4411
396.089	4764
396.357	4441
396.625	4453
396.893	6310
397.161	5131
397.428	5040
397.696	5069
397.964	4855
398.232	5673
398.5	5694
398.768	5096
399.035	6755
399.303	5195
399.571	5243
399.839	5414
400.107	6419
400.375	6692
400.642	5278
400.91	5132
401.178	6315
401.446	5722
401.714	5727
401.982	5372
402.249	6363
402.517	6545
402.785	5149
403.053	5082
403.321	6087
403.589	6493
403.856	5425
404.124	6702
404.392	5762
404.66	6091
404.92	6377
405.18	6937
405.44	6730
405.7	7073
405.96	6706
406.22	5321
406.48	5902
406.74	5149
407	4669
407.26	4806
407.52	4428
407.78	4000
408.045	3836
408.309	4392
408.574	4425
408.839	3829
409.104	3658
409.368	3643
409.633	3468
409.898	3728
410.162	3578
410.427	3976
410.692	3914
410.957	4305
411.221	4327
411.486	4015
411.751	3528
412.015	4645
412.28	3773
412.545	3949
412.81	3935
413.074	3819
413.339	3804
413.604	5219
413.868	4411
414.133	3907
414.398	3998
414.663	4161
414.927	4060
415.192	4246
415.457	4105
415.722	4463
415.986	4047
416.251	4525
416.516	4427
416.78	4942
417.045	4599
417.31	4330
417.575	4642
417.839	4581
418.104	4266
418.369	4424
418.633	4085
418.898	3984
419.163	5187
419.428	4315
419.692	3710
419.957	4445
420.222	5285
420.486	5562
420.751	4138
421.016	4967
421.281	4417
421.545	5204
421.81	4364
422.075	4495
422.339	4088
422.604	5593
422.869	4329
423.134	4389
423.398	4994
423.663	5013
423.928	4602
424.192	4620
424.457	4631
424.722	6121
424.987	4781
425.251	4865
425.516	4917
425.781	5982
426.045	6237
426.31	4616
426.575	4448
426.84	4452
427.104	4813
427.369	5334
427.634	5467
427.898	5499
428.163	5561
428.428	7542
428.693	6615
428.957	7836
429.222	7578
429.487	8123
429.752	7539
430.016	9083
430.281	7717
430.546	8778
430.81	9152
431.075	8942
431.34	8316
431.605	8761
431.869	8380
432.134	8253
432.399	8389
432.663	7932
432.928	7948
433.193	8411
433.458	6910
433.722	8964
433.987	8869
434.252	8523
434.516	7371
434.781	8292
435.046	7136
435.311	7896
435.575	8513
435.84	7623
436.102	7645
436.365	7641
436.627	7872
436.89	7897
437.152	8260
437.415	7617
437.677	7088
437.94	9492
438.202	7603
438.465	8890
438.727	7262
438.989	8838
439.252	8253
439.514	8023
439.777	7738
440.039	7813
440.302	6188
440.564	6458
440.827	8016
441.089	6549
441.351	5705
441.614	6373
441.876	5436
442.139	5828
442.401	6268
442.664	6133
442.926	5813
443.189	5468
443.451	6017
443.714	6010
443.976	7217
444.238	8124
444.501	6009
444.763	6504
445.026	6042
445.288	5128
445.551	4844
445.813	5939
446.076	5184
446.338	5188
446.601	6339
446.863	5110
447.125	5419
447.388	5670
447.65	5957
447.913	5247
448.175	4964
448.438	5128
448.7	7179
448.963	6324
449.225	5499
449.488	5894
449.75	6121
450.012	4911
450.275	5638
450.537	5205
450.8	6380
451.062	5827
451.325	5202
451.587	5132
451.85	5100
452.112	5405
452.375	4994
452.637	4953
452.899	5265
453.162	6126
453.424	5741
453.687	4876
453.949	5036
454.212	5061
454.474	5464
454.737	5334
454.999	5062
455.261	5127
455.524	5062
455.786	5239
456.049	4838
456.311	5190
456.574	5127
456.836	5271
457.099	5657
457.361	5551
457.624	4932
457.886	5412
458.148	5076
458.411	5992
458.673	5464
458.936	9451
459.198	6111
459.461	6198
459.723	5316
459.986	6129
460.248	5440
460.511	5939
460.773	5330
461.035	4967
461.298	5041
461.56	4789
461.823	4946
462.085	5183
462.348	4917
462.61	6062
462.873	5335
463.135	5499
463.397	5166
463.66	4935
463.922	4502
464.185	5615
464.447	5275
464.71	5008
464.972	4817
465.235	4778
465.497	5013
465.76	4953
466.022	4670
466.284	4921
466.547	5173
466.809	4704
467.072	4845
467.334	4991
467.597	5195
467.859	4868
468.122	5131
468.384	4945
468.647	4925
468.909	5104
469.171	5758
469.434	4903
469.696	5267
469.959	5503
470.221	4999
470.484	4910
470.746	5022
471.009	5065
471.271	5765
471.534	5085
471.796	6987
472.058	6366
472.321	4714
472.583	5488
472.846	5632
473.108	6406
473.371	7077
473.633	5706
473.896	4935
474.158	5015
474.421	7028
474.683	5173
474.945	6126
475.208	5944
475.47	5155
475.733	5022
475.995	5093
476.258	4833
476.52	5386
476.783	5191
477.045	4707
477.307	5415
477.57	5436
477.832	5583
478.095	5106
478.357	5436
478.62	5664
478.882	4953
479.145	6091
479.407	5391
479.67	5596
479.932	5890
480.194	5334
480.457	5117
480.719	5232
480.982	5139
481.244	6052
481.507	5184
481.769	5573
482.032	6149
482.294	6346
482.557	5702
482.819	5509
483.081	5145
483.344	5194
483.606	5183
483.869	4561
484.131	5096
484.394	5146
484.656	5604
484.919	5191
485.181	4827
485.443	5187
485.706	6573
485.968	5642
486.231	5062
486.493	4939
486.756	4812
487.018	5638
487.281	5195
487.543	4963
487.806	7235
488.068	5561
488.33	7589
488.593	5468
488.855	5603
489.118	5124
489.38	5184
489.643	5036
489.905	5092
490.168	4924
490.43	5303
490.693	5120
490.955	4861
491.217	4750
491.48	4739
491.742	6626
492.005	5439
492.267	5355
492.53	5996
492.792	6241
493.055	5155
493.317	26800
493.58	10612
493.842	4915
494.104	6870
494.367	4887
494.629	5559
494.892	5866
495.154	5783
495.417	5047
495.679	4733
495.942	4859
496.204	5072
496.466	4655
496.729	4781
496.991	5194
497.254	5139
497.516	4754
497.779	5608
498.041	5002
498.304	4949
498.566	4775
498.829	4812
499.091	4662
499.353	4760
499.616	4536
499.878	4998
500.141	4924
500.403	4600
500.666	4642
500.928	5097
501.191	5317
501.453	4977
501.716	4763
501.978	5314
502.24	5100
502.503	5092
502.765	5170
503.028	4889
503.29	4701
503.553	5099
503.815	4617
504.078	4973
504.34	5069
504.603	4935
504.865	4522
505.127	4757
505.39	4942
505.652	4900
505.915	5593
506.177	4942
506.44	4978
506.702	5260
506.965	4698
507.227	4690
507.49	6534
507.752	6357
508.014	4683
508.277	4683
508.539	5114
508.802	5554
509.064	4729
509.327	4519
509.589	5040
509.852	5166
510.114	5057
510.376	6539
510.639	5300
510.901	5183
511.164	4939
511.426	4518
511.689	4439
511.951	5040
512.214	4383
512.476	4418
512.739	5069
513.001	5848
513.263	4771
513.526	4273
513.788	5096
514.051	6255
514.313	5946
514.576	5048
514.838	4644
515.101	5638
515.363	4669
515.626	4470
515.888	4277
516.15	4588
516.413	4757
516.675	4732
516.938	4414
517.2	4656
517.463	4438
517.725	4431
517.988	4712
518.25	5897
518.513	5383
518.775	4511
519.037	4872
519.3	4588
519.562	4389
519.825	4704
520.087	4665
520.35	4550
520.612	4389
520.875	5153
521.137	4491
521.399	4841
521.662	4858
521.924	4448
522.187	4644
522.449	5236
522.712	5111
522.974	4459
523.237	4984
523.499	5093
523.762	4621
524.024	8351
524.286	5173
524.549	4530
524.811	4847
525.074	5016
525.336	5015
525.599	4669
525.861	4389
526.124	4544
526.386	4932
526.649	4673
526.911	4687
527.173	4330
527.436	4383
527.698	4995
527.961	4781
528.223	5054
528.486	4299
528.748	5544
529.011	4939
529.273	4557
529.535	4305
529.798	4592
530.06	4609
530.323	4813
530.585	5533
530.848	4904
531.11	4305
531.373	4161
531.635	4817
531.898	4547
532.16	4810
532.422	4379
532.685	4861
532.947	4988
533.21	4613
533.472	4544
533.735	5688
533.997	4943
534.26	4291
534.522	4624
534.785	4735
535.047	4456
535.309	4362
535.572	4893
535.834	6013
536.097	4609
536.359	4593
536.622	4841
536.884	5890
537.147	5400
537.409	4770
537.672	4735
537.934	5302
538.196	6280
538.459	4848
538.721	5194
538.984	6975
539.246	8067
539.509	6114
539.771	7211
540.034	6651
540.296	6457
540.558	7171
540.821	6035
541.083	6835
541.346	6345
541.608	6056
541.871	6258
542.133	6419
542.396	8208
542.658	6136
542.921	6723
543.183	6287
543.445	7435
543.708	7547
543.97	8785
544.233	7298
544.495	8284
544.758	7136
545.02	7528
545.283	7064
545.545	6899
545.808	7539
546.07	9278
546.33	8344
546.589	7728
546.849	6230
547.108	6917
547.368	7126
547.627	6433
547.887	7238
548.147	6115
548.406	5418
548.666	6630
548.925	6378
549.185	5762
549.445	5862
549.704	7798
549.964	6364
550.223	7274
550.483	7239
550.742	6765
551.002	5740
551.262	5761
551.521	5184
551.781	5965
552.04	6126
552.3	6009
552.559	6461
552.819	5477
553.079	6189
553.338	5254
553.598	5355
553.857	6157
554.117	7183
554.377	5370
554.636	4973
554.896	5614
555.155	4879
555.415	5170
555.674	5120
555.934	5848
556.194	5118
556.453	5323
556.713	4721
556.972	5065
557.232	5030
557.492	5139
557.751	5148
558.011	5600
558.27	6041
558.53	5573
558.789	5932
559.049	6002
559.309	5995
559.568	5694
559.828	4861
560.087	5209
560.347	5180
560.606	5726
560.866	6290
561.126	5208
561.385	5576
561.645	6135
561.904	5009
562.164	5316
562.424	4775
562.683	4816
562.943	5744
563.202	5167
563.462	4837
563.721	4915
563.981	4792
564.241	5622
564.5	5055
564.76	4957
565.019	5036
565.279	4904
565.538	5027
565.798	4519
566.058	4840
566.317	5895
566.577	4882
566.836	5212
567.096	5971
567.356	5695
567.615	4911
567.875	5470
568.134	5218
568.394	5048
568.653	5446
568.913	5925
569.173	4893
569.432	5254
569.692	6440
569.951	4987
570.211	6065
570.471	5184
570.73	5279
570.99	5223
571.249	5041
571.509	5225
571.768	5212
572.028	5460
572.288	5247
572.547	5169
572.807	4942
573.066	6611
573.326	6762
573.585	5971
573.845	5730
574.105	6303
574.364	5838
574.624	5191
574.883	4896
575.143	5447
575.403	6772
575.662	5883
575.922	4875
576.181	5184
576.441	5246
576.7	6042
576.96	5491
577.224	5008
577.487	5167
577.751	5334
578.015	4756
578.279	5148
578.543	5415
578.806	5932
579.07	6654
579.317	6296
579.564	5037
579.812	5097
580.059	4988
580.306	4994
580.553	5317
580.8	5099
581.048	4418
581.295	6443
581.542	5008
581.789	4866
582.036	4665
582.284	4740
582.531	4658
582.778	5177
583.025	4547
583.272	4754
583.52	4533
583.767	4343
584.014	5737
584.261	4711
584.508	4553
584.756	5167
585.003	4537
585.25	4735
585.517	4397
585.785	4582
586.052	4277
586.319	4456
586.586	4795
586.854	4691
587.121	4474
587.388	4368
587.655	4270
587.923	4424
588.19	4208
588.452	4995
588.714	4623
588.976	4131
589.238	4046
589.5	4131
589.763	4658
590.025	5331
590.287	4768
590.549	4085
590.811	4880
591.073	4434
591.335	4642
591.597	4138
591.859	4806
592.121	4445
592.383	3952
592.645	4117
592.908	4607
593.17	4287
593.432	3678
593.694	3808
593.956	4046
594.218	4477
594.48	3952
594.744	3482
595.009	4113
595.273	4105
595.537	4441
595.801	4221
596.066	4152
596.33	3795
596.594	4126
596.859	3970
597.123	4028
597.387	4697
597.651	3517
597.916	4316
598.18	3693
598.444	4022
598.709	3683
598.973	3851
599.237	3504
599.501	4036
599.766	3385
600.03	3451
600.294	4257
600.559	3448
600.823	3424
601.087	3279
601.351	3816
601.616	3542
601.88	3641
602.144	3535
602.409	4119
602.673	3865
602.937	3802
603.201	4460
603.466	3571
603.73	3535
603.994	3167
604.259	4053
604.523	3154
604.787	4197
605.051	3480
605.316	3021
605.58	3263
605.844	3389
606.109	3025
606.373	3434
606.637	3213
606.901	3945
607.166	3655
607.43	44411
607.649	25768
607.868	9104
608.087	4330
608.306	3556
608.525	3102
608.744	3686
608.963	3706
609.182	3574
609.401	2943
609.62	2986
609.881	2975
610.141	2880
610.402	3046
610.662	2934
610.923	2751
611.183	3472
611.444	3101
611.704	3542
611.965	2671
612.226	2724
612.486	2661
612.747	2612
613.007	3013
613.268	2979
613.528	2705
613.789	3221
614.049	2895
614.31	2625
614.566	2969
614.822	2815
615.079	2926
615.335	2705
615.591	2689
615.847	2877
616.104	2895
616.36	3454
616.616	3063
616.871	3090
617.127	3473
617.383	3508
617.639	3087
617.894	2810
618.15	2698
618.406	2479
618.661	2481
618.917	2710
619.173	2516
619.429	3158
619.684	3426
619.94	2556
620.196	3272
620.451	2824
620.707	2913
620.963	3759
621.219	2366
621.474	2464
621.73	2394
621.989	2576
622.248	2377
622.507	2342
622.766	2457
623.025	2426
623.284	2303
623.543	2409
623.802	2391
624.061	2696
624.319	2024
624.578	2370
624.837	2317
625.096	2317
625.355	2363
625.614	2293
625.873	1956
626.132	2565
626.391	2153
626.65	2465
626.905	2304
627.161	2531
627.416	2107
627.671	2234
627.927	2404
628.182	2394
628.437	2283
628.693	2121
628.948	2548
629.203	2331
629.459	1870
629.714	2460
629.969	2122
630.225	1949
630.48	2128
630.749	1771
631.018	2173
631.287	2283
631.556	1736
631.825	2024
632.095	3452
632.364	2269
632.633	1898
632.902	2188
633.171	2492
633.44	2320
633.683	1904
633.926	1918
634.169	1912
634.412	1900
634.655	1733
634.898	1764
635.141	1901
635.384	2174
635.627	1618
635.87	2556
636.113	1862
636.356	2265
636.599	1835
636.842	1723
637.085	1855
637.328	2618
637.571	1891
637.814	1540
638.057	2258
638.3	2300
638.576	2317
638.851	2075
639.127	1725
639.403	1821
639.679	1781
639.954	1999
640.23	1858
640.484	2191
640.738	2131
640.992	2269
641.247	1792
641.501	1730
641.755	1526
642.009	1564
642.263	1645
642.517	2405
642.771	1628
643.026	1666
643.28	1702
643.534	2167
643.788	1949
644.042	1725
644.296	1894
644.55	2045
644.805	1701
645.059	1576
645.313	1716
645.567	1697
645.821	1893
646.075	1606
646.33	1656
646.584	1831
646.838	1467
647.092	1471
647.346	1970
647.6	1974
647.854	1564
648.109	1729
648.363	1690
648.617	1662
648.871	1515
649.125	2510
649.379	1789
649.633	2076
649.888	1908
650.142	1446
650.396	2387
650.65	1785
650.914	2164
651.178	1744
651.442	2222
651.706	1936
651.97	1648
652.234	1533
652.498	1557
652.762	1537
653.026	1533
653.29	1799
653.544	1593
653.798	1785
654.053	1680
654.307	1838
654.561	2593
654.815	1960
655.07	1568
655.324	1393
655.578	1659
655.832	1802
656.087	1383
656.341	1729
656.595	1632
656.849	1543
657.103	1481
657.358	1786
657.612	1747
657.866	1887
658.12	1512
658.375	1508
658.629	1604
658.883	1799
659.137	1516
659.392	1957
659.646	1978
659.9	1638
660.156	1390
660.412	1625
660.667	1544
660.923	1796
661.179	1744
661.435	1667
661.691	1800
661.946	1712
662.202	1460
662.458	1414
662.714	1620
662.97	1663
663.225	1425
663.481	1802
663.737	1569
663.993	1599
664.249	1543
664.505	1456
664.76	1606
665.016	1635
665.272	1428
665.528	1702
665.784	1639
666.039	1641
666.295	1365
666.551	1368
666.807	1803
667.063	3287
667.318	1737
667.574	1494
667.83	1571
668.088	1614
668.346	1396
668.604	1431
668.862	1621
669.12	1589
669.378	1354
669.636	1331
669.894	1641
670.152	1718
670.41	1369
670.668	1390
670.926	1527
671.184	1575
671.442	1407
671.7	1428
671.953	1523
672.206	1604
672.459	1425
672.712	1337
672.965	1523
673.218	1740
673.471	1694
673.724	1662
673.977	1614
674.23	1632
674.483	1606
674.736	1529
674.989	1522
675.242	1484
675.495	1442
675.748	1435
676.001	1498
676.254	1533
676.507	1555
676.76	1544
677.013	1796
677.265	1646
677.518	1502
677.771	1499
678.024	1740
678.277	1571
678.53	1515
678.783	1495
679.036	1599
679.289	1844
679.542	1676
679.795	1569
680.048	1576
680.301	1569
680.554	1442
680.807	1484
681.06	1515
681.313	1785
681.566	1611
681.819	1494
682.072	1597
682.325	1641
682.578	1585
682.831	1481
683.084	1555
683.337	1641
683.59	1645
683.843	1512
684.096	1625
684.349	1933
684.602	1474
684.855	1432
685.108	1578
685.361	1520
685.614	1365
685.867	1467
686.12	1435
686.373	1543
686.626	1446
686.879	1449
687.132	1501
687.385	1576
687.638	1509
687.89	1438
688.143	1487
688.396	1701
688.649	1505
688.902	1533
689.155	2954
689.408	1750
689.661	1485
689.914	1498
690.167	1541
690.42	1578
690.673	1389
690.926	1498
691.179	1558
691.432	1970
691.685	1478
691.938	1397
692.191	1520
692.444	1586
692.697	1544
692.95	1502
693.226	1562
693.502	1628
693.778	1575
694.055	1522
694.331	1625
694.607	2013
694.883	1537
695.159	1453
695.435	1523
695.712	1575
695.988	1537
696.264	1480
696.54	1498
696.788	1506
697.036	1473
697.284	1730
697.533	1540
697.781	1537
698.029	1522
698.277	1578
698.525	1600
698.773	1607
699.021	1460
699.27	1501
699.518	1537
699.766	1536
700.014	1470
700.262	1428
700.51	1803
700.759	1571
701.007	1576
701.255	1487
701.503	1599
701.751	1687
701.999	1480
702.247	1459
702.496	1599
702.744	1541
702.992	1505
703.24	1502
703.489	1634
703.737	1690
703.986	1396
704.234	1380
704.483	1544
704.731	1590
704.98	1450
705.229	1375
705.477	1585
705.726	1627
705.974	1837
706.223	1592
706.471	1613
706.72	1540
706.977	1442
707.235	1453
707.492	1652
707.75	1641
[truncated: 1,649 more rows]

## Sheet: 9.6 kV-Direct
Wavelength (nm)	Intensity		Instructions:				9.6 kV
180.032	1393		1) Paste wavelength in column A
180.305	1463		2) Paste corresponding intensity in column B
180.578	1484		3) Do not change formulas below
180.85	1425
181.123	1382		OH range (nm)	304	308
181.396	1512		N2 range (nm)	334	340
181.668	1541
181.941	1453
182.214	1390		OH_Integrated_304_308	6664.08
182.486	1460		N2_Integrated_334_340	72605.3
182.759	1487		OH_to_N2_Ratio	0.091785
183.032	1347
183.304	1309
183.577	1453
183.849	1550
184.122	1397
184.395	1498
184.667	1557
184.94	1498
185.213	1306
185.485	1331
185.758	1508
186.031	1478
186.303	1380
186.576	1358
186.849	1460
187.121	1492
187.394	1389
187.667	1425
187.939	1506
188.212	1537
188.485	1394
188.757	1305
189.03	1453
189.303	1492
189.575	1470
189.848	1425
190.121	1515
190.393	1466
190.666	1295
190.939	1369
191.211	1442
191.484	1512
191.757	1400
192.029	1421
192.302	1506
192.575	1544
192.847	1338
193.12	1386
193.393	1571
193.665	1446
193.938	1380
194.211	1355
194.483	1481
194.756	1480
195.028	1401
195.301	1345
195.574	1456
195.846	1474
196.119	1400
196.392	1376
196.664	1477
196.937	1494
197.21	1380
197.482	1438
197.755	1460
198.028	1508
198.3	1464
198.573	1345
198.846	1477
199.118	1422
199.391	1397
199.664	1320
199.936	1485
200.209	1459
200.482	1355
200.754	1352
201.027	1446
201.3	1505
201.572	1365
201.845	1389
202.118	1463
202.39	1495
202.663	1600
202.936	1375
203.208	1596
203.481	1526
203.754	1327
204.026	1436
204.299	1414
204.572	1446
204.844	1375
205.117	1408
205.389	1548
205.662	1551
205.935	1383
206.207	1330
206.48	1439
206.753	1488
207.025	1319
207.298	1368
207.571	1418
207.843	1494
208.116	1394
208.389	1708
208.661	1565
208.934	1382
209.207	1333
209.479	1337
209.752	1470
210.025	1529
210.297	1331
210.57	1310
210.843	1411
211.115	1396
211.388	1471
211.661	1376
211.933	1401
212.206	1418
212.479	1400
212.751	1421
213.024	1533
213.297	1558
213.569	1299
213.842	1355
214.115	1463
214.387	1386
214.66	1330
214.933	1320
215.205	1508
215.478	1492
215.751	1397
216.023	1338
216.296	1596
216.568	1529
216.841	1341
217.114	1386
217.386	1554
217.659	1498
217.932	1456
218.204	1379
218.477	1452
218.75	1610
219.022	1389
219.295	1340
219.568	1453
219.84	1505
220.113	1331
220.386	1344
220.658	1452
220.931	1491
221.204	1347
221.476	1347
221.749	1389
222.022	1557
222.294	1306
222.567	1421
222.84	1764
223.112	1597
223.385	1390
223.658	1393
223.93	1417
224.203	1442
224.476	1344
224.748	1369
225.021	1512
225.294	1505
225.566	1352
225.839	1404
226.112	1488
226.384	1529
226.657	1344
226.929	1348
227.202	1520
227.475	1576
227.747	1298
228.02	1366
228.293	1625
228.565	1526
228.838	1380
229.111	1319
229.383	1674
229.656	1558
229.929	1358
230.201	1359
230.474	1519
230.747	1484
231.019	1386
231.292	1254
231.565	1481
231.837	1436
232.11	1338
232.383	1401
232.655	1498
232.928	1499
233.201	1443
233.473	1326
233.746	1432
234.019	1464
234.291	1414
234.564	1436
234.837	1473
235.109	1456
235.382	1268
235.655	1424
235.927	1501
236.2	1550
236.473	1410
236.745	1366
237.018	1443
237.291	1473
237.563	1365
237.836	1366
238.108	1452
238.381	1453
238.654	1319
238.926	1295
239.199	1429
239.472	1467
239.744	1982
240.017	1446
240.29	1501
240.562	1438
240.835	1386
241.108	1288
241.38	1369
241.653	1467
241.926	1324
242.198	1359
242.471	1480
242.744	1512
243.016	1382
243.289	1446
243.562	1530
243.834	1646
244.107	1334
244.38	1334
244.652	1453
244.925	1506
245.198	1506
245.47	1337
245.743	1526
246.016	1474
246.288	1373
246.561	1380
246.834	1491
247.106	1470
247.379	1289
247.652	1359
247.924	1499
248.197	1562
248.469	1393
248.742	1344
249.015	1421
249.287	1488
249.56	1372
249.833	1302
250.105	1459
250.378	1522
250.651	1411
250.923	1355
251.196	1494
251.469	1488
251.741	1417
252.014	1387
252.287	1548
252.559	1551
252.832	1387
253.105	1380
253.377	1471
253.65	1473
253.923	1641
254.195	1443
254.468	1600
254.741	1597
255.013	1338
255.286	1383
255.559	1457
255.831	1432
256.104	1296
256.377	1327
256.649	1478
256.922	1530
257.195	1278
257.467	1312
257.74	1512
258.013	1499
258.285	1424
258.558	1310
258.831	1508
259.103	1554
259.376	1309
259.648	1352
259.921	1438
260.194	1565
260.466	1340
260.739	1453
261.012	1449
261.284	1499
261.557	1313
261.83	1387
262.102	1501
262.375	1470
262.648	1352
262.92	1330
263.193	1533
263.466	1516
263.738	1320
264.011	1327
264.284	1495
264.556	1509
264.829	1390
265.102	1289
265.374	1506
265.647	1492
265.92	1347
266.192	1368
266.465	1452
266.738	1492
267.01	1421
267.283	1390
267.556	1568
267.828	1625
268.101	1338
268.374	1348
268.646	1463
268.919	1508
269.192	1305
269.464	1361
269.737	1670
270.009	1540
270.282	1309
270.555	1351
270.827	1596
271.1	1600
271.373	1386
271.645	1477
271.918	1540
272.191	1548
272.463	1380
272.736	1372
273.009	1558
273.281	1593
273.554	1344
273.827	1309
274.099	1457
274.372	1548
274.645	1361
274.917	1348
275.19	1484
275.463	1498
275.735	1303
276.008	1326
276.281	1568
276.553	1487
276.826	1355
277.099	1387
277.371	1554
277.644	1614
277.917	1366
278.189	1485
278.462	1443
278.735	1572
279.007	1375
279.28	1408
279.553	1429
279.825	1523
280.098	1431
280.371	1347
280.643	1449
280.916	1501
281.188	1421
281.461	1366
281.734	1592
282.006	1459
282.279	1274
282.552	1331
282.824	1519
283.097	1470
283.37	1408
283.642	1316
283.915	1610
284.188	1536
284.46	1354
284.733	1260
285.006	1508
285.278	1501
285.551	1326
285.824	1348
286.096	1505
286.369	1495
286.642	1348
286.914	1305
287.187	1572
287.46	1541
287.732	1410
288.005	1306
288.278	1516
288.55	1464
288.823	1359
289.096	1347
289.368	1554
289.641	1579
289.914	1278
290.186	1340
290.459	1512
290.732	1677
291.004	1548
291.277	1415
291.549	1537
291.822	1564
292.095	1337
292.367	1337
292.64	1477
292.913	1603
293.185	1366
293.458	1470
293.731	1515
294.003	1576
294.276	1446
294.549	1390
294.821	1540
295.094	1583
295.367	1347
295.639	1292
295.912	1527
296.185	1554
296.457	17620
296.73	4155
297.001	1590
297.272	1641
297.543	1442
297.814	1368
298.085	1611
298.356	1604
298.627	1417
298.898	1299
299.169	1495
299.44	1523
299.711	1264
299.982	1494
300.253	1464
300.524	1562
300.795	1393
301.066	1310
301.337	1611
301.608	1639
301.879	1429
302.15	1575
302.425	1499
302.7	1508
302.976	1431
303.251	1354
303.526	1782
303.801	2373
304.077	1520
304.352	1480
304.627	1555
304.902	1683
305.178	1534
305.453	1421
305.728	1551
306.003	1841
306.279	1422
306.554	1968
306.829	1726
307.104	1652
307.38	1534
307.655	1509
307.93	1747
308.205	1656
308.481	2118
308.756	1750
309.031	1744
309.307	1772
309.582	1701
309.857	1709
310.132	1760
310.408	2082
310.683	2013
310.958	1851
311.233	1809
311.509	2201
311.784	1613
312.059	1992
312.334	1968
312.61	2093
312.885	1802
313.16	1901
313.429	2282
313.698	2537
313.967	2082
314.236	1971
314.506	2394
314.775	2201
315.044	2747
315.313	2195
315.582	2759
315.851	2874
316.12	2146
316.389	2314
316.658	2905
316.927	2577
317.197	1984
317.466	2461
317.735	2100
318.004	2719
318.273	2761
318.542	2814
318.811	2782
319.08	3258
319.349	3104
319.618	3095
319.888	3020
320.157	3529
320.426	2828
320.695	3140
320.964	3291
321.233	3720
321.502	3515
321.771	3987
322.04	4903
322.309	4652
322.579	4140
322.848	4301
323.117	3815
323.386	4144
323.655	4651
323.924	4263
324.193	4487
324.462	4813
324.731	4274
325.001	4467
325.27	5496
325.539	4847
325.808	4897
326.077	4642
326.346	5463
326.615	5152
326.884	5337
327.153	5089
327.422	5583
327.692	6045
327.961	8641
328.23	7687
328.499	6839
328.768	8463
329.037	7445
329.306	9066
329.575	7424
329.844	7281
330.113	7816
330.383	7854
330.652	7697
330.921	7672
331.19	8149
331.459	9096
331.728	8613
331.997	9367
332.266	8793
332.535	8544
332.804	9801
333.074	9804
333.343	8849
333.612	9009
333.881	9744
334.15	9580
334.416	9178
334.682	9677
334.948	11511
335.214	11701
335.481	9986
335.747	9548
336.013	9999
336.279	10399
336.545	9401
336.811	10942
337.077	11483
337.343	11537
337.61	14984
337.876	14001
338.142	14004
338.408	15765
338.674	14665
338.94	14602
339.206	15404
339.472	15954
339.739	15655
340.005	15285
340.271	15597
340.537	16338
340.803	16772
341.069	17781
341.335	15107
341.601	14249
341.868	14000
342.134	13434
342.4	12796
342.666	12015
342.932	10486
343.198	8540
343.464	11393
343.73	10692
343.996	7854
344.263	9271
344.529	10564
344.795	10115
345.061	9936
345.327	11189
345.593	12555
345.859	11532
346.125	11614
346.392	12926
346.658	14934
346.924	15012
347.19	12981
347.456	14451
347.722	14813
347.988	16873
348.254	16873
348.521	17704
348.787	18096
349.053	19398
349.319	19029
349.585	22403
349.851	20041
350.117	20664
350.383	21042
350.649	20938
350.916	20192
351.182	21470
351.448	20798
351.714	21449
351.98	21995
352.246	22674
352.512	22233
352.778	21885
353.045	22435
353.311	22838
353.577	21756
353.843	22158
354.109	21837
354.375	20797
354.641	22947
354.907	21984
355.174	19932
355.44	22772
355.706	20224
355.972	19260
356.238	18638
356.504	19163
356.77	17902
357.036	17150
357.303	17640
357.569	19197
357.835	19839
358.101	21413
358.367	23496
358.633	25057
358.899	25546
359.165	27675
359.431	28536
359.698	30251
359.964	31641
360.23	32697
360.496	33139
360.762	32697
361.028	34637
361.294	35375
361.56	36264
361.827	36446
362.093	37129
362.359	34896
362.625	33345
362.891	31248
363.157	27660
363.423	23866
363.689	19764
363.956	16901
364.222	12961
364.488	11029
364.754	11434
365.02	9188
365.288	8547
365.556	9005
365.824	12362
366.091	10595
366.359	10157
366.627	10686
366.895	11390
367.163	12061
367.431	10969
367.698	14043
367.966	11558
368.234	11964
368.502	13807
368.77	15369
369.038	14162
369.305	14983
369.573	14161
369.841	14189
370.109	15025
370.377	15624
370.645	15113
370.912	15544
371.18	14864
371.448	16453
371.716	15852
371.984	15817
372.252	16531
372.519	17031
372.787	15929
373.055	16072
373.323	16779
373.591	17840
373.859	16639
374.126	16891
374.394	16566
374.662	16188
374.93	15858
375.198	16849
375.466	16565
375.734	16423
376.001	17438
376.269	17227
376.537	17147
376.805	17412
377.073	15792
377.341	15929
377.608	18686
377.876	17182
378.144	15900
378.412	17819
378.68	18004
378.948	19699
379.215	19425
379.483	20115
379.751	22634
380.019	21991
380.287	21963
380.555	22870
380.822	21813
381.09	21745
381.358	20720
381.626	22604
381.894	24027
382.162	25474
382.429	23670
382.697	22477
382.965	22739
383.233	21283
383.501	17704
383.769	17125
384.036	15642
384.304	13920
384.572	8698
384.84	5586
385.108	4347
385.376	4726
385.644	4260
385.911	5134
386.179	4683
386.447	4294
386.715	4641
386.983	4761
387.251	4586
387.518	4607
387.786	5142
388.054	6343
388.322	5047
388.59	4669
388.858	4854
389.125	5083
389.393	7116
389.661	5565
389.929	4959
390.197	6007
390.465	7196
390.732	5862
391	5618
391.268	6301
391.536	6363
391.804	6983
392.072	8149
392.339	7630
392.607	8386
392.875	7245
393.143	9425
393.411	8086
393.679	7063
393.946	7861
394.214	6881
394.482	8008
394.75	7687
395.018	7171
395.286	6927
395.554	7218
395.821	7658
396.089	8369
396.357	7743
396.625	7883
396.893	10503
397.161	9080
397.428	8667
397.696	8988
397.964	8403
398.232	9429
398.5	9362
398.768	8400
399.035	9979
399.303	8428
399.571	8424
399.839	8639
400.107	9390
400.375	10056
400.642	8383
400.91	8239
401.178	9600
401.446	8928
401.714	8802
401.982	8509
402.249	9152
402.517	9059
402.785	7763
403.053	7794
403.321	8684
403.589	9114
403.856	8092
404.124	9625
404.392	8600
404.66	8649
404.92	8946
405.18	9495
405.44	9122
405.7	9479
405.96	8789
406.22	7739
406.48	7848
406.74	6562
407	5188
407.26	5135
407.52	4299
407.78	3686
408.045	3455
408.309	4067
408.574	4088
408.839	3468
409.104	3325
409.368	3258
409.633	3199
409.898	3363
410.162	3378
410.427	3787
410.692	3774
410.957	3965
411.221	4147
411.486	3956
411.751	3451
412.015	4613
412.28	3795
412.545	3973
412.81	3966
413.074	3879
413.339	3931
413.604	5386
413.868	4655
414.133	4039
414.398	4196
414.663	4407
414.927	4278
415.192	4540
415.457	4348
415.722	4707
415.986	4302
416.251	4721
416.516	4606
416.78	5183
417.045	4840
417.31	4529
417.575	4764
417.839	4782
418.104	4329
418.369	4421
418.633	4113
418.898	3986
419.163	5047
419.428	4322
419.692	3685
419.957	4259
420.222	5201
420.486	5481
420.751	4005
421.016	4879
421.281	4323
421.545	5125
421.81	4414
422.075	4411
422.339	4074
422.604	5559
422.869	4204
423.134	4211
423.398	4922
423.663	4890
423.928	4389
424.192	4523
424.457	4431
424.722	5537
424.987	4413
425.251	4487
425.516	4396
425.781	4831
426.045	4938
426.31	3899
426.575	3669
426.84	3367
427.104	3301
427.369	3566
427.634	3711
427.898	3802
428.163	3549
428.428	4336
428.693	3927
428.957	4442
429.222	4095
429.487	4358
429.752	3860
430.016	4516
430.281	3885
430.546	4201
430.81	4166
431.075	4176
431.34	3889
431.605	3791
431.869	3517
432.134	3518
432.399	3511
432.663	3056
432.928	2997
433.193	3115
433.458	2360
433.722	3171
433.987	3227
434.252	3063
434.516	2465
434.781	2923
435.046	2460
435.311	2780
435.575	3053
435.84	2678
436.102	2670
436.365	2779
436.627	2992
436.89	2825
437.152	3011
437.415	2717
437.677	2552
437.94	3780
438.202	2975
438.465	3699
438.727	2864
438.989	3637
439.252	3363
439.514	3381
439.777	3216
440.039	3378
440.302	2646
440.564	2870
440.827	3606
441.089	3088
441.351	2716
441.614	3182
441.876	2780
442.139	3062
442.401	3406
442.664	3266
442.926	3273
443.189	3146
443.451	3486
443.714	3395
443.976	4127
444.238	4536
444.501	3434
444.763	3774
445.026	3647
445.288	3112
445.551	2908
445.813	3578
446.076	3011
446.338	3179
446.601	3809
446.863	3094
447.125	3378
447.388	3567
447.65	3606
447.913	3301
448.175	3032
448.438	3220
448.7	4165
448.963	3892
449.225	3493
449.488	3640
449.75	3767
450.012	3039
450.275	3528
450.537	3382
450.8	3997
451.062	3665
451.325	3423
451.587	3263
451.85	3245
452.112	3402
452.375	3098
452.637	3074
452.899	3319
453.162	3382
453.424	3465
453.687	2836
453.949	2871
454.212	2965
454.474	3217
454.737	3202
454.999	3066
455.261	3000
455.524	2955
455.786	3112
456.049	2810
456.311	3210
456.574	3244
456.836	3370
457.099	3384
457.361	3354
457.624	2975
457.886	3375
458.148	3042
458.411	3601
458.673	3248
458.936	5414
459.198	3571
459.461	3629
459.723	3216
459.986	3627
460.248	3074
460.511	3321
460.773	3088
461.035	2808
461.298	2810
461.56	2510
461.823	2703
462.085	2884
462.348	2724
462.61	3412
462.873	3115
463.135	3235
463.397	2976
463.66	2705
463.922	2317
464.185	3200
464.447	3020
464.71	2895
464.972	2633
465.235	2587
465.497	2747
465.76	2706
466.022	2391
466.284	2597
466.547	2849
466.809	2461
467.072	2600
467.334	2740
467.597	2955
467.859	2635
468.122	2929
468.384	2752
468.647	2530
468.909	2755
469.171	3174
469.434	2507
469.696	3406
469.959	3119
470.221	2758
470.484	2507
470.746	2629
471.009	2857
471.271	3221
471.534	2860
471.796	3864
472.058	3675
472.321	2556
472.583	3074
472.846	3227
473.108	3585
473.371	3909
473.633	3202
473.896	2684
474.158	2705
474.421	3972
474.683	2857
474.945	3378
475.208	3209
475.47	2713
475.733	2710
475.995	2782
476.258	2457
476.52	2950
476.783	2761
477.045	2401
477.307	2929
477.57	3090
477.832	2978
478.095	2731
478.357	2926
478.62	3210
478.882	2584
479.145	3220
479.407	2832
479.67	3070
479.932	3256
480.194	2803
480.457	2615
480.719	2828
480.982	2626
481.244	3213
481.507	2709
481.769	2958
482.032	3300
482.294	3174
482.557	3056
482.819	2996
483.081	2787
483.344	2866
483.606	2814
483.869	2145
484.131	2612
484.394	2678
484.656	3041
484.919	2786
485.181	2346
485.443	2794
485.706	3466
485.968	3032
486.231	2604
486.493	2566
486.756	2383
487.018	3046
487.281	2853
487.543	2605
487.806	3858
488.068	3028
488.33	3965
488.593	2927
488.855	2962
489.118	2696
489.38	2783
489.643	2654
489.905	2607
490.168	2558
490.43	2975
490.693	2789
490.955	2481
491.217	2398
491.48	2285
491.742	3643
492.005	3017
492.267	2957
492.53	3179
492.792	3153
493.055	2754
493.317	21925
493.58	5790
493.842	2437
494.104	3710
494.367	2598
494.629	3011
494.892	3119
495.154	3196
495.417	2691
495.679	2401
495.942	2587
496.204	2755
496.466	2355
496.729	2538
496.991	2807
497.254	2836
497.516	2451
497.779	3046
498.041	2696
498.304	2576
498.566	2367
498.829	2444
499.091	2391
499.353	2419
499.616	2275
499.878	2629
500.141	2500
500.403	2320
500.666	2367
500.928	2717
501.191	2971
501.453	2572
501.716	2404
501.978	2929
502.24	2871
502.503	2691
502.765	2790
503.028	2649
503.29	2381
503.553	2723
503.815	2374
504.078	2839
504.34	2762
504.603	2629
504.865	2293
505.127	2535
505.39	2723
505.652	2716
505.915	3195
506.177	2738
506.44	2671
506.702	3004
506.965	2478
507.227	2471
507.49	3591
507.752	3507
508.014	2472
508.277	2499
508.539	2873
508.802	3031
509.064	2488
509.327	2251
509.589	2745
509.852	2965
510.114	2803
510.376	3683
510.639	3182
510.901	2951
511.164	2692
511.426	2334
511.689	2237
511.951	2825
512.214	2206
512.476	2272
512.739	2849
513.001	3343
513.263	2520
513.526	2160
513.788	2898
514.051	3557
514.313	3494
514.576	2954
514.838	2500
515.101	3210
515.363	2509
515.626	2261
515.888	2142
516.15	2397
516.413	2556
516.675	2527
516.938	2279
517.2	2559
517.463	2390
517.725	2276
517.988	2587
518.25	3426
518.513	2787
518.775	2265
519.037	2684
519.3	2380
519.562	2222
519.825	2545
520.087	2523
520.35	2436
520.612	2374
520.875	3006
521.137	2387
521.399	2668
521.662	2629
521.924	2279
522.187	2458
522.449	3014
522.712	3031
522.974	2317
523.237	2793
523.499	2867
523.762	2418
524.024	4488
524.286	2951
524.549	2321
524.811	2674
525.074	2762
525.336	2944
525.599	2461
525.861	2187
526.124	2383
526.386	2811
526.649	2556
526.911	2583
527.173	2234
527.436	2257
527.698	2824
527.961	2598
528.223	2803
528.486	2251
528.748	3321
529.011	2731
529.273	2423
529.535	2275
529.798	2545
530.06	2521
530.323	2668
530.585	3182
530.848	2811
531.11	2156
531.373	2082
531.635	2727
531.898	2524
532.16	2684
532.422	2244
532.685	2706
532.947	2853
533.21	2544
533.472	2390
533.735	3385
533.997	2880
534.26	2215
534.522	2552
534.785	2691
535.047	2313
535.309	2136
535.572	2695
535.834	3417
536.097	2499
536.359	2373
536.622	2647
536.884	3230
537.147	3056
537.409	2313
537.672	2255
537.934	2859
538.196	3210
538.459	2163
538.721	2475
538.984	3430
539.246	3818
539.509	2745
539.771	3129
540.034	2705
540.296	2636
540.558	2838
540.821	2412
541.083	2787
541.346	2538
541.608	2286
541.871	2436
542.133	2544
542.396	3286
542.658	2317
542.921	2538
543.183	2314
543.445	2769
543.708	2811
543.97	3431
544.233	2803
544.495	3251
544.758	2769
545.02	2782
545.283	2600
545.545	2488
545.808	2870
546.07	3766
546.33	3370
546.589	3045
546.849	2388
547.108	2591
547.368	2692
547.627	2394
547.887	2744
548.147	2341
548.406	2243
548.666	2808
548.925	2695
549.185	2299
549.445	2472
549.704	3445
549.964	2586
550.223	3213
550.483	3263
550.742	2983
551.002	2446
551.262	2422
551.521	2285
551.781	2667
552.04	2821
552.3	2775
552.559	3066
552.819	2663
553.079	2808
553.338	2601
553.598	2628
553.857	2996
554.117	3438
554.377	2695
554.636	2346
554.896	2787
555.155	2279
555.415	2597
555.674	2594
555.934	2990
556.194	2565
556.453	2569
556.713	2153
556.972	2555
557.232	2339
557.492	2387
557.751	2517
558.011	2762
558.27	2919
558.53	2783
558.789	2842
559.049	2937
559.309	2849
559.568	2752
559.828	2156
560.087	2495
560.347	2528
560.606	2670
560.866	2978
561.126	2500
561.385	2612
561.645	2871
561.904	2255
562.164	2555
562.424	2124
562.683	2129
562.943	2818
563.202	2607
563.462	2173
563.721	2149
563.981	2075
564.241	2688
564.5	2332
564.76	2234
565.019	2296
565.279	2202
565.538	2311
565.798	1964
566.058	2353
566.317	2926
566.577	2289
566.836	2558
567.096	3118
567.356	2867
567.615	2286
567.875	2727
568.134	2468
568.394	2276
568.653	2594
568.913	2866
569.173	2264
569.432	2516
569.692	2989
569.951	2191
570.211	2717
570.471	2377
570.73	2324
570.99	2216
571.249	2173
571.509	2398
571.768	2202
572.028	2297
572.288	2276
572.547	2311
572.807	2052
573.066	2866
573.326	3158
573.585	2790
573.845	2576
574.105	3013
574.364	2615
574.624	2334
574.883	2041
575.143	2306
575.403	3060
575.662	2622
575.922	2073
576.181	2209
576.441	2348
576.7	2741
576.96	2341
577.224	2026
577.487	2240
577.751	2460
578.015	1936
578.279	2292
578.543	2537
578.806	2635
579.07	3146
579.317	2955
579.564	2271
579.812	2440
580.059	2219
580.306	2181
580.553	2502
580.8	2332
581.048	1802
581.295	3143
581.542	2341
581.789	2198
582.036	2103
582.284	2180
582.531	2143
582.778	2565
583.025	2037
583.272	2150
583.52	2054
583.767	1926
584.014	2947
584.261	2241
584.508	2107
584.756	2691
585.003	2201
585.25	2321
585.517	2023
585.785	2194
586.052	1974
586.319	2173
586.586	2475
586.854	2376
587.121	2174
587.388	2094
587.655	2055
587.923	2237
588.19	2017
588.452	2730
588.714	2356
588.976	2045
589.238	1981
589.5	1991
589.763	2395
590.025	3069
590.287	2545
590.549	1967
590.811	2608
591.073	2324
591.335	2608
591.597	2037
591.859	2675
592.121	2307
592.383	1912
592.645	1971
592.908	2503
593.17	2285
593.432	1814
593.694	1831
593.956	2159
594.218	2549
594.48	1992
594.744	1642
595.009	2272
595.273	2187
595.537	2404
595.801	2115
596.066	2188
596.33	2052
596.594	2349
596.859	2139
597.123	2243
597.387	2993
597.651	1963
597.916	2612
598.18	2044
598.444	2286
598.709	1991
598.973	2121
599.237	1914
599.501	2381
599.766	1800
600.03	1786
600.294	2486
600.559	1933
600.823	1866
601.087	1718
601.351	2171
601.616	1970
601.88	1991
602.144	1968
602.409	2612
602.673	2391
602.937	2247
603.201	2801
603.466	2132
603.73	2047
603.994	1792
604.259	2562
604.523	1823
604.787	3003
605.051	2104
605.316	1739
605.58	1863
605.844	1988
606.109	1711
606.373	1960
606.637	1858
606.901	2506
607.166	2289
607.43	43009
607.649	24892
607.868	4736
608.087	2769
608.306	2215
608.525	1830
608.744	2299
608.963	2237
609.182	2271
609.401	1862
609.62	1827
609.881	1779
610.141	1732
610.402	1866
610.662	1849
610.923	1648
611.183	2202
611.444	1988
611.704	2348
611.965	1690
612.226	1646
612.486	1681
612.747	1667
613.007	1901
613.268	1893
613.528	1828
613.789	2100
614.049	1844
614.31	1652
614.566	1907
614.822	1816
615.079	1904
615.335	1775
615.591	1883
615.847	1869
616.104	1953
616.36	2390
616.616	2040
616.871	2096
617.127	2467
617.383	2429
617.639	2089
617.894	1928
618.15	1753
618.406	1632
618.661	1701
618.917	1919
619.173	1725
619.429	2160
619.684	2387
619.94	1845
620.196	2362
620.451	1900
620.707	2005
620.963	2815
621.219	1715
621.474	1669
621.73	1698
621.989	1778
622.248	1555
622.507	1562
622.766	1697
623.025	1716
623.284	1610
623.543	1746
623.802	1718
624.061	1894
624.319	1484
624.578	1659
624.837	1739
625.096	1732
625.355	1627
625.614	1600
625.873	1592
626.132	1956
626.391	1641
626.65	1828
626.905	1733
627.161	1877
627.416	1642
627.671	1646
627.927	1772
628.182	1842
628.437	1701
628.693	1572
628.948	1963
629.203	1800
629.459	1485
629.714	1844
629.969	1737
630.225	1621
630.48	1635
630.749	1422
631.018	1758
631.287	1803
631.556	1471
631.825	1579
632.095	2871
632.364	1858
632.633	1516
632.902	1670
633.171	1963
633.44	1806
633.683	1534
633.926	1516
634.169	1593
634.412	1628
634.655	1512
634.898	1498
635.141	1585
635.384	1779
635.627	1466
635.87	2136
636.113	1646
636.356	1872
636.599	1529
636.842	1509
637.085	1635
637.328	2097
637.571	1649
637.814	1411
638.057	1922
638.3	1953
638.576	1919
638.851	1662
639.127	1557
639.403	1646
639.679	1508
639.954	1614
640.23	1646
640.484	1856
640.738	1786
640.992	1869
641.247	1684
641.501	1599
641.755	1418
642.009	1354
642.263	1491
642.517	2041
642.771	1501
643.026	1466
643.28	1614
643.534	1912
643.788	1697
644.042	1537
644.296	1704
644.55	1802
644.805	1564
645.059	1414
645.313	1617
645.567	1600
645.821	1613
646.075	1516
646.33	1568
646.584	1648
646.838	1400
647.092	1383
647.346	1803
647.6	1786
647.854	1481
648.109	1543
648.363	1620
648.617	1557
648.871	1438
649.125	2248
649.379	1715
649.633	1809
649.888	1638
650.142	1362
650.396	2142
650.65	1697
650.914	1947
651.178	1576
651.442	2009
651.706	1786
651.97	1522
652.234	1431
652.498	1526
652.762	1547
653.026	1404
653.29	1617
653.544	1491
653.798	1635
654.053	1550
654.307	1674
654.561	2376
654.815	1838
655.07	1466
655.324	1400
655.578	1571
655.832	1732
656.087	1368
656.341	1611
656.595	1558
656.849	1565
657.103	1424
657.358	1638
657.612	1663
657.866	1806
658.12	1459
658.375	1396
658.629	1620
658.883	1648
659.137	1453
659.392	1824
659.646	1823
659.9	1593
660.156	1400
660.412	1544
660.667	1519
660.923	1715
661.179	1578
661.435	1536
661.691	1691
661.946	1656
662.202	1488
662.458	1418
662.714	1617
662.97	1631
663.225	1382
663.481	1715
663.737	1529
663.993	1576
664.249	1537
664.505	1446
664.76	1576
665.016	1625
665.272	1428
665.528	1600
665.784	1611
666.039	1669
666.295	1397
666.551	1365
666.807	1751
667.063	3193
667.318	1687
667.574	1502
667.83	1593
668.088	1603
668.346	1382
668.604	1408
668.862	1614
669.12	1561
669.378	1354
669.636	1354
669.894	1670
670.152	1662
670.41	1351
670.668	1340
670.926	1530
671.184	1621
671.442	1386
671.7	1380
671.953	1491
672.206	1568
672.459	1428
672.712	1312
672.965	1505
673.218	1723
673.471	1680
673.724	1624
673.977	1592
674.23	1670
674.483	1599
674.736	1523
674.989	1541
675.242	1491
675.495	1415
675.748	1417
676.001	1473
676.254	1548
676.507	1554
676.76	1576
677.013	1765
677.265	1614
677.518	1478
677.771	1463
678.024	1786
678.277	1585
678.53	1478
678.783	1477
679.036	1583
679.289	1820
679.542	1607
679.795	1534
680.048	1498
680.301	1564
680.554	1411
680.807	1450
681.06	1491
681.313	1761
681.566	1614
681.819	1471
682.072	1569
682.325	1632
682.578	1543
682.831	1473
683.084	1571
683.337	1607
683.59	1625
683.843	1527
684.096	1593
684.349	1907
684.602	1471
684.855	1487
685.108	1519
685.361	1526
685.614	1428
685.867	1429
686.12	1410
686.373	1557
686.626	1445
686.879	1442
687.132	1477
687.385	1543
687.638	1499
687.89	1470
688.143	1519
688.396	1653
688.649	1515
688.902	1502
689.155	2927
689.408	1740
689.661	1470
689.914	1463
690.167	1547
690.42	1569
690.673	1362
690.926	1512
691.179	1582
691.432	1883
691.685	1404
691.938	1425
692.191	1495
692.444	1610
692.697	1578
692.95	1491
693.226	1536
693.502	1656
693.778	1603
694.055	1550
694.331	1593
694.607	1929
694.883	1515
695.159	1436
695.435	1527
695.712	1586
695.988	1534
696.264	1457
696.54	1506
696.788	1508
697.036	1481
697.284	1733
697.533	1578
697.781	1530
698.029	1513
698.277	1582
698.525	1596
698.773	1593
699.021	1464
699.27	1452
699.518	1543
699.766	1534
700.014	1471
700.262	1453
700.51	1810
700.759	1586
701.007	1548
701.255	1438
701.503	1571
701.751	1632
701.999	1470
702.247	1470
702.496	1579
702.744	1548
702.992	1508
703.24	1509
703.489	1624
703.737	1690
703.986	1438
704.234	1411
704.483	1562
704.731	1606
704.98	1431
705.229	1359
705.477	1523
705.726	1645
705.974	1858
706.223	1579
706.471	1565
706.72	1565
706.977	1456
707.235	1439
707.492	1606
707.75	1649
[truncated: 1,649 more rows]

## Sheet: 10.6 kV-Direct
Wavelength (nm)	Intensity		Instructions:				10.6 kV
180.032	1362		1) Paste wavelength in column A
180.305	1453		2) Paste corresponding intensity in column B
180.578	1519		3) Do not change formulas below
180.85	1432
181.123	1380		OH range (nm)	304	308
181.396	1484		N2 range (nm)	334	340
181.668	1551
181.941	1491
182.214	1382		OH_Integrated_304_308	8047.35
182.486	1446		N2_Integrated_334_340	113477
182.759	1474		OH_to_N2_Ratio	0.0709162
183.032	1390
183.304	1310
183.577	1456
183.849	1586
184.122	1396
184.395	1480
184.667	1522
184.94	1495
185.213	1372
185.485	1334
185.758	1492
186.031	1487
186.303	1389
186.576	1414
186.849	1477
187.121	1522
187.394	1382
187.667	1362
187.939	1438
188.212	1499
188.485	1387
188.757	1313
189.03	1424
189.303	1467
189.575	1452
189.848	1424
190.121	1450
190.393	1449
190.666	1312
190.939	1354
191.211	1403
191.484	1501
191.757	1424
192.029	1422
192.302	1498
192.575	1571
192.847	1338
193.12	1379
193.393	1551
193.665	1453
193.938	1365
194.211	1326
194.483	1467
194.756	1471
195.028	1372
195.301	1323
195.574	1396
195.846	1467
196.119	1421
196.392	1382
196.664	1487
196.937	1484
197.21	1362
197.482	1463
197.755	1480
198.028	1495
198.3	1431
198.573	1340
198.846	1470
199.118	1478
199.391	1422
199.664	1354
199.936	1505
200.209	1491
200.482	1411
200.754	1380
201.027	1463
201.3	1512
201.572	1365
201.845	1390
202.118	1429
202.39	1484
202.663	1593
202.936	1387
203.208	1639
203.481	1561
203.754	1359
204.026	1438
204.299	1459
204.572	1467
204.844	1368
205.117	1408
205.389	1550
205.662	1604
205.935	1380
206.207	1320
206.48	1491
206.753	1513
207.025	1323
207.298	1365
207.571	1425
207.843	1488
208.116	1390
208.389	1767
208.661	1634
208.934	1396
209.207	1334
209.479	1340
209.752	1443
210.025	1520
210.297	1331
210.57	1317
210.843	1415
211.115	1414
211.388	1463
211.661	1319
211.933	1421
212.206	1425
212.479	1375
212.751	1459
213.024	1555
213.297	1551
213.569	1278
213.842	1326
214.115	1471
214.387	1407
214.66	1337
214.933	1338
215.205	1509
215.478	1534
215.751	1442
216.023	1393
216.296	1606
216.568	1526
216.841	1365
217.114	1344
217.386	1492
217.659	1505
217.932	1470
218.204	1397
218.477	1435
218.75	1597
219.022	1368
219.295	1337
219.568	1487
219.84	1547
220.113	1365
220.386	1380
220.658	1471
220.931	1515
221.204	1368
221.476	1310
221.749	1400
222.022	1582
222.294	1299
222.567	1464
222.84	1856
223.112	1618
223.385	1396
223.658	1340
223.93	1417
224.203	1466
224.476	1368
224.748	1362
225.021	1519
225.294	1530
225.566	1365
225.839	1414
226.112	1526
226.384	1534
226.657	1394
226.929	1317
227.202	1544
227.475	1551
227.747	1296
228.02	1366
228.293	1596
228.565	1512
228.838	1424
229.111	1312
229.383	1694
229.656	1564
229.929	1355
230.201	1341
230.474	1519
230.747	1449
231.019	1393
231.292	1282
231.565	1445
231.837	1519
232.11	1341
232.383	1383
232.655	1484
232.928	1522
233.201	1435
233.473	1362
233.746	1473
234.019	1456
234.291	1414
234.564	1428
234.837	1488
235.109	1473
235.382	1278
235.655	1383
235.927	1505
236.2	1571
236.473	1429
236.745	1386
237.018	1471
237.291	1478
237.563	1352
237.836	1355
238.108	1484
238.381	1509
238.654	1366
238.926	1296
239.199	1460
239.472	1467
239.744	2054
240.017	1449
240.29	1512
240.562	1464
240.835	1396
241.108	1316
241.38	1387
241.653	1467
241.926	1305
242.198	1401
242.471	1523
242.744	1541
243.016	1359
243.289	1466
243.562	1547
243.834	1624
244.107	1361
244.38	1340
244.652	1435
244.925	1487
245.198	1488
245.47	1366
245.743	1488
246.016	1492
246.288	1404
246.561	1394
246.834	1456
247.106	1474
247.379	1274
247.652	1333
247.924	1474
248.197	1485
248.469	1410
248.742	1358
249.015	1424
249.287	1537
249.56	1369
249.833	1326
250.105	1501
250.378	1512
250.651	1449
250.923	1347
251.196	1480
251.469	1512
251.741	1442
252.014	1355
252.287	1487
252.559	1530
252.832	1327
253.105	1358
253.377	1484
253.65	1457
253.923	1684
254.195	1457
254.468	1621
254.741	1620
255.013	1330
255.286	1401
255.559	1485
255.831	1404
256.104	1282
256.377	1323
256.649	1502
256.922	1548
257.195	1264
257.467	1288
257.74	1562
258.013	1522
258.285	1429
258.558	1340
258.831	1491
259.103	1562
259.376	1312
259.648	1338
259.921	1463
260.194	1537
260.466	1345
260.739	1463
261.012	1516
261.284	1568
261.557	1337
261.83	1387
262.102	1526
262.375	1438
262.648	1355
262.92	1348
263.193	1548
263.466	1537
263.738	1387
264.011	1324
264.284	1478
264.556	1515
264.829	1359
265.102	1270
265.374	1506
265.647	1526
265.92	1359
266.192	1376
266.465	1480
266.738	1516
267.01	1466
267.283	1380
267.556	1565
267.828	1564
268.101	1313
268.374	1292
268.646	1432
268.919	1536
269.192	1306
269.464	1382
269.737	1725
270.009	1578
270.282	1327
270.555	1341
270.827	1611
271.1	1600
271.373	1387
271.645	1516
271.918	1579
272.191	1526
272.463	1365
272.736	1379
273.009	1519
273.281	1537
273.554	1348
273.827	1361
274.099	1498
274.372	1534
274.645	1331
274.917	1358
275.19	1456
275.463	1499
275.735	1305
276.008	1324
276.281	1530
276.553	1502
276.826	1366
277.099	1372
277.371	1571
277.644	1576
277.917	1366
278.189	1533
278.462	1506
278.735	1565
279.007	1358
279.28	1446
279.553	1463
279.825	1561
280.098	1424
280.371	1379
280.643	1480
280.916	1544
281.188	1459
281.461	1366
281.734	1610
282.006	1439
282.279	1278
282.552	1323
282.824	1523
283.097	1491
283.37	1445
283.642	1312
283.915	1562
284.188	1527
284.46	1410
284.733	1282
285.006	1596
285.278	1512
285.551	1340
285.824	1327
286.096	1484
286.369	1512
286.642	1375
286.914	1316
287.187	1599
287.46	1529
287.732	1474
288.005	1330
288.278	1527
288.55	1450
288.823	1407
289.096	1344
289.368	1550
289.641	1586
289.914	1285
290.186	1306
290.459	1488
290.732	1779
291.004	1618
291.277	1432
291.549	1558
291.822	1571
292.095	1351
292.367	1330
292.64	1557
292.913	1660
293.185	1407
293.458	1620
293.731	1593
294.003	1597
294.276	1473
294.549	1431
294.821	1540
295.094	1610
295.367	1386
295.639	1337
295.912	1593
296.185	1667
296.457	16636
296.73	3881
297.001	1576
297.272	1765
297.543	1533
297.814	1396
298.085	1648
298.356	1631
298.627	1509
298.898	1316
299.169	1523
299.44	1547
299.711	1331
299.982	1631
300.253	1519
300.524	1562
300.795	1400
301.066	1341
301.337	1659
301.608	1600
301.879	1410
302.15	1743
302.425	1536
302.7	1555
302.976	1499
303.251	1464
303.526	1974
303.801	2779
304.077	1669
304.352	1704
304.627	1702
304.902	1929
305.178	1894
305.453	1697
305.728	1786
306.003	2356
306.279	1716
306.554	2509
306.829	1989
307.104	1932
307.38	1915
307.655	1947
307.93	2269
308.205	2114
308.481	2808
308.756	2411
309.031	2446
309.307	2439
309.582	2366
309.857	2458
310.132	2425
310.408	2710
310.683	2856
310.958	2633
311.233	2395
311.509	3020
311.784	2250
312.059	2789
312.334	2608
312.61	2915
312.885	2562
313.16	2780
313.429	3070
313.698	3333
313.967	2972
314.236	2853
314.506	3188
314.775	2929
315.044	3615
315.313	3046
315.582	3699
315.851	3788
316.12	2937
316.389	3192
316.658	3790
316.927	3461
317.197	2751
317.466	3354
317.735	3021
318.004	3679
318.273	3759
318.542	3861
318.811	3871
319.08	4515
319.349	4235
319.618	4295
319.888	4298
320.157	4852
320.426	4280
320.695	4596
320.964	4945
321.233	5748
321.502	5348
321.771	6759
322.04	8393
322.309	8242
322.579	7123
322.848	7924
323.117	6640
323.386	7263
323.655	8533
323.924	8019
324.193	8333
324.462	8788
324.731	8656
325.001	8785
325.27	10634
325.539	9507
325.808	9961
326.077	9594
326.346	11287
326.615	10574
326.884	10937
327.153	10595
327.422	11214
327.692	12044
327.961	14364
328.23	13601
328.499	12699
328.768	14155
329.037	13311
329.306	14861
329.575	13272
329.844	13223
330.113	13688
330.383	13863
330.652	13779
330.921	14200
331.19	14662
331.459	14921
331.728	14714
331.997	15634
332.266	15004
332.535	14522
332.804	15823
333.074	15869
333.343	14924
333.612	15509
333.881	16044
334.15	15859
334.416	15368
334.682	15898
334.948	17514
335.214	17930
335.481	15940
335.747	15494
336.013	16958
336.279	16474
336.545	15547
336.811	17515
337.077	18004
337.343	18406
337.61	22354
337.876	21595
338.142	21913
338.408	23391
338.674	22610
338.94	22737
339.206	23558
339.472	23867
339.739	23482
340.005	23853
340.271	24027
340.537	25217
340.803	25515
341.069	26243
341.335	23443
341.601	22288
341.868	21438
342.134	20630
342.4	19888
342.666	18630
342.932	16815
343.198	14743
343.464	17115
343.73	16677
343.996	14260
344.263	15912
344.529	17168
344.795	17094
345.061	17279
345.327	18396
345.593	19915
345.859	19509
346.125	19653
346.392	21150
346.658	23341
346.924	23682
347.19	22432
347.456	23856
347.722	24538
347.988	27448
348.254	27175
348.521	28218
348.787	28942
349.053	30376
349.319	29925
349.585	33425
349.851	30839
350.117	31286
350.383	31749
350.649	32578
350.916	32105
351.182	34014
351.448	32873
351.714	34030
351.98	34623
352.246	35410
352.512	34856
352.778	34731
353.045	34657
353.311	35151
353.577	33555
353.843	33883
354.109	33460
354.375	32337
354.641	34217
354.907	33272
355.174	31552
355.44	33345
355.706	30668
355.972	29431
356.238	28885
356.504	28987
356.77	27940
357.036	26881
357.303	27454
357.569	29298
357.835	30188
358.101	32211
358.367	35008
358.633	36641
358.899	38388
359.165	41016
359.431	42301
359.698	44444
359.964	46588
360.23	48399
360.496	48629
360.762	48801
361.028	51261
361.294	52252
361.56	53417
361.827	53876
362.093	54134
362.359	51971
362.625	49847
362.891	46810
363.157	42500
363.423	37244
363.689	31676
363.956	26659
364.222	21325
364.488	18075
364.754	18124
365.02	15827
365.288	15534
365.556	16062
365.824	19790
366.091	17937
366.359	17676
366.627	18543
366.895	19776
367.163	20723
367.431	19608
367.698	22877
367.966	20777
368.234	21045
368.502	22813
368.77	24802
369.038	23817
369.305	24762
369.573	23741
369.841	23979
370.109	25102
370.377	25610
370.645	24998
370.912	25277
371.18	25329
371.448	27059
371.716	26243
371.984	26271
372.252	26796
372.519	27644
372.787	26561
373.055	26848
373.323	27339
373.591	28294
373.859	27013
374.126	27000
374.394	27248
374.662	26877
374.93	26622
375.198	27245
375.466	26912
375.734	26600
376.001	27807
376.269	27343
376.537	26939
376.805	26649
377.073	25259
377.341	25196
377.608	27954
377.876	26523
378.144	25316
378.412	27675
378.68	28141
378.948	30380
379.215	30325
379.483	31830
379.751	33888
380.019	33559
380.287	33636
380.555	34115
380.822	33320
381.09	33222
381.358	32788
381.626	34903
381.894	37033
382.162	38069
382.429	36338
382.697	35085
382.965	35031
383.233	33016
383.501	28717
383.769	27168
384.036	24851
384.304	21533
384.572	15284
384.84	11147
385.108	8030
385.376	8305
385.644	7379
385.911	9006
386.179	8208
386.447	7556
386.715	8593
386.983	8460
387.251	8415
387.518	8515
387.786	9727
388.054	11154
388.322	9976
388.59	9258
388.858	9779
389.125	10249
389.393	13009
389.661	11173
389.929	10354
390.197	11567
390.465	13024
390.732	11579
391	11781
391.268	12467
391.536	12594
391.804	13094
392.072	14697
392.339	13989
392.607	14732
392.875	13805
393.143	16038
393.411	14626
393.679	14294
393.946	14764
394.214	13979
394.482	15400
394.75	14830
395.018	14385
395.286	14116
395.554	14631
395.821	15404
396.089	16215
396.357	15824
396.625	16061
396.893	18665
397.161	17580
397.428	17315
397.696	17647
397.964	17018
398.232	18425
398.5	18025
398.768	17280
399.035	18866
399.303	17118
399.571	17595
399.839	17343
400.107	18344
400.375	18911
400.642	17165
400.91	17151
401.178	18294
401.446	17977
401.714	17692
401.982	16909
402.249	17916
402.517	18089
402.785	16107
403.053	15757
403.321	17353
403.589	18127
403.856	17111
404.124	18781
404.392	17941
404.66	18022
404.92	18425
405.18	19047
405.44	18617
405.7	18882
405.96	17753
406.22	16485
406.48	16514
406.74	14619
407	12866
407.26	12076
407.52	9671
407.78	8123
408.045	7309
408.309	8141
408.574	8067
408.839	7162
409.104	6797
409.368	6615
409.633	6549
409.898	6590
410.162	6772
410.427	7735
410.692	7441
410.957	8438
411.221	8380
411.486	7952
411.751	6903
412.015	9440
412.28	7701
412.545	7959
412.81	8198
413.074	7746
413.339	7791
413.604	10637
413.868	9604
414.133	8842
414.398	8891
414.663	9286
414.927	8921
415.192	9863
415.457	9198
415.722	10203
415.986	9436
416.251	10157
416.516	10245
416.78	11151
417.045	10444
417.31	9961
417.575	10207
417.839	10069
418.104	9086
418.369	9299
418.633	8691
418.898	8397
419.163	10560
419.428	8575
419.692	7735
419.957	9003
420.222	10472
420.486	11106
420.751	8498
421.016	9975
421.281	9003
421.545	10434
421.81	9216
422.075	9454
422.339	8772
422.604	11564
422.869	9268
423.134	9321
423.398	10871
423.663	10816
423.928	9684
424.192	9747
424.457	9499
424.722	11487
424.987	9731
425.251	9699
425.516	9691
425.781	10893
426.045	10538
426.31	8534
426.575	7983
426.84	7623
427.104	8124
427.369	8961
427.634	9184
427.898	9503
428.163	9796
428.428	11924
428.693	11288
428.957	12559
429.222	11949
429.487	12832
429.752	12216
430.016	13805
430.281	13122
430.546	13682
430.81	14112
431.075	13933
431.34	13448
431.605	13238
431.869	12982
432.134	12593
432.399	12328
432.663	11442
432.928	11061
433.193	11187
433.458	9374
433.722	11400
433.987	11460
434.252	11085
434.516	9692
434.781	10790
435.046	9814
435.311	10340
435.575	10959
435.84	9969
436.102	10161
436.365	10132
436.627	10570
436.89	10444
437.152	10766
437.415	10384
437.677	9472
437.94	11823
438.202	10314
438.465	11557
438.727	9731
438.989	11427
439.252	10700
439.514	10388
439.777	10035
440.039	10496
440.302	8649
440.564	9072
440.827	10431
441.089	9061
441.351	8284
441.614	8879
441.876	8103
442.139	8485
442.401	9076
442.664	8961
442.926	8712
443.189	8593
443.451	8845
443.714	8747
443.976	10021
444.238	10885
444.501	8842
444.763	9240
445.026	8954
445.288	7917
445.551	7248
445.813	8621
446.076	7417
446.338	7535
446.601	8785
446.863	7364
447.125	7652
447.388	8256
447.65	8414
447.913	7589
448.175	7179
448.438	7584
448.7	9712
448.963	8905
449.225	8127
449.488	8593
449.75	8793
450.012	7420
450.275	8282
450.537	8106
450.8	9460
451.062	8673
451.325	8225
451.587	7841
451.85	7616
452.112	8177
452.375	7451
452.637	7550
452.899	7683
453.162	7836
453.424	7690
453.687	6499
453.949	6629
454.212	6560
454.474	6905
454.737	6878
454.999	6387
455.261	6485
455.524	6357
455.786	6689
456.049	6238
456.311	6742
456.574	7078
456.836	6933
457.099	7288
457.361	7298
457.624	6588
457.886	6996
458.148	6639
458.411	7802
458.673	7462
458.936	11358
459.198	7914
459.461	8032
459.723	7010
459.986	7921
460.248	6968
460.511	7508
460.773	6793
461.035	6044
461.298	6146
461.56	5540
461.823	5783
462.085	6177
462.348	5841
462.61	7207
462.873	6797
463.135	6696
463.397	6160
463.66	5649
463.922	5177
464.185	6889
464.447	6304
464.71	6160
464.972	5755
465.235	5358
465.497	6009
465.76	5765
466.022	5272
466.284	5582
466.547	6317
466.809	5288
467.072	5562
467.334	5817
467.597	6336
467.859	5820
468.122	6303
468.384	5825
468.647	5708
468.909	5908
469.171	6748
469.434	5478
469.696	7333
469.959	6759
470.221	5807
470.484	5596
470.746	5771
471.009	6233
471.271	7015
471.534	6455
471.796	8366
472.058	8047
472.321	5657
472.583	6730
472.846	7031
473.108	7676
473.371	8345
473.633	6910
473.896	5909
474.158	6042
474.421	8319
474.683	6328
474.945	7332
475.208	7077
475.47	6112
475.733	5985
475.995	6091
476.258	5212
476.52	6247
476.783	6017
477.045	5292
477.307	6559
477.57	6822
477.832	6534
478.095	5891
478.357	6493
478.62	6756
478.882	5946
479.145	6986
479.407	6338
479.67	6896
479.932	7322
480.194	6366
480.457	6065
480.719	6360
480.982	5838
481.244	7213
481.507	6254
481.769	6527
482.032	7255
482.294	7001
482.557	6647
482.819	6714
483.081	6255
483.344	6308
483.606	6132
483.869	5061
484.131	5785
484.394	5741
484.656	6577
484.919	6069
485.181	5391
485.443	6153
485.706	7486
485.968	6639
486.231	5965
486.493	5475
486.756	5341
487.018	6545
487.281	5954
487.543	5849
487.806	8253
488.068	6426
488.33	8484
488.593	6513
488.855	6489
489.118	5814
489.38	6272
489.643	5874
489.905	5874
490.168	5610
490.43	6287
490.693	6034
490.955	5685
491.217	5351
491.48	5226
491.742	7689
492.005	6374
492.267	6364
492.53	6945
492.792	6738
493.055	5933
493.317	27590
493.58	11400
493.842	5348
494.104	7890
494.367	5572
494.629	6573
494.892	6797
495.154	6786
495.417	5799
495.679	5174
495.942	5344
496.204	5881
496.466	5106
496.729	5414
496.991	6128
497.254	5898
497.516	5160
497.779	6618
498.041	5852
498.304	5526
498.566	5176
498.829	5190
499.091	5125
499.353	5302
499.616	4917
499.878	5510
500.141	5324
500.403	5051
500.666	5127
500.928	5638
501.191	6070
501.453	5348
501.716	5177
501.978	5960
502.24	5873
502.503	5561
502.765	5789
503.028	5355
503.29	5057
503.553	5586
503.815	5020
504.078	5590
504.34	5624
504.603	5236
504.865	5016
505.127	5204
505.39	5523
505.652	5499
505.915	6478
506.177	5615
506.44	5447
506.702	6128
506.965	5113
507.227	5008
507.49	7171
507.752	7004
508.014	4995
508.277	5111
508.539	5531
508.802	6084
509.064	5131
509.327	4917
509.589	5568
509.852	5919
510.114	5379
510.376	7368
510.639	6213
510.901	5695
511.164	5454
511.426	4882
511.689	4826
511.951	5622
512.214	4824
512.476	4805
512.739	5821
513.001	6776
513.263	5188
513.526	4791
513.788	5790
514.051	6986
514.313	6702
514.576	5832
514.838	5009
515.101	6377
515.363	5110
515.626	4733
515.888	4585
516.15	4952
516.413	5173
516.675	5048
516.938	4733
517.2	5090
517.463	4795
517.725	4726
517.988	5069
518.25	6517
518.513	5334
518.775	4798
519.037	5208
519.3	4845
519.562	4554
519.825	5050
520.087	4981
520.35	4879
520.612	4760
520.875	5699
521.137	4837
521.399	5205
521.662	5139
521.924	4774
522.187	5023
522.449	5828
522.712	5804
522.974	4809
523.237	5384
523.499	5694
523.762	5041
524.024	8949
524.286	5839
524.549	4844
524.811	5173
525.074	5222
525.336	5516
525.599	4999
525.861	4638
526.124	4861
526.386	5251
526.649	5142
526.911	5033
527.173	4673
527.436	4788
527.698	5386
527.961	5089
528.223	5293
528.486	4628
528.748	6280
529.011	5198
529.273	4792
529.535	4812
529.798	4936
530.06	4995
530.323	5293
530.585	6210
530.848	5292
531.11	4617
531.373	4504
531.635	5159
531.898	4977
532.16	5142
532.422	4763
532.685	5225
532.947	5274
533.21	4971
533.472	4854
533.735	6359
533.997	5386
534.26	4753
534.522	5125
534.785	5118
535.047	4911
535.309	4810
535.572	5296
535.834	6721
536.097	5006
536.359	4910
536.622	5345
536.884	6359
537.147	6219
537.409	5184
537.672	5030
537.934	5940
538.196	7164
538.459	5243
538.721	6027
538.984	7826
539.246	8789
539.509	6947
539.771	7886
540.034	7259
540.296	7245
540.558	7697
540.821	6737
541.083	7746
541.346	7476
541.608	6857
541.871	7239
542.133	7550
542.396	9201
542.658	7193
542.921	7514
543.183	7451
543.445	8228
543.708	8240
543.97	9195
544.233	8186
544.495	9170
544.758	7924
545.02	8053
545.283	7722
545.545	7564
545.808	8270
546.07	10053
546.33	9033
546.589	8470
546.849	7122
547.108	7451
547.368	7661
547.627	7133
547.887	7536
548.147	6895
548.406	6422
548.666	7595
548.925	7221
549.185	6475
549.445	6588
549.704	8667
549.964	6899
550.223	7911
550.483	8002
550.742	7487
551.002	6363
551.262	6156
551.521	5516
551.781	6406
552.04	6734
552.3	6514
552.559	7235
552.819	6342
553.079	6940
553.338	6112
553.598	6199
553.857	7060
554.117	7647
554.377	6276
554.636	5657
554.896	6447
555.155	5275
555.415	5947
555.674	5741
555.934	6608
556.194	5960
556.453	6052
556.713	5142
556.972	5825
557.232	5524
557.492	5610
557.751	5926
558.011	6441
558.27	6672
558.53	6489
558.789	6653
559.049	6689
559.309	6681
559.568	6210
559.828	5134
560.087	5797
560.347	5838
560.606	6300
560.866	7070
561.126	5768
561.385	6255
561.645	6693
561.904	5440
562.164	5972
562.424	5177
562.683	5180
562.943	6405
563.202	5930
563.462	5071
563.721	5358
563.981	5205
564.241	6198
564.5	5671
564.76	5512
565.019	5572
565.279	5314
565.538	5554
565.798	4901
566.058	5187
566.317	6548
566.577	5230
566.836	5947
567.096	6791
567.356	6401
567.615	5271
567.875	6303
568.134	6023
568.394	5681
568.653	5859
568.913	6867
569.173	5365
569.432	5895
569.692	7004
569.951	5687
570.211	6769
570.471	5839
570.73	5832
570.99	5733
571.249	5512
571.509	5912
571.768	5783
572.028	5995
572.288	5824
572.547	5636
572.807	5369
573.066	7224
573.326	7640
573.585	6955
573.845	6569
574.105	7277
574.364	6577
574.624	5887
574.883	5541
575.143	6195
575.403	7417
575.662	6581
575.922	5258
576.181	5828
576.441	5908
576.7	6755
576.96	6104
577.224	5614
577.487	5821
577.751	6245
578.015	5120
578.279	5708
578.543	6006
578.806	6594
579.07	7441
579.317	7017
579.564	5674
579.812	5667
580.059	5477
580.306	5646
580.553	5954
580.8	5475
581.048	4841
581.295	7108
581.542	5366
581.789	5166
582.036	5069
582.284	5107
582.531	5015
582.778	5698
583.025	4796
583.272	4987
583.52	4861
583.767	4722
584.014	6328
584.261	5141
584.508	4823
584.756	5629
585.003	4918
585.25	4995
585.517	4621
585.785	4838
586.052	4676
586.319	4852
586.586	5043
586.854	4978
587.121	4789
587.388	4658
587.655	4595
587.923	4771
588.19	4491
588.452	5607
588.714	5022
588.976	4537
589.238	4361
589.5	4449
589.763	4830
590.025	5971
590.287	4956
590.549	4357
590.811	5082
591.073	4749
591.335	4988
591.597	4420
591.859	5281
592.121	4754
592.383	4273
592.645	4445
592.908	4925
593.17	4637
593.432	4033
593.694	4116
593.956	4442
594.218	4809
594.48	4292
594.744	3753
595.009	4386
595.273	4376
595.537	4697
595.801	4511
596.066	4371
596.33	4182
596.594	4579
596.859	4298
597.123	4403
597.387	5191
597.651	3942
597.916	4679
598.18	3962
598.444	4291
598.709	3987
598.973	4173
599.237	3818
599.501	4344
599.766	3739
600.03	3721
600.294	4516
600.559	3746
600.823	3759
601.087	3514
601.351	4064
601.616	3914
601.88	3994
602.144	3837
602.409	4508
602.673	4231
602.937	4067
603.201	4693
603.466	3872
603.73	3787
603.994	3472
604.259	4396
604.523	3497
604.787	4508
605.051	3762
605.316	3410
605.58	3531
605.844	3678
606.109	3395
606.373	3664
606.637	3444
606.901	4277
607.166	4019
607.43	44996
607.649	26383
607.868	9800
608.087	4648
608.306	3860
608.525	3353
608.744	3907
608.963	3811
609.182	3809
609.401	3220
609.62	3224
609.881	3193
610.141	3157
610.402	3223
610.662	3188
610.923	2971
611.183	3655
611.444	3451
611.704	3902
611.965	2899
612.226	3020
612.486	2916
612.747	2887
613.007	3157
613.268	3227
613.528	2999
613.789	3437
614.049	3104
614.31	2776
614.566	3073
614.822	3066
615.079	3202
615.335	3011
615.591	2993
615.847	3090
616.104	3108
616.36	3700
616.616	3356
616.871	3333
617.127	3727
617.383	3704
617.639	3272
617.894	2944
618.15	2790
618.406	2748
618.661	2821
618.917	2962
619.173	2696
619.429	3347
619.684	3692
619.94	2797
620.196	3500
620.451	3017
620.707	3139
620.963	3945
621.219	2635
621.474	2724
621.73	2612
621.989	2699
622.248	2422
622.507	2514
622.766	2601
623.025	2594
623.284	2516
623.543	2579
623.802	2562
624.061	2852
624.319	2188
624.578	2632
624.837	2457
625.096	2516
625.355	2468
625.614	2391
625.873	2142
626.132	2810
626.391	2383
626.65	2642
626.905	2388
627.161	2661
627.416	2250
627.671	2366
627.927	2468
628.182	2629
628.437	2366
628.693	2206
628.948	2734
629.203	2454
629.459	1936
629.714	2657
629.969	2247
630.225	2030
630.48	2241
630.749	1827
631.018	2328
631.287	2363
631.556	1835
631.825	2250
632.095	3679
632.364	2356
632.633	2052
632.902	2269
633.171	2716
633.44	2468
633.683	1978
633.926	2090
634.169	2026
634.412	2055
634.655	1848
634.898	1876
635.141	2033
635.384	2276
635.627	1680
635.87	2719
636.113	1880
636.356	2334
636.599	1879
636.842	1786
637.085	2005
637.328	2636
637.571	2051
637.814	1723
638.057	2401
638.3	2440
638.576	2418
638.851	2083
639.127	1796
639.403	1859
639.679	1921
639.954	2076
640.23	1974
640.484	2299
640.738	2237
640.992	2359
641.247	1914
641.501	1792
641.755	1544
642.009	1578
642.263	1718
642.517	2577
642.771	1656
643.026	1712
643.28	1747
643.534	2341
643.788	2146
644.042	1796
644.296	1988
644.55	2149
644.805	1779
645.059	1618
645.313	1865
645.567	1775
645.821	1968
646.075	1680
646.33	1744
646.584	1932
646.838	1509
647.092	1495
647.346	2089
647.6	2066
647.854	1694
648.109	1788
648.363	1775
648.617	1743
648.871	1564
649.125	2719
649.379	1831
649.633	2136
649.888	1984
650.142	1554
650.396	2500
650.65	1835
650.914	2229
651.178	1841
651.442	2307
651.706	1974
651.97	1726
652.234	1586
652.498	1600
652.762	1611
653.026	1641
653.29	1946
653.544	1625
653.798	1823
654.053	1698
654.307	1904
654.561	2766
654.815	2062
655.07	1583
655.324	1415
655.578	1697
655.832	1848
656.087	1429
656.341	1845
656.595	1660
656.849	1641
657.103	1506
657.358	1842
657.612	1858
657.866	1971
658.12	1522
658.375	1494
658.629	1638
658.883	1844
659.137	1572
659.392	1984
659.646	2003
659.9	1726
660.156	1442
660.412	1718
660.667	1621
660.923	1876
661.179	1866
661.435	1681
661.691	1870
661.946	1774
662.202	1512
662.458	1452
662.714	1681
662.97	1674
663.225	1438
663.481	1877
663.737	1607
663.993	1634
664.249	1548
664.505	1443
664.76	1638
665.016	1627
665.272	1445
665.528	1764
665.784	1666
666.039	1688
666.295	1431
666.551	1410
666.807	1879
667.063	3424
667.318	1796
667.574	1624
667.83	1673
668.088	1684
668.346	1425
668.604	1431
668.862	1656
669.12	1625
669.378	1359
669.636	1359
669.894	1718
670.152	1746
670.41	1417
670.668	1410
670.926	1583
671.184	1621
671.442	1435
671.7	1403
671.953	1541
672.206	1642
672.459	1471
672.712	1375
672.965	1516
673.218	1779
673.471	1809
673.724	1737
673.977	1617
674.23	1704
674.483	1660
674.736	1536
674.989	1536
675.242	1481
675.495	1459
675.748	1464
676.001	1492
676.254	1547
676.507	1571
676.76	1617
677.013	1891
677.265	1698
677.518	1536
677.771	1541
678.024	1851
678.277	1639
678.53	1516
678.783	1523
679.036	1641
679.289	1922
679.542	1662
679.795	1585
680.048	1571
680.301	1579
680.554	1424
680.807	1443
681.06	1494
681.313	1883
681.566	1624
681.819	1519
682.072	1582
682.325	1645
682.578	1562
682.831	1460
683.084	1592
683.337	1663
683.59	1704
683.843	1541
684.096	1634
684.349	2051
684.602	1527
684.855	1480
685.108	1618
685.361	1516
685.614	1397
685.867	1498
686.12	1442
686.373	1575
686.626	1466
686.879	1452
687.132	1512
687.385	1550
687.638	1520
687.89	1509
688.143	1502
688.396	1723
688.649	1508
688.902	1530
689.155	3042
689.408	1806
689.661	1481
689.914	1512
690.167	1555
690.42	1564
690.673	1379
690.926	1457
691.179	1571
691.432	1925
691.685	1401
691.938	1435
692.191	1540
692.444	1564
692.697	1578
692.95	1512
693.226	1527
693.502	1680
693.778	1614
694.055	1578
694.331	1621
694.607	2033
694.883	1540
695.159	1457
695.435	1555
695.712	1599
695.988	1474
696.264	1471
696.54	1505
696.788	1544
697.036	1439
697.284	1772
697.533	1603
697.781	1520
698.029	1477
698.277	1599
698.525	1604
698.773	1600
699.021	1466
699.27	1478
699.518	1562
699.766	1565
700.014	1512
700.262	1456
700.51	1870
700.759	1638
701.007	1596
701.255	1487
701.503	1575
701.751	1667
701.999	1464
702.247	1467
702.496	1593
702.744	1565
702.992	1548
703.24	1529
703.489	1639
703.737	1718
703.986	1442
704.234	1373
704.483	1572
704.731	1600
704.98	1410
705.229	1390
705.477	1578
705.726	1621
705.974	1904
706.223	1677
706.471	1634
706.72	1585
706.977	1471
707.235	1473
707.492	1669
707.75	1635
[truncated: 1,649 more rows]

## Sheet: 12.0 kV-Direct
Wavelength (nm)	Intensity		Instructions:				12.0 kV
180.032	1404		1) Paste wavelength in column A
180.305	1459		2) Paste corresponding intensity in column B
180.578	1515		3) Do not change formulas below
180.85	1452
181.123	1414		OH range (nm)	304	308
181.396	1474		N2 range (nm)	334	340
181.668	1526
181.941	1471
182.214	1394		OH_Integrated_304_308	10181.5
182.486	1442		N2_Integrated_334_340	158390
182.759	1473		OH_to_N2_Ratio	0.0642814
183.032	1323
183.304	1327
183.577	1487
183.849	1586
184.122	1425
184.395	1529
184.667	1544
184.94	1519
185.213	1345
185.485	1365
185.758	1488
186.031	1509
186.303	1396
186.576	1368
186.849	1478
187.121	1477
187.394	1380
187.667	1383
187.939	1478
188.212	1508
188.485	1387
188.757	1337
189.03	1456
189.303	1480
189.575	1464
189.848	1442
190.121	1519
190.393	1487
190.666	1327
190.939	1397
191.211	1445
191.484	1481
191.757	1375
192.029	1411
192.302	1516
192.575	1550
192.847	1352
193.12	1394
193.393	1534
193.665	1481
193.938	1383
194.211	1362
194.483	1485
194.756	1418
195.028	1382
195.301	1348
195.574	1439
195.846	1484
196.119	1407
196.392	1358
196.664	1534
196.937	1526
197.21	1345
197.482	1470
197.755	1466
198.028	1526
198.3	1438
198.573	1316
198.846	1484
199.118	1431
199.391	1408
199.664	1334
199.936	1501
200.209	1516
200.482	1352
200.754	1361
201.027	1453
201.3	1547
201.572	1386
201.845	1404
202.118	1467
202.39	1459
202.663	1667
202.936	1394
203.208	1660
203.481	1547
203.754	1344
204.026	1414
204.299	1439
204.572	1488
204.844	1362
205.117	1421
205.389	1550
205.662	1614
205.935	1386
206.207	1330
206.48	1467
206.753	1508
207.025	1361
207.298	1422
207.571	1449
207.843	1495
208.116	1362
208.389	1814
208.661	1564
208.934	1380
209.207	1359
209.479	1390
209.752	1467
210.025	1515
210.297	1305
210.57	1324
210.843	1418
211.115	1421
211.388	1491
211.661	1362
211.933	1411
212.206	1422
212.479	1431
212.751	1464
213.024	1579
213.297	1585
213.569	1320
213.842	1352
214.115	1477
214.387	1414
214.66	1305
214.933	1334
215.205	1526
215.478	1522
215.751	1446
216.023	1382
216.296	1575
216.568	1534
216.841	1382
217.114	1383
217.386	1502
217.659	1508
217.932	1460
218.204	1382
218.477	1432
218.75	1625
219.022	1345
219.295	1338
219.568	1473
219.84	1495
220.113	1312
220.386	1365
220.658	1452
220.931	1488
221.204	1354
221.476	1347
221.749	1382
222.022	1600
222.294	1291
222.567	1460
222.84	1827
223.112	1600
223.385	1397
223.658	1351
223.93	1463
224.203	1488
224.476	1359
224.748	1347
225.021	1509
225.294	1485
225.566	1316
225.839	1401
226.112	1487
226.384	1519
226.657	1341
226.929	1320
227.202	1485
227.475	1522
227.747	1317
228.02	1341
228.293	1603
228.565	1537
228.838	1410
229.111	1256
229.383	1704
229.656	1611
229.929	1369
230.201	1394
230.474	1543
230.747	1499
231.019	1407
231.292	1288
231.565	1450
231.837	1477
232.11	1379
232.383	1383
232.655	1492
232.928	1502
233.201	1422
233.473	1393
233.746	1457
234.019	1523
234.291	1429
234.564	1429
234.837	1501
235.109	1470
235.382	1299
235.655	1368
235.927	1491
236.2	1611
236.473	1436
236.745	1296
237.018	1439
237.291	1466
237.563	1386
237.836	1365
238.108	1466
238.381	1513
238.654	1361
238.926	1366
239.199	1506
239.472	1519
239.744	2055
240.017	1443
240.29	1534
240.562	1450
240.835	1383
241.108	1341
241.38	1414
241.653	1457
241.926	1313
242.198	1460
242.471	1533
242.744	1506
243.016	1396
243.289	1512
243.562	1569
243.834	1624
244.107	1351
244.38	1347
244.652	1457
244.925	1515
245.198	1529
245.47	1341
245.743	1515
246.016	1466
246.288	1396
246.561	1386
246.834	1466
247.106	1485
247.379	1309
247.652	1324
247.924	1488
248.197	1551
248.469	1415
248.742	1352
249.015	1470
249.287	1547
249.56	1382
249.833	1299
250.105	1501
250.378	1541
250.651	1408
250.923	1365
251.196	1491
251.469	1519
251.741	1428
252.014	1376
252.287	1534
252.559	1547
252.832	1386
253.105	1386
253.377	1495
253.65	1501
253.923	1729
254.195	1471
254.468	1607
254.741	1649
255.013	1355
255.286	1442
255.559	1484
255.831	1435
256.104	1257
256.377	1319
256.649	1484
256.922	1569
257.195	1267
257.467	1305
257.74	1557
258.013	1522
258.285	1453
258.558	1348
258.831	1519
259.103	1572
259.376	1334
259.648	1324
259.921	1460
260.194	1543
260.466	1380
260.739	1540
261.012	1509
261.284	1548
261.557	1323
261.83	1404
262.102	1565
262.375	1443
262.648	1361
262.92	1362
263.193	1562
263.466	1555
263.738	1429
264.011	1387
264.284	1484
264.556	1534
264.829	1394
265.102	1309
265.374	1523
265.647	1505
265.92	1348
266.192	1351
266.465	1459
266.738	1499
267.01	1456
267.283	1390
267.556	1625
267.828	1656
268.101	1316
268.374	1299
268.646	1480
268.919	1523
269.192	1302
269.464	1390
269.737	1758
270.009	1550
270.282	1306
270.555	1369
270.827	1634
271.1	1641
271.373	1432
271.645	1561
271.918	1555
272.191	1565
272.463	1376
272.736	1366
273.009	1534
273.281	1541
273.554	1352
273.827	1407
274.099	1508
274.372	1541
274.645	1327
274.917	1386
275.19	1527
275.463	1522
275.735	1313
276.008	1344
276.281	1534
276.553	1487
276.826	1394
277.099	1390
277.371	1638
277.644	1632
277.917	1333
278.189	1568
278.462	1520
278.735	1579
279.007	1410
279.28	1421
279.553	1470
279.825	1624
280.098	1442
280.371	1403
280.643	1516
280.916	1543
281.188	1473
281.461	1372
281.734	1593
282.006	1474
282.279	1281
282.552	1337
282.824	1519
283.097	1509
283.37	1452
283.642	1327
283.915	1642
284.188	1575
284.46	1376
284.733	1270
285.006	1592
285.278	1541
285.551	1334
285.824	1313
286.096	1464
286.369	1470
286.642	1368
286.914	1323
287.187	1676
287.46	1585
287.732	1543
288.005	1369
288.278	1624
288.55	1516
288.823	1463
289.096	1403
289.368	1575
289.641	1586
289.914	1288
290.186	1373
290.459	1527
290.732	1866
291.004	1736
291.277	1456
291.549	1613
291.822	1551
292.095	1338
292.367	1376
292.64	1558
292.913	1677
293.185	1417
293.458	1765
293.731	1617
294.003	1607
294.276	1488
294.549	1509
294.821	1582
295.094	1663
295.367	1397
295.639	1389
295.912	1655
296.185	1831
296.457	14694
296.73	3486
297.001	1610
297.272	1984
297.543	1926
297.814	1558
298.085	1760
298.356	1688
298.627	1562
298.898	1396
299.169	1548
299.44	1544
299.711	1365
299.982	1729
300.253	1558
300.524	1635
300.795	1491
301.066	1513
301.337	1788
301.608	1687
301.879	1471
302.15	1925
302.425	1653
302.7	1659
302.976	1663
303.251	1670
303.526	2362
303.801	3249
304.077	1809
304.352	2037
304.627	2055
304.902	2467
305.178	2373
305.453	2180
305.728	2139
306.003	2866
306.279	2097
306.554	3066
306.829	2612
307.104	2580
307.38	2593
307.655	2678
307.93	2937
308.205	2811
308.481	3665
308.756	3291
309.031	3140
309.307	3230
309.582	3234
309.857	3413
310.132	3322
310.408	3665
310.683	3748
310.958	3531
311.233	3473
311.509	3966
311.784	3158
312.059	3738
312.334	3574
312.61	3928
312.885	3601
313.16	3832
313.429	4144
313.698	4427
313.967	4005
314.236	3872
314.506	4239
314.775	4029
315.044	4837
315.313	4124
315.582	4691
315.851	4939
316.12	4147
316.389	4410
316.658	4931
316.927	4571
317.197	3945
317.466	4543
317.735	4162
318.004	4869
318.273	4991
318.542	5184
318.811	5299
319.08	6461
319.349	6240
319.618	6521
319.888	6569
320.157	7983
320.426	6776
320.695	7472
320.964	8351
321.233	9345
321.502	9184
321.771	10627
322.04	12421
322.309	12450
322.579	11361
322.848	11816
323.117	11068
323.386	11582
323.655	12673
323.924	12131
324.193	12593
324.462	13265
324.731	12124
325.001	12835
325.27	14966
325.539	13699
325.808	14350
326.077	13842
326.346	15557
326.615	15288
326.884	15800
327.153	15768
327.422	16362
327.692	17069
327.961	19524
328.23	19027
328.499	17973
328.768	19359
329.037	18847
329.306	20252
329.575	18623
329.844	18784
330.113	19667
330.383	19775
330.652	19799
330.921	20163
331.19	20471
331.459	21235
331.728	20615
331.997	21631
332.266	21211
332.535	20777
332.804	22281
333.074	22669
333.343	21277
333.612	21610
333.881	22439
334.15	22428
334.416	22198
334.682	22632
334.948	24011
335.214	24333
335.481	23062
335.747	22450
336.013	23310
336.279	23507
336.545	22736
336.811	24511
337.077	25260
337.343	25980
337.61	30110
337.876	29876
338.142	30341
338.408	31776
338.674	31465
338.94	31811
339.206	32616
339.472	32921
339.739	32539
340.005	33041
340.271	33401
340.537	34024
340.803	34665
341.069	35228
341.335	31927
341.601	30901
341.868	30251
342.134	28749
342.4	27521
342.666	26016
342.932	23394
343.198	21067
343.464	23521
343.73	22915
343.996	20580
344.263	22081
344.529	23773
344.795	23733
345.061	24277
345.327	25540
345.593	27002
345.859	26740
346.125	27143
346.392	28630
346.658	30852
346.924	31664
347.19	30440
347.456	31991
347.722	32691
347.988	35848
348.254	36103
348.521	37523
348.787	38546
349.053	40317
349.319	40138
349.585	43442
349.851	40849
350.117	41507
350.383	41976
350.649	42442
350.916	42193
351.182	43908
351.448	42885
351.714	44632
351.98	44843
352.246	45710
352.512	45332
352.778	45346
353.045	45200
353.311	45690
353.577	44377
353.843	44601
354.109	43956
354.375	42746
354.641	44654
354.907	43589
355.174	41748
355.44	43600
355.706	41041
355.972	39130
356.238	38552
356.504	38335
356.77	37380
357.036	36467
357.303	37307
357.569	39127
357.835	40818
358.101	43334
358.367	46680
358.633	49004
358.899	50333
359.165	53187
359.431	54435
359.698	56571
359.964	58020
360.23	59095
360.496	59388
360.762	59455
361.028	60168
361.294	60638
361.56	60957
361.827	61078
362.093	61090
362.359	60596
362.625	59762
362.891	58198
363.157	54160
363.423	48420
363.689	41836
363.956	35956
364.222	28921
364.488	24433
364.754	23933
365.02	21969
365.288	21750
365.556	22141
365.824	26474
366.091	24833
366.359	24860
366.627	25509
366.895	26719
367.163	27573
367.431	26916
367.698	29898
367.966	27801
368.234	28672
368.502	30352
368.77	32200
369.038	31490
369.305	32732
369.573	32137
369.841	32505
370.109	33439
370.377	34122
370.645	33590
370.912	33968
371.18	34002
371.448	35882
371.716	34990
371.984	35039
372.252	35592
372.519	36575
372.787	35402
373.055	35619
373.323	36260
373.591	37324
373.859	36012
374.126	36345
374.394	36288
374.662	35868
374.93	35697
375.198	36270
375.466	35956
375.734	35738
376.001	36576
376.269	35836
376.537	35606
376.805	35721
377.073	34157
377.341	34293
377.608	36771
377.876	35568
378.144	34945
378.412	36919
378.68	38104
378.948	40685
379.215	41163
379.483	42606
379.751	44724
380.019	44159
380.287	44055
380.555	44654
380.822	43964
381.09	43655
381.358	43270
381.626	45608
381.894	47615
382.162	48756
382.429	46908
382.697	45613
382.965	45137
383.233	42764
383.501	38104
383.769	35675
384.036	32575
384.304	28693
384.572	21277
384.84	16208
385.108	12117
385.376	12135
385.644	11154
385.911	12722
386.179	11679
386.447	11277
386.715	12351
386.983	12611
387.251	12562
387.518	12523
387.786	13966
388.054	15400
388.322	13976
388.59	13426
388.858	14113
389.125	14864
389.393	17361
389.661	15961
389.929	14858
390.197	16335
390.465	17648
390.732	16647
391	16513
391.268	16699
391.536	17545
391.804	18242
392.072	19610
392.339	18978
392.607	19635
392.875	18700
393.143	21371
393.411	19771
393.679	19558
393.946	20604
394.214	19575
394.482	20762
394.75	20219
395.018	20070
395.286	19848
395.554	20156
395.821	21071
396.089	21813
396.357	21788
396.625	22057
396.893	24801
397.161	23996
397.428	23349
397.696	23807
397.964	23433
398.232	24109
398.5	23758
398.768	23023
399.035	24648
399.303	23278
399.571	23360
399.839	23566
400.107	24112
400.375	24594
400.642	22900
400.91	22981
401.178	23990
401.446	23681
401.714	23437
401.982	23159
402.249	23754
402.517	23593
402.785	21760
403.053	21704
403.321	22834
403.589	23880
403.856	22949
404.124	24242
404.392	23467
404.66	23905
404.92	24067
405.18	24658
405.44	24445
405.7	24458
405.96	23366
406.22	21543
406.48	20954
406.74	19226
407	16920
407.26	15904
407.52	13381
407.78	11182
408.045	9821
408.309	10776
408.574	10774
408.839	9618
409.104	9464
409.368	9198
409.633	8975
409.898	9332
410.162	9528
410.427	10395
410.692	10213
410.957	10916
411.221	11040
411.486	10641
411.751	9726
412.015	11894
412.28	10319
412.545	10588
412.81	10959
413.074	10770
413.339	10822
413.604	13804
413.868	12411
414.133	11694
414.398	11872
414.663	12348
414.927	12320
415.192	12905
415.457	12632
415.722	13283
415.986	12568
416.251	13318
416.516	13244
416.78	14050
417.045	13401
417.31	12828
417.575	13345
417.839	13283
418.104	12166
418.369	12180
418.633	11294
418.898	10830
419.163	13108
419.428	11557
419.692	10258
419.957	11705
420.222	13318
420.486	13797
420.751	11260
421.016	12853
421.281	11638
421.545	13349
421.81	11903
422.075	12099
422.339	11778
422.604	14388
422.869	11980
423.134	12209
423.398	13520
423.663	13401
423.928	12471
424.192	12569
424.457	12222
424.722	14364
424.987	12484
425.251	12128
425.516	12027
425.781	13203
426.045	13048
426.31	10742
426.575	10000
426.84	9929
427.104	10580
427.369	11466
427.634	11565
427.898	12149
428.163	12464
428.428	14571
428.693	13941
428.957	15305
429.222	15026
429.487	15764
429.752	15669
430.016	17034
430.281	16153
430.546	17115
430.81	17298
431.075	17013
431.34	16653
431.605	16478
431.869	15869
432.134	15491
432.399	15036
432.663	13769
432.928	13363
433.193	13346
433.458	11701
433.722	13412
433.987	13164
434.252	12933
434.516	11817
434.781	12890
435.046	11680
435.311	11980
435.575	12650
435.84	12015
436.102	11977
436.365	11980
436.627	12180
436.89	12233
437.152	12566
437.415	11754
437.677	11295
437.94	13661
438.202	11866
438.465	13233
438.727	11400
438.989	12744
439.252	12051
439.514	12170
439.777	11718
440.039	12047
440.302	10294
440.564	10266
440.827	11631
441.089	10339
441.351	9572
441.614	10417
441.876	9479
442.139	10046
442.401	10452
442.664	10279
442.926	10186
443.189	9908
443.451	10476
443.714	10329
443.976	11596
444.238	12849
444.501	10647
444.763	10942
445.026	10503
445.288	9261
445.551	8477
445.813	9842
446.076	9009
446.338	8911
446.601	10032
446.863	8603
447.125	9026
447.388	9255
447.65	9503
447.913	9009
448.175	8306
448.438	9023
448.7	10937
448.963	10046
449.225	9457
449.488	10224
449.75	10405
450.012	8831
450.275	10046
450.537	9341
450.8	10788
451.062	10056
451.325	9530
451.587	9300
451.85	9110
452.112	9563
452.375	9139
452.637	8757
452.899	8844
453.162	9026
453.424	9051
453.687	7543
453.949	7725
454.212	7743
454.474	8113
454.737	8162
454.999	7406
455.261	7448
455.524	7448
455.786	7647
456.049	7029
456.311	7799
456.574	7904
456.836	8158
457.099	8284
457.361	8190
457.624	7603
457.886	8256
458.148	7535
458.411	9054
458.673	8534
458.936	12580
459.198	8925
459.461	9094
459.723	8298
459.986	8814
460.248	7876
460.511	8365
460.773	7784
461.035	7032
461.298	6972
461.56	6114
461.823	6573
462.085	7029
462.348	6569
462.61	8260
462.873	7725
463.135	7553
463.397	7206
463.66	6787
463.922	6006
464.185	7515
464.447	7463
464.71	6745
464.972	6615
465.235	6423
465.497	6763
465.76	6702
466.022	6108
466.284	6426
466.547	7119
466.809	6338
467.072	6556
467.334	6720
467.597	7213
467.859	6612
468.122	7129
468.384	6682
468.647	6359
468.909	7038
469.171	7682
469.434	6538
469.696	7399
469.959	7763
470.221	6763
470.484	6468
470.746	6842
471.009	7046
471.271	7956
471.534	7154
471.796	9271
472.058	8933
472.321	6514
472.583	7508
472.846	7948
473.108	8814
473.371	9388
473.633	7833
473.896	6786
474.158	6821
474.421	9348
474.683	7094
474.945	8061
475.208	8078
475.47	6856
475.733	6686
475.995	6811
476.258	6205
476.52	7304
476.783	6927
477.045	5937
477.307	7382
477.57	7386
477.832	7276
478.095	6972
478.357	7396
478.62	7745
478.882	6622
479.145	8067
479.407	7444
479.67	7514
479.932	8081
480.194	7365
480.457	6997
480.719	7288
480.982	7004
481.244	8074
481.507	6986
481.769	7400
482.032	8172
482.294	8036
482.557	7661
482.819	7235
483.081	7024
483.344	7115
483.606	6895
483.869	5673
484.131	6713
484.394	6835
484.656	7610
484.919	6927
485.181	5964
485.443	6797
485.706	8403
485.968	7298
486.231	6657
486.493	6521
486.756	6262
487.018	7465
487.281	6892
487.543	6528
487.806	8960
488.068	7365
488.33	9320
488.593	7368
488.855	7550
489.118	6791
489.38	6919
489.643	6511
489.905	6639
490.168	6311
490.43	7176
490.693	6601
490.955	6178
491.217	5957
491.48	5797
491.742	8305
492.005	7122
492.267	7036
492.53	7654
492.792	7640
493.055	6710
493.317	28396
493.58	12321
493.842	6146
494.104	8564
494.367	6315
494.629	7183
494.892	7364
495.154	7452
495.417	6440
495.679	5713
495.942	6227
496.204	6700
496.466	5622
496.729	6349
496.991	6868
497.254	6895
497.516	5852
497.779	7183
498.041	6413
498.304	6238
498.566	5974
498.829	6021
499.091	5638
499.353	5817
499.616	5447
499.878	6331
500.141	5915
500.403	5359
500.666	5503
500.928	6395
501.191	6791
501.453	6161
501.716	5694
501.978	6709
502.24	6441
502.503	6238
502.765	6527
503.028	6216
503.29	5509
503.553	6133
503.815	5502
504.078	6255
504.34	6282
504.603	5957
504.865	5442
505.127	5821
505.39	6037
505.652	6198
505.915	7105
506.177	6345
506.44	6100
506.702	6773
506.965	5817
507.227	5541
507.49	7861
507.752	7675
508.014	5257
508.277	5498
508.539	6189
508.802	6721
509.064	5608
509.327	5327
509.589	6205
509.852	6471
510.114	6133
510.376	7903
510.639	6772
510.901	6492
511.164	5995
511.426	5372
511.689	5134
511.951	6359
512.214	5092
512.476	5090
512.739	6198
513.001	7301
513.263	5768
513.526	5019
513.788	6510
514.051	7689
514.313	7091
514.576	6444
514.838	5506
515.101	7035
515.363	5533
515.626	5085
515.888	4830
516.15	5246
516.413	5608
516.675	5520
516.938	5120
517.2	5436
517.463	5111
517.725	5055
517.988	5510
518.25	6902
518.513	5895
518.775	5054
519.037	5673
519.3	5174
519.562	4987
519.825	5671
520.087	5419
520.35	5226
520.612	5104
520.875	6440
521.137	5170
521.399	5757
521.662	5610
521.924	5139
522.187	5218
522.449	6441
522.712	6168
522.974	5146
523.237	6024
523.499	6353
523.762	5240
524.024	9516
524.286	6434
524.549	5057
524.811	5670
525.074	5978
525.336	6198
525.599	5373
525.861	4943
526.124	5135
526.386	5873
526.649	5614
526.911	5610
527.173	5055
527.436	5085
527.698	5869
527.961	5384
528.223	6017
528.486	4980
528.748	6871
529.011	5992
529.273	5145
529.535	4970
529.798	5162
530.06	5302
530.323	5792
530.585	6819
530.848	5943
531.11	4967
531.373	4826
531.635	5659
531.898	5313
532.16	5579
532.422	5005
532.685	5919
532.947	5852
533.21	5212
533.472	5121
533.735	6972
533.997	5996
534.26	4964
534.522	5534
534.785	5300
535.047	5086
535.309	4957
535.572	5764
535.834	7449
536.097	5524
536.359	5218
536.622	5898
536.884	7364
537.147	6989
537.409	5852
537.672	5740
537.934	6748
538.196	7892
538.459	5834
538.721	6826
538.984	8613
539.246	9943
539.509	7490
539.771	8764
540.034	8263
540.296	8191
540.558	8687
540.821	7886
541.083	8660
541.346	8407
541.608	7997
541.871	8247
542.133	8597
542.396	10305
542.658	8053
542.921	8694
543.183	8323
543.445	8873
543.708	9108
543.97	10381
544.233	8970
544.495	9891
544.758	8807
545.02	8795
545.283	8578
545.545	8624
545.808	9072
546.07	10895
546.33	9818
546.589	9138
546.849	7977
547.108	8473
547.368	8575
547.627	7861
547.887	8285
548.147	7458
548.406	6951
548.666	8054
548.925	7878
549.185	6947
549.445	7308
549.704	9300
549.964	7388
550.223	8655
550.483	8932
550.742	8302
551.002	7015
551.262	6882
551.521	6234
551.781	7213
552.04	7364
552.3	7161
552.559	7624
552.819	6854
553.079	7428
553.338	6759
553.598	6752
553.857	7546
554.117	8624
554.377	6917
554.636	6315
554.896	7046
555.155	6010
555.415	6392
555.674	6569
555.934	7161
556.194	6359
556.453	6485
556.713	5701
556.972	6483
557.232	5888
557.492	6282
557.751	6451
558.011	6944
558.27	7393
558.53	6871
558.789	7302
559.049	7315
559.309	7323
559.568	6927
559.828	5617
560.087	6458
560.347	6443
560.606	7157
560.866	7619
561.126	6492
561.385	6528
561.645	7309
561.904	6143
562.164	6724
562.424	5642
562.683	5845
562.943	7210
563.202	6595
563.462	5575
563.721	5926
563.981	5769
564.241	6784
564.5	6202
564.76	5783
565.019	6056
565.279	6009
565.538	6303
565.798	5337
566.058	5852
566.317	7081
566.577	5846
566.836	6513
567.096	7255
567.356	6931
567.615	5883
567.875	6632
568.134	6713
568.394	5981
568.653	6517
568.913	7262
569.173	5863
569.432	6469
569.692	7497
569.951	6020
570.211	7304
570.471	6546
570.73	6517
570.99	6244
571.249	6283
571.509	6549
571.768	6241
572.028	6591
572.288	6426
572.547	6385
572.807	5908
573.066	7710
573.326	8233
573.585	7480
573.845	7123
574.105	7750
574.364	7287
574.624	6388
574.883	5867
575.143	6514
575.403	8197
575.662	7147
575.922	5796
576.181	6384
576.441	6567
576.7	7213
576.96	6703
577.224	5972
577.487	6395
577.751	6534
578.015	5488
578.279	6147
578.543	6821
578.806	6898
579.07	7945
579.317	7325
579.564	6007
579.812	6293
580.059	5876
580.306	5680
580.553	6359
580.8	6016
581.048	4999
581.295	7283
581.542	5778
581.789	5463
582.036	5218
582.284	5265
582.531	5310
582.778	6241
583.025	5083
583.272	5174
583.52	5076
583.767	4980
584.014	6597
584.261	5310
584.508	5013
584.756	6136
585.003	5034
585.25	5331
585.517	4917
585.785	5075
586.052	4694
586.319	4928
586.586	5264
586.854	5205
587.121	4929
587.388	4816
587.655	4792
587.923	4946
588.19	4707
588.452	5582
588.714	5156
588.976	4698
589.238	4533
589.5	4526
589.763	5006
590.025	6248
590.287	5181
590.549	4540
590.811	5278
591.073	4865
591.335	5076
591.597	4567
591.859	5414
592.121	4830
592.383	4442
592.645	4560
592.908	4952
593.17	4735
593.432	4133
593.694	4222
593.956	4578
594.218	4980
594.48	4376
594.744	3972
595.009	4579
595.273	4586
595.537	4782
595.801	4544
596.066	4519
596.33	4274
596.594	4714
596.859	4418
597.123	4466
597.387	5187
597.651	4060
597.916	4837
598.18	4053
598.444	4434
598.709	4116
598.973	4218
599.237	3921
599.501	4414
599.766	3721
600.03	3895
600.294	4554
600.559	3886
600.823	3875
601.087	3682
601.351	4207
601.616	3959
601.88	4019
602.144	3916
602.409	4540
602.673	4305
602.937	4116
603.201	4747
603.466	3853
603.73	3927
603.994	3480
604.259	4427
604.523	3552
604.787	4756
605.051	3998
605.316	3410
605.58	3585
605.844	3753
606.109	3437
606.373	3819
606.637	3550
606.901	4308
607.166	4039
607.43	45230
607.649	26152
607.868	10052
608.087	4768
608.306	3945
608.525	3416
608.744	3993
608.963	3836
609.182	3916
609.401	3314
609.62	3286
609.881	3290
610.141	3158
610.402	3290
610.662	3228
610.923	3081
611.183	3777
611.444	3441
611.704	3909
611.965	2950
612.226	3069
612.486	3048
612.747	2961
613.007	3290
613.268	3235
613.528	3017
613.789	3571
614.049	3221
614.31	2853
614.566	3223
614.822	3081
615.079	3284
615.335	3028
615.591	3077
615.847	3154
616.104	3258
616.36	3746
616.616	3298
616.871	3343
617.127	3734
617.383	3774
617.639	3361
617.894	3053
618.15	2913
618.406	2769
618.661	2793
618.917	2969
619.173	2734
619.429	3416
619.684	3700
619.94	2852
620.196	3441
620.451	3090
620.707	3144
620.963	3969
621.219	2706
621.474	2817
621.73	2570
621.989	2775
622.248	2552
622.507	2556
622.766	2593
623.025	2586
623.284	2516
623.543	2656
623.802	2642
624.061	2909
624.319	2185
624.578	2678
624.837	2528
625.096	2524
625.355	2542
625.614	2369
625.873	2173
626.132	2835
626.391	2405
626.65	2625
626.905	2411
627.161	2691
627.416	2248
627.671	2405
627.927	2461
628.182	2636
628.437	2495
628.693	2311
628.948	2717
629.203	2446
629.459	1975
629.714	2628
629.969	2236
630.225	2027
630.48	2293
630.749	1872
631.018	2332
631.287	2429
631.556	1830
631.825	2194
632.095	3690
632.364	2429
632.633	2083
632.902	2317
633.171	2670
633.44	2492
633.683	2059
633.926	2100
634.169	2047
634.412	2100
634.655	1943
634.898	1898
635.141	2040
635.384	2304
635.627	1746
635.87	2695
636.113	1950
636.356	2342
636.599	1992
636.842	1813
637.085	2040
637.328	2726
637.571	2065
637.814	1740
638.057	2433
638.3	2485
638.576	2516
638.851	2156
639.127	1802
639.403	1893
639.679	1904
639.954	2150
640.23	1932
640.484	2318
640.738	2268
640.992	2376
641.247	1915
641.501	1831
641.755	1613
642.009	1585
642.263	1708
642.517	2593
642.771	1676
643.026	1695
643.28	1775
643.534	2297
643.788	2100
644.042	1774
644.296	1957
644.55	2156
644.805	1753
645.059	1638
645.313	1800
645.567	1765
645.821	2017
646.075	1688
646.33	1691
646.584	1933
646.838	1543
647.092	1491
647.346	2131
647.6	2058
647.854	1684
648.109	1842
648.363	1844
648.617	1807
648.871	1578
649.125	2656
649.379	1810
649.633	2160
649.888	2016
650.142	1512
650.396	2447
650.65	1816
650.914	2292
651.178	1771
651.442	2356
651.706	2024
651.97	1809
652.234	1617
652.498	1639
652.762	1607
653.026	1600
653.29	1862
653.544	1604
653.798	1844
654.053	1737
654.307	1907
654.561	2829
654.815	2065
655.07	1562
655.324	1432
655.578	1718
655.832	1877
656.087	1478
656.341	1830
656.595	1673
656.849	1670
657.103	1481
657.358	1866
657.612	1807
657.866	1984
658.12	1564
658.375	1484
658.629	1660
658.883	1827
659.137	1596
659.392	2059
659.646	2101
659.9	1708
660.156	1415
660.412	1757
660.667	1628
660.923	1904
661.179	1795
661.435	1733
661.691	1922
661.946	1795
662.202	1495
662.458	1431
662.714	1705
662.97	1697
663.225	1431
663.481	1936
663.737	1604
663.993	1666
664.249	1593
664.505	1495
664.76	1655
665.016	1648
665.272	1478
665.528	1809
665.784	1705
666.039	1746
666.295	1425
666.551	1422
666.807	1926
667.063	3497
667.318	1841
667.574	1641
667.83	1646
668.088	1660
668.346	1407
668.604	1438
668.862	1634
669.12	1575
669.378	1387
669.636	1341
669.894	1750
670.152	1779
670.41	1375
670.668	1478
670.926	1599
671.184	1618
671.442	1415
671.7	1438
671.953	1578
672.206	1709
672.459	1470
672.712	1358
672.965	1543
673.218	1806
673.471	1894
673.724	1768
673.977	1667
674.23	1680
674.483	1709
674.736	1597
674.989	1527
675.242	1508
675.495	1492
675.748	1460
676.001	1533
676.254	1551
676.507	1599
676.76	1618
677.013	1949
677.265	1688
677.518	1526
677.771	1571
678.024	1897
678.277	1620
678.53	1520
678.783	1555
679.036	1702
679.289	1996
679.542	1723
679.795	1593
680.048	1589
680.301	1613
680.554	1467
680.807	1502
681.06	1536
681.313	1876
681.566	1690
681.819	1548
682.072	1634
682.325	1687
682.578	1613
682.831	1481
683.084	1627
683.337	1698
683.59	1750
683.843	1585
684.096	1645
684.349	2068
684.602	1505
684.855	1501
685.108	1653
685.361	1596
685.614	1417
685.867	1481
686.12	1431
686.373	1589
686.626	1515
686.879	1459
687.132	1515
687.385	1569
687.638	1548
687.89	1519
688.143	1550
688.396	1779
688.649	1516
688.902	1548
689.155	3116
689.408	1859
689.661	1499
689.914	1540
690.167	1599
690.42	1530
690.673	1428
690.926	1502
691.179	1631
691.432	2002
691.685	1431
691.938	1397
692.191	1572
692.444	1585
692.697	1606
692.95	1509
693.226	1533
693.502	1691
693.778	1589
694.055	1611
694.331	1681
694.607	2115
694.883	1548
695.159	1478
695.435	1561
695.712	1596
695.988	1513
696.264	1512
696.54	1562
696.788	1557
697.036	1561
697.284	1842
697.533	1571
697.781	1568
698.029	1522
698.277	1618
698.525	1625
698.773	1634
699.021	1459
699.27	1502
699.518	1536
699.766	1548
700.014	1502
700.262	1453
700.51	1904
700.759	1627
701.007	1606
701.255	1474
701.503	1593
701.751	1684
701.999	1470
702.247	1473
702.496	1590
702.744	1571
702.992	1564
703.24	1551
703.489	1662
703.737	1716
703.986	1457
704.234	1394
704.483	1568
704.731	1611
704.98	1417
705.229	1390
705.477	1557
705.726	1628
705.974	1943
706.223	1627
706.471	1593
706.72	1589
706.977	1480
707.235	1471
707.492	1641
707.75	1625
[truncated: 1,649 more rows]

## Sheet: 6.8 kV-Indirect
Wavelength (nm)	Intensity		Instructions:				6.8 kV
180.032	1372		1) Paste wavelength in column A
180.305	1463		2) Paste corresponding intensity in column B
180.578	1505		3) Do not change formulas below
180.85	1432
181.123	1387		OH range (nm)	304	308
181.396	1467		N2 range (nm)	334	340
181.668	1512
181.941	1452
182.214	1366		OH_Integrated_304_308	5838.6
182.486	1478		N2_Integrated_334_340	8439.49
182.759	1466		OH_to_N2_Ratio	0.691819
183.032	1352
183.304	1330
183.577	1453
183.849	1498
184.122	1394
184.395	1459
184.667	1506
184.94	1529
185.213	1326
185.485	1295
185.758	1470
186.031	1480
186.303	1394
186.576	1375
186.849	1477
187.121	1488
187.394	1365
187.667	1397
187.939	1449
188.212	1495
188.485	1421
188.757	1267
189.03	1438
189.303	1457
189.575	1410
189.848	1376
190.121	1478
190.393	1467
190.666	1320
190.939	1389
191.211	1456
191.484	1480
191.757	1358
192.029	1417
192.302	1509
192.575	1530
192.847	1383
193.12	1368
193.393	1505
193.665	1443
193.938	1396
194.211	1351
194.483	1492
194.756	1432
195.028	1373
195.301	1333
195.574	1425
195.846	1414
196.119	1401
196.392	1354
196.664	1494
196.937	1474
197.21	1365
197.482	1460
197.755	1449
198.028	1488
198.3	1485
198.573	1305
198.846	1446
199.118	1418
199.391	1414
199.664	1316
199.936	1495
200.209	1477
200.482	1362
200.754	1340
201.027	1459
201.3	1456
201.572	1317
201.845	1380
202.118	1415
202.39	1480
202.663	1474
202.936	1354
203.208	1527
203.481	1484
203.754	1337
204.026	1403
204.299	1438
204.572	1450
204.844	1330
205.117	1422
205.389	1541
205.662	1547
205.935	1345
206.207	1351
206.48	1463
206.753	1432
207.025	1302
207.298	1358
207.571	1387
207.843	1480
208.116	1382
208.389	1562
208.661	1557
208.934	1372
209.207	1338
209.479	1359
209.752	1480
210.025	1481
210.297	1324
210.57	1334
210.843	1425
211.115	1386
211.388	1390
211.661	1354
211.933	1404
212.206	1429
212.479	1380
212.751	1387
213.024	1533
213.297	1505
213.569	1284
213.842	1306
214.115	1418
214.387	1417
214.66	1302
214.933	1326
215.205	1487
215.478	1508
215.751	1382
216.023	1375
216.296	1575
216.568	1522
216.841	1354
217.114	1344
217.386	1515
217.659	1494
217.932	1422
218.204	1338
218.477	1417
218.75	1576
219.022	1354
219.295	1313
219.568	1453
219.84	1484
220.113	1352
220.386	1369
220.658	1460
220.931	1485
221.204	1326
221.476	1341
221.749	1379
222.022	1473
222.294	1289
222.567	1344
222.84	1621
223.112	1536
223.385	1397
223.658	1366
223.93	1464
224.203	1467
224.476	1362
224.748	1337
225.021	1467
225.294	1495
225.566	1340
225.839	1411
226.112	1435
226.384	1508
226.657	1352
226.929	1316
227.202	1464
227.475	1516
227.747	1291
228.02	1344
228.293	1592
228.565	1534
228.838	1410
229.111	1298
229.383	1551
229.656	1502
229.929	1337
230.201	1379
230.474	1488
230.747	1452
231.019	1403
231.292	1270
231.565	1456
231.837	1456
232.11	1358
232.383	1393
232.655	1492
232.928	1499
233.201	1396
233.473	1312
233.746	1415
234.019	1435
234.291	1422
234.564	1421
234.837	1435
235.109	1460
235.382	1277
235.655	1396
235.927	1459
236.2	1551
236.473	1403
236.745	1334
237.018	1408
237.291	1425
237.563	1340
237.836	1386
238.108	1467
238.381	1480
238.654	1323
238.926	1299
239.199	1477
239.472	1459
239.744	1705
240.017	1382
240.29	1512
240.562	1438
240.835	1382
241.108	1309
241.38	1383
241.653	1443
241.926	1316
242.198	1386
242.471	1494
242.744	1471
243.016	1355
243.289	1400
243.562	1523
243.834	1593
244.107	1326
244.38	1373
244.652	1425
244.925	1505
245.198	1410
245.47	1323
245.743	1478
246.016	1477
246.288	1365
246.561	1354
246.834	1477
247.106	1459
247.379	1320
247.652	1376
247.924	1499
248.197	1508
248.469	1401
248.742	1359
249.015	1442
249.287	1484
249.56	1316
249.833	1305
250.105	1502
250.378	1547
250.651	1386
250.923	1359
251.196	1473
251.469	1474
251.741	1396
252.014	1355
252.287	1495
252.559	1492
252.832	1345
253.105	1351
253.377	1422
253.65	1432
253.923	1415
254.195	1354
254.468	1565
254.741	1568
255.013	1313
255.286	1355
255.559	1474
255.831	1452
256.104	1305
256.377	1312
256.649	1494
256.922	1564
257.195	1275
257.467	1289
257.74	1516
258.013	1460
258.285	1366
258.558	1295
258.831	1492
259.103	1522
259.376	1277
259.648	1312
259.921	1432
260.194	1516
260.466	1383
260.739	1436
261.012	1457
261.284	1519
261.557	1316
261.83	1331
262.102	1439
262.375	1443
262.648	1338
262.92	1298
263.193	1537
263.466	1543
263.738	1351
264.011	1333
264.284	1457
264.556	1512
264.829	1382
265.102	1319
265.374	1519
265.647	1494
265.92	1351
266.192	1333
266.465	1450
266.738	1477
267.01	1424
267.283	1376
267.556	1499
267.828	1568
268.101	1340
268.374	1309
268.646	1432
268.919	1474
269.192	1316
269.464	1390
269.737	1589
270.009	1571
270.282	1282
270.555	1326
270.827	1592
271.1	1592
271.373	1351
271.645	1418
271.918	1543
272.191	1502
272.463	1354
272.736	1365
273.009	1485
273.281	1543
273.554	1355
273.827	1310
274.099	1435
274.372	1512
274.645	1292
274.917	1345
275.19	1481
275.463	1501
275.735	1296
276.008	1326
276.281	1536
276.553	1499
276.826	1310
277.099	1345
277.371	1471
277.644	1568
277.917	1359
278.189	1355
278.462	1446
278.735	1562
279.007	1390
279.28	1396
279.553	1443
279.825	1547
280.098	1383
280.371	1277
280.643	1449
280.916	1484
281.188	1344
281.461	1334
281.734	1558
282.006	1415
282.279	1250
282.552	1299
282.824	1473
283.097	1422
283.37	1415
283.642	1312
283.915	1557
284.188	1502
284.46	1389
284.733	1243
285.006	1480
285.278	1474
285.551	1330
285.824	1324
286.096	1431
286.369	1481
286.642	1365
286.914	1295
287.187	1508
287.46	1502
287.732	1334
288.005	1268
288.278	1446
288.55	1436
288.823	1317
289.096	1299
289.368	1533
289.641	1540
289.914	1264
290.186	1267
290.459	1527
290.732	1592
291.004	1414
291.277	1372
291.549	1502
291.822	1536
292.095	1312
292.367	1319
292.64	1477
292.913	1515
293.185	1323
293.458	1284
293.731	1488
294.003	1590
294.276	1424
294.549	1373
294.821	1534
295.094	1568
295.367	1351
295.639	1254
295.912	1523
296.185	1467
296.457	14518
296.73	3531
297.001	1561
297.272	1509
297.543	1394
297.814	1333
298.085	1523
298.356	1586
298.627	1365
298.898	1274
299.169	1450
299.44	1463
299.711	1225
299.982	1352
300.253	1404
300.524	1515
300.795	1401
301.066	1305
301.337	1509
301.608	1621
301.879	1410
302.15	1457
302.425	1445
302.7	1509
302.976	1414
303.251	1319
303.526	1494
303.801	1698
304.077	1375
304.352	1330
304.627	1477
304.902	1452
305.178	1261
305.453	1310
305.728	1543
306.003	1568
306.279	1306
306.554	1354
306.829	1509
307.104	1513
307.38	1340
307.655	1291
307.93	1520
308.205	1501
308.481	1306
308.756	1331
309.031	1523
309.307	1481
309.582	1299
309.857	1302
310.132	1436
310.408	1443
310.683	1341
310.958	1366
311.233	1526
311.509	1519
311.784	1257
312.059	1333
312.334	1502
312.61	1576
312.885	1298
313.16	1221
313.429	1523
313.698	1474
313.967	1247
314.236	1324
314.506	1484
314.775	1578
315.044	1429
315.313	1365
315.582	1466
315.851	1529
316.12	1337
316.389	1303
316.658	1543
316.927	1600
317.197	1267
317.466	1284
317.735	1436
318.004	1492
318.273	1359
318.542	1246
318.811	1439
319.08	1457
319.349	1257
319.618	1404
319.888	1464
320.157	1506
320.426	1316
320.695	1296
320.964	1481
321.233	1558
321.502	1418
321.771	1331
322.04	1620
322.309	1481
322.579	1361
322.848	1373
323.117	1452
323.386	1537
323.655	1324
323.924	1284
324.193	1578
324.462	1652
324.731	1345
325.001	1302
325.27	1473
325.539	1593
325.808	1352
326.077	1369
326.346	1492
326.615	1506
326.884	1340
327.153	1320
327.422	1473
327.692	1586
327.961	1450
328.23	1358
328.499	1485
328.768	1537
329.037	1320
329.306	1368
329.575	1579
329.844	1561
330.113	1323
330.383	1260
330.652	1401
330.921	1485
331.19	1324
331.459	1261
331.728	1540
331.997	1530
332.266	1347
332.535	1334
332.804	1572
333.074	1575
333.343	1361
333.612	1317
333.881	1547
334.15	1522
334.416	1348
334.682	1303
334.948	1569
335.214	1624
335.481	1408
335.747	1355
336.013	1520
336.279	1596
336.545	1379
336.811	1306
337.077	1481
337.343	1548
337.61	1449
337.876	1338
338.142	1547
338.408	1543
338.674	1333
338.94	1316
339.206	1502
339.472	1564
339.739	1302
340.005	1242
340.271	1481
340.537	1498
340.803	1390
341.069	1337
341.335	1515
341.601	1450
341.868	1284
342.134	1320
342.4	1375
342.666	1502
342.932	1320
343.198	1226
343.464	1530
343.73	1550
343.996	1309
344.263	1334
344.529	1541
344.795	1522
345.061	1341
345.327	1313
345.593	1425
345.859	1548
346.125	1369
346.392	1317
346.658	1611
346.924	1589
347.19	1354
347.456	1348
347.722	1466
347.988	1478
348.254	1337
348.521	1284
348.787	1555
349.053	1586
349.319	1379
349.585	1452
349.851	1558
350.117	1578
350.383	1494
350.649	1368
350.916	1523
351.182	1473
351.448	1347
351.714	1347
351.98	1449
352.246	1499
352.512	1361
352.778	1411
353.045	1534
353.311	1565
353.577	1383
353.843	1296
354.109	1550
354.375	1585
354.641	1431
354.907	1373
355.174	1439
355.44	1739
355.706	1407
355.972	1383
356.238	1579
356.504	1515
356.77	1347
357.036	1296
357.303	1604
357.569	1604
357.835	1435
358.101	1407
358.367	1526
358.633	1551
358.899	1362
359.165	1249
359.431	1487
359.698	1516
359.964	1338
360.23	1316
360.496	1459
360.762	1393
361.028	1389
361.294	1338
361.56	1554
361.827	1579
362.093	1421
362.359	1298
362.625	1443
362.891	1498
363.157	1421
363.423	1274
363.689	1446
363.956	1515
364.222	1386
364.488	1366
364.754	1526
365.02	1537
365.288	1338
365.556	1310
365.824	1628
366.091	1583
366.359	1373
366.627	1382
366.895	1530
367.163	1467
367.431	1470
367.698	1513
367.966	1450
368.234	1456
368.502	1348
368.77	1376
369.038	1499
369.305	1515
369.573	1407
369.841	1291
370.109	1519
370.377	1536
370.645	1292
370.912	1386
371.18	1488
371.448	1505
371.716	1352
371.984	1226
372.252	1418
372.519	1555
372.787	1341
373.055	1372
373.323	1506
373.591	1536
373.859	1450
374.126	1324
374.394	1554
374.662	1435
374.93	1295
375.198	1358
375.466	1445
375.734	1442
376.001	1386
376.269	1327
376.537	1506
376.805	1481
377.073	1410
377.341	1345
377.608	1670
377.876	1550
378.144	1351
378.412	1347
378.68	1522
378.948	1586
379.215	1414
379.483	1247
379.751	1522
380.019	1540
380.287	1445
380.555	1319
380.822	1505
381.09	1463
381.358	1345
381.626	1354
381.894	1488
382.162	1653
382.429	1400
382.697	1397
382.965	1568
383.233	1484
383.501	1289
383.769	1401
384.036	1491
384.304	1590
384.572	1477
384.84	1380
385.108	1450
385.376	1501
385.644	1352
385.911	1421
386.179	1480
386.447	1555
386.715	1369
386.983	1355
387.251	1480
387.518	1575
387.786	1438
388.054	1456
388.322	1442
388.59	1515
388.858	1387
389.125	1425
389.393	1599
389.661	1512
389.929	1345
390.197	1359
390.465	1582
390.732	1530
391	1375
391.268	1397
391.536	1561
391.804	1526
392.072	1463
392.339	1316
392.607	1541
392.875	1484
393.143	1635
393.411	1443
393.679	1533
393.946	1569
394.214	1397
394.482	1347
394.75	1499
395.018	1502
395.286	1382
395.554	1288
395.821	1508
396.089	1541
396.357	1407
396.625	1394
396.893	1621
397.161	1548
397.428	1368
397.696	1306
397.964	1446
398.232	1550
398.5	1463
398.768	1354
399.035	1551
399.303	1474
399.571	1417
399.839	1375
400.107	1547
400.375	1579
400.642	1442
400.91	1401
401.178	1543
401.446	1561
401.714	1368
401.982	1351
402.249	1516
402.517	1690
402.785	1429
403.053	1362
403.321	1572
403.589	1541
403.856	1368
404.124	1457
404.392	1548
404.66	1498
404.92	1445
405.18	1379
405.44	1526
405.7	1652
405.96	1457
406.22	1341
406.48	1488
406.74	1543
407	1386
407.26	1404
407.52	1520
407.78	1513
408.045	1410
408.309	1509
408.574	1677
408.839	1586
409.104	1383
409.368	1341
409.633	1457
409.898	1466
410.162	1410
410.427	1428
410.692	1526
410.957	1628
411.221	1509
411.486	1449
411.751	1466
412.015	1753
412.28	1530
412.545	1431
412.81	1449
413.074	1481
413.339	1303
413.604	2055
413.868	1662
414.133	1536
414.398	1414
414.663	1400
414.927	1596
415.192	1597
415.457	1410
415.722	1488
415.986	1463
416.251	1561
416.516	1523
416.78	1659
417.045	1613
417.31	1522
417.575	1576
417.839	1561
418.104	1508
418.369	1558
418.633	1424
418.898	1463
419.163	1977
419.428	1627
419.692	1331
419.957	1519
420.222	2082
420.486	2265
420.751	1557
421.016	1865
421.281	1607
421.545	2017
421.81	1610
422.075	1508
422.339	1501
422.604	2019
422.869	1487
423.134	1432
423.398	1782
423.663	1702
423.928	1529
424.192	1527
424.457	1516
424.722	2152
424.987	1621
425.251	1620
425.516	1680
425.781	2016
426.045	2061
426.31	1564
426.575	1565
426.84	1604
427.104	1477
427.369	1506
427.634	1698
427.898	1660
428.163	1516
428.428	1905
428.693	1732
428.957	1782
429.222	1585
429.487	1740
429.752	1599
430.016	1894
430.281	1578
430.546	1698
430.81	1744
431.075	1705
431.34	1499
431.605	1541
431.869	1543
432.134	1578
432.399	1611
432.663	1523
432.928	1607
433.193	1695
433.458	1443
433.722	1792
433.987	1803
434.252	1750
434.516	1473
434.781	1649
435.046	1439
435.311	1593
435.575	1632
435.84	1471
436.102	1562
436.365	1596
436.627	1656
436.89	1634
437.152	1676
437.415	1600
437.677	1460
437.94	2208
438.202	1694
438.465	2080
438.727	1589
438.989	2089
439.252	1870
439.514	1883
439.777	1746
440.039	1877
440.302	1554
440.564	1561
440.827	2065
441.089	1642
441.351	1634
441.614	1802
441.876	1530
442.139	1648
442.401	1795
442.664	1680
442.926	1659
443.189	1568
443.451	1823
443.714	1807
443.976	2296
444.238	2600
444.501	1866
444.763	2027
445.026	1907
445.288	1653
445.551	1611
445.813	1961
446.076	1627
446.338	1674
446.601	2213
446.863	1743
447.125	1963
447.388	2058
447.65	2068
447.913	1844
448.175	1673
448.438	1711
448.7	2430
448.963	2160
449.225	1873
449.488	1925
449.75	2094
450.012	1603
450.275	1827
450.537	1736
450.8	2167
451.062	1897
451.325	1746
451.587	1688
451.85	1701
452.112	1856
452.375	1681
452.637	1681
452.899	1851
453.162	1918
453.424	2017
453.687	1663
453.949	1810
454.212	1904
454.474	2068
454.737	2110
454.999	2010
455.261	1974
455.524	1939
455.786	2002
456.049	1877
456.311	2096
456.574	2048
456.836	2110
457.099	2320
457.361	2181
457.624	1823
457.886	2075
458.148	1831
458.411	2306
458.673	2019
458.936	3759
459.198	2283
459.461	2297
459.723	2005
459.986	2387
460.248	2121
460.511	2317
460.773	2066
461.035	1838
461.298	1953
461.56	1782
461.823	1886
462.085	2097
462.348	1926
462.61	2559
462.873	2283
463.135	2292
463.397	2181
463.66	1954
463.922	1709
464.185	2359
464.447	2146
464.71	2068
464.972	1891
465.235	1778
465.497	1995
465.76	1991
466.022	1778
466.284	1898
466.547	2027
466.809	1859
467.072	1870
467.334	1933
467.597	2125
467.859	1981
468.122	2125
468.384	2003
468.647	1897
468.909	2005
469.171	2355
469.434	1851
469.696	2187
469.959	2244
470.221	1915
470.484	1858
470.746	2017
471.009	2093
471.271	2384
471.534	2059
471.796	2884
472.058	2752
472.321	1862
472.583	2317
472.846	2359
473.108	2656
473.371	2888
473.633	2304
473.896	1950
474.158	2017
474.421	3109
474.683	2055
474.945	2538
475.208	2482
475.47	2038
475.733	2017
475.995	2020
476.258	1898
476.52	2240
476.783	2178
477.045	1802
477.307	2222
477.57	2402
477.832	2268
478.095	2090
478.357	2248
478.62	2461
478.882	1956
479.145	2503
479.407	2254
479.67	2289
479.932	2454
480.194	2167
480.457	2037
480.719	2174
480.982	1957
481.244	2429
481.507	2138
481.769	2191
482.032	2541
482.294	2432
482.557	2272
482.819	2194
483.081	2142
483.344	2188
483.606	2142
483.869	1683
484.131	2031
484.394	2062
484.656	2426
484.919	2191
485.181	1907
485.443	2164
485.706	2765
485.968	2374
486.231	2164
486.493	2037
486.756	1933
487.018	2404
487.281	2227
487.543	2069
487.806	3104
488.068	2381
488.33	3234
488.593	2348
488.855	2369
489.118	2066
489.38	2152
489.643	2045
489.905	2079
490.168	1984
490.43	2262
490.693	2164
490.955	1963
491.217	1859
491.48	1793
491.742	2923
492.005	2437
492.267	2293
492.53	2545
492.792	2524
493.055	2170
493.317	18602
493.58	4544
493.842	2059
494.104	3003
494.367	2069
494.629	2397
494.892	2545
495.154	2621
495.417	2121
495.679	1982
495.942	2143
496.204	2198
496.466	1893
496.729	2009
496.991	2342
497.254	2261
497.516	1954
497.779	2467
498.041	2163
498.304	2121
498.566	1954
498.829	2027
499.091	1996
499.353	2027
499.616	1810
499.878	2195
500.141	2030
500.403	1922
500.666	1901
500.928	2150
501.191	2425
501.453	2205
501.716	1957
501.978	2433
502.24	2341
502.503	2240
502.765	2373
503.028	2149
503.29	1977
503.553	2317
503.815	1977
504.078	2271
504.34	2262
504.603	2194
504.865	1859
505.127	2024
505.39	2250
505.652	2184
505.915	2495
506.177	2237
506.44	2297
506.702	2513
506.965	2041
507.227	1975
507.49	2975
507.752	2941
508.014	2023
508.277	2017
508.539	2356
508.802	2586
509.064	2079
509.327	1963
509.589	2367
509.852	2437
510.114	2289
510.376	3122
510.639	2586
510.901	2530
511.164	2257
511.426	1961
511.689	1876
511.951	2384
512.214	1866
512.476	1873
512.739	2450
513.001	2843
513.263	2110
513.526	1774
513.788	2545
514.051	2976
514.313	2873
514.576	2976
514.838	2191
515.101	2801
515.363	2146
515.626	1918
515.888	1824
516.15	2054
516.413	2103
516.675	2104
516.938	1918
517.2	2195
517.463	2038
517.725	1901
517.988	2173
518.25	2838
518.513	2573
518.775	1939
519.037	2262
519.3	2023
519.562	1852
519.825	2167
520.087	2145
520.35	2051
520.612	1974
520.875	2604
521.137	2031
521.399	2247
521.662	2219
521.924	1940
522.187	2122
522.449	2530
522.712	2583
522.974	1943
523.237	2356
523.499	2440
523.762	2058
524.024	3882
524.286	2454
524.549	1982
524.811	2279
525.074	2293
525.336	2482
525.599	2103
525.861	2027
526.124	2059
526.386	2320
526.649	2083
526.911	2178
527.173	1947
527.436	1974
527.698	2416
527.961	2115
528.223	2255
528.486	1928
528.748	2752
529.011	2341
529.273	2030
529.535	1975
529.798	2174
530.06	2089
530.323	2345
530.585	2717
530.848	2443
531.11	1908
531.373	1792
531.635	2251
531.898	2117
532.16	2243
532.422	1961
532.685	2327
532.947	2397
533.21	2122
533.472	2052
533.735	2909
533.997	2471
534.26	1877
534.522	2170
534.785	2297
535.047	1978
535.309	1870
535.572	2199
535.834	2926
536.097	2117
536.359	1940
536.622	2153
536.884	2790
537.147	2591
537.409	1984
537.672	1894
537.934	2433
538.196	2731
538.459	1855
538.721	2087
538.984	2885
539.246	3249
539.509	2290
539.771	2607
540.034	2331
540.296	2208
540.558	2362
540.821	1977
541.083	2325
541.346	2136
541.608	1919
541.871	1963
542.133	2111
542.396	2773
542.658	1884
542.921	2054
543.183	1992
543.445	2293
543.708	2373
543.97	2901
544.233	2360
544.495	2814
544.758	2278
545.02	2374
545.283	2164
545.545	2138
545.808	2415
546.07	3171
546.33	2745
546.589	2548
546.849	1880
547.108	2163
547.368	2272
547.627	2026
547.887	2345
548.147	1911
548.406	1828
548.666	2370
548.925	2222
549.185	1929
549.445	2072
549.704	2954
549.964	2216
550.223	2780
550.483	2747
550.742	2586
551.002	2044
551.262	2023
551.521	1978
551.781	2248
552.04	2362
552.3	2353
552.559	2558
552.819	2237
553.079	2446
553.338	2100
553.598	2184
553.857	2523
554.117	2964
554.377	2293
554.636	2072
554.896	2416
555.155	1946
555.415	2178
555.674	2152
555.934	2621
556.194	2153
556.453	2184
556.713	1926
556.972	2131
557.232	1933
557.492	2031
557.751	2181
558.011	2444
558.27	2478
558.53	2269
558.789	2545
559.049	2474
559.309	2524
559.568	2394
559.828	1907
560.087	2163
560.347	2096
560.606	2314
560.866	2587
561.126	2153
561.385	2212
561.645	2429
561.904	2024
562.164	2220
562.424	1831
562.683	1855
562.943	2289
563.202	2177
563.462	1837
563.721	1926
563.981	1842
564.241	2290
564.5	2033
564.76	1943
565.019	2044
565.279	2024
565.538	2080
565.798	1767
566.058	2111
566.317	2531
566.577	1977
566.836	2192
567.096	2667
567.356	2451
567.615	2009
567.875	2331
568.134	2241
568.394	2003
568.653	2251
568.913	2569
569.173	1940
569.432	2142
569.692	2537
569.951	1978
570.211	2416
570.471	2117
570.73	2013
570.99	1943
571.249	1954
571.509	2002
571.768	1954
572.028	2058
572.288	2034
572.547	2058
572.807	1855
573.066	2583
573.326	2808
573.585	2450
573.845	2338
574.105	2635
574.364	2307
574.624	2044
574.883	1767
575.143	2052
575.403	2629
575.662	2321
575.922	1816
576.181	1929
576.441	2058
576.7	2453
576.96	2164
577.224	1823
577.487	2030
577.751	2243
578.015	1772
578.279	2075
578.543	2227
578.806	2380
579.07	2629
579.317	2489
579.564	2027
579.812	2083
580.059	1918
580.306	1961
580.553	2149
580.8	2017
581.048	1632
581.295	2797
581.542	2073
581.789	1995
582.036	1876
582.284	1956
582.531	1982
582.778	2341
583.025	1785
583.272	1914
583.52	1855
583.767	1820
584.014	2625
584.261	1998
584.508	1950
584.756	2422
585.003	1887
585.25	2090
585.517	1873
585.785	2019
586.052	1781
586.319	1960
586.586	2237
586.854	2149
587.121	1985
587.388	1949
587.655	1883
587.923	2044
588.19	1778
588.452	2359
588.714	2212
588.976	1926
589.238	1767
589.5	1736
589.763	2202
590.025	2698
590.287	2250
590.549	1786
590.811	2342
591.073	2087
591.335	2332
591.597	1851
591.859	2458
592.121	2110
592.383	1725
592.645	1817
592.908	2296
593.17	2061
593.432	1695
593.694	1688
593.956	1929
594.218	2282
594.48	1824
594.744	1547
595.009	2100
595.273	2104
595.537	2198
595.801	1921
596.066	2041
596.33	1939
596.594	2107
596.859	1953
597.123	2062
597.387	2759
597.651	1827
597.916	2325
598.18	1914
598.444	2122
598.709	1837
598.973	1908
599.237	1876
599.501	2174
599.766	1684
600.03	1746
600.294	2303
600.559	1866
600.823	1767
601.087	1555
601.351	2006
601.616	1921
601.88	1873
602.144	1828
602.409	2332
602.673	2184
602.937	2083
603.201	2614
603.466	1949
603.73	1935
603.994	1705
604.259	2332
604.523	1778
604.787	2437
605.051	1915
605.316	1667
605.58	1841
605.844	1932
606.109	1680
606.373	1852
606.637	1848
606.901	2436
607.166	2117
607.43	42987
607.649	25385
607.868	3559
608.087	2419
608.306	2160
608.525	1810
608.744	2212
608.963	2104
609.182	2145
609.401	1802
609.62	1781
609.881	1737
610.141	1641
610.402	1782
610.662	1765
610.923	1586
611.183	2075
611.444	1877
611.704	2289
611.965	1659
612.226	1669
612.486	1691
612.747	1617
613.007	1802
613.268	1782
613.528	1739
613.789	2093
614.049	1842
614.31	1607
614.566	1837
614.822	1813
615.079	1806
615.335	1719
615.591	1831
615.847	2020
616.104	1880
616.36	2279
616.616	1974
616.871	2104
617.127	2341
617.383	2359
617.639	2090
617.894	1880
618.15	1774
618.406	1662
618.661	1746
618.917	1908
619.173	1730
619.429	2100
619.684	2390
619.94	1852
620.196	2062
620.451	1894
620.707	2055
620.963	2724
621.219	1688
621.474	1690
621.73	1673
621.989	1807
622.248	1579
622.507	1627
622.766	1737
623.025	1730
623.284	1642
623.543	1747
623.802	1732
624.061	1942
624.319	1494
624.578	1704
624.837	1782
625.096	1793
625.355	1677
625.614	1576
625.873	1624
626.132	1943
626.391	1704
626.65	1891
626.905	1740
627.161	1936
627.416	1660
627.671	1673
627.927	1877
628.182	1897
628.437	1789
628.693	1614
628.948	1989
629.203	1849
629.459	1501
629.714	1897
629.969	1753
630.225	1635
630.48	1652
630.749	1411
631.018	1778
631.287	1775
631.556	1422
631.825	1660
632.095	2773
632.364	1898
632.633	1599
632.902	1723
633.171	2016
633.44	1905
633.683	1557
633.926	1649
634.169	1645
634.412	1712
634.655	1562
634.898	1495
635.141	1653
635.384	1837
635.627	1445
635.87	2110
636.113	1695
636.356	1932
636.599	1628
636.842	1544
637.085	1677
637.328	2187
637.571	1709
637.814	1368
638.057	1950
638.3	1992
638.576	2002
638.851	1757
639.127	1565
639.403	1697
639.679	1586
639.954	1754
640.23	1698
640.484	1960
640.738	1828
640.992	1943
641.247	1687
641.501	1652
641.755	1485
642.009	1421
642.263	1548
642.517	2229
642.771	1551
643.026	1547
643.28	1631
643.534	1982
643.788	1789
644.042	1558
644.296	1772
644.55	1883
644.805	1606
645.059	1456
645.313	1676
645.567	1649
645.821	1663
646.075	1499
646.33	1576
646.584	1715
646.838	1401
647.092	1393
647.346	1859
647.6	1831
647.854	1631
648.109	1631
648.363	1655
648.617	1641
648.871	1480
649.125	2352
649.379	1760
649.633	1880
649.888	1660
650.142	1390
650.396	2163
650.65	1715
650.914	1998
651.178	1670
651.442	2048
651.706	1859
651.97	1589
652.234	1502
652.498	1578
652.762	1537
653.026	1487
653.29	1712
653.544	1533
653.798	1760
654.053	1628
654.307	1705
654.561	2481
654.815	1946
655.07	1537
655.324	1404
655.578	1621
655.832	1768
656.087	1379
656.341	1688
656.595	1620
656.849	1597
657.103	1460
657.358	1694
657.612	1722
657.866	1837
658.12	1487
658.375	1459
658.629	1634
658.883	1702
659.137	1557
659.392	1834
659.646	1872
659.9	1631
660.156	1352
660.412	1583
660.667	1529
660.923	1795
661.179	1639
661.435	1599
661.691	1760
661.946	1684
662.202	1446
662.458	1418
662.714	1652
662.97	1653
663.225	1411
663.481	1746
663.737	1522
663.993	1611
664.249	1502
664.505	1443
664.76	1646
665.016	1596
665.272	1445
665.528	1655
665.784	1653
666.039	1639
666.295	1361
666.551	1352
666.807	1774
667.063	3160
667.318	1709
667.574	1558
667.83	1558
668.088	1631
668.346	1396
668.604	1400
668.862	1607
669.12	1599
669.378	1334
669.636	1348
669.894	1690
670.152	1723
670.41	1404
670.668	1449
670.926	1575
671.184	1572
671.442	1383
671.7	1400
671.953	1541
672.206	1596
672.459	1460
672.712	1365
672.965	1529
673.218	1792
673.471	1764
673.724	1639
673.977	1634
674.23	1656
674.483	1617
674.736	1561
674.989	1569
675.242	1491
675.495	1452
675.748	1404
676.001	1459
676.254	1547
676.507	1537
676.76	1564
677.013	1852
677.265	1646
677.518	1484
677.771	1480
678.024	1779
678.277	1604
678.53	1534
678.783	1523
679.036	1635
679.289	1851
679.542	1624
679.795	1550
680.048	1544
680.301	1555
680.554	1417
680.807	1478
681.06	1495
681.313	1793
681.566	1613
681.819	1485
682.072	1586
682.325	1670
682.578	1596
682.831	1481
683.084	1575
683.337	1632
683.59	1674
683.843	1568
684.096	1625
684.349	1898
684.602	1466
684.855	1445
685.108	1576
685.361	1543
685.614	1415
685.867	1506
686.12	1450
686.373	1575
686.626	1457
686.879	1431
687.132	1481
687.385	1547
687.638	1494
687.89	1485
688.143	1526
688.396	1694
688.649	1512
688.902	1523
689.155	2943
689.408	1781
689.661	1484
689.914	1457
690.167	1551
690.42	1565
690.673	1382
690.926	1492
691.179	1569
691.432	1844
691.685	1445
691.938	1425
692.191	1550
692.444	1589
692.697	1543
692.95	1506
693.226	1558
693.502	1719
693.778	1620
694.055	1579
694.331	1565
694.607	1978
694.883	1512
695.159	1459
695.435	1522
695.712	1596
695.988	1505
696.264	1487
696.54	1526
696.788	1492
697.036	1487
697.284	1740
697.533	1562
697.781	1527
698.029	1516
698.277	1557
698.525	1611
698.773	1624
699.021	1466
699.27	1481
699.518	1550
699.766	1516
700.014	1480
700.262	1464
700.51	1884
700.759	1618
701.007	1604
701.255	1464
701.503	1555
701.751	1670
701.999	1480
702.247	1488
702.496	1607
702.744	1582
702.992	1554
703.24	1534
703.489	1652
703.737	1708
703.986	1452
704.234	1435
704.483	1589
704.731	1617
704.98	1418
705.229	1355
705.477	1522
705.726	1618
705.974	1863
706.223	1649
706.471	1593
706.72	1548
706.977	1459
707.235	1466
707.492	1620
707.75	1628
[truncated: 1,649 more rows]

## Sheet: 8.4 kV-Indirect
Wavelength (nm)	Intensity		Instructions:				8.4 kV
180.032	1365		1) Paste wavelength in column A
180.305	1431		2) Paste corresponding intensity in column B
180.578	1502		3) Do not change formulas below
180.85	1432
181.123	1431		OH range (nm)	304	308
181.396	1429		N2 range (nm)	334	340
181.668	1522
181.941	1424
182.214	1394		OH_Integrated_304_308	8280.48
182.486	1453		N2_Integrated_334_340	213077
182.759	1478		OH_to_N2_Ratio	0.0388615
183.032	1380
183.304	1295
183.577	1432
183.849	1505
184.122	1366
184.395	1456
184.667	1488
184.94	1485
185.213	1317
185.485	1305
185.758	1494
186.031	1480
186.303	1376
186.576	1365
186.849	1464
187.121	1502
187.394	1352
187.667	1396
187.939	1460
188.212	1492
188.485	1345
188.757	1278
189.03	1459
189.303	1466
189.575	1383
189.848	1431
190.121	1463
190.393	1449
190.666	1281
190.939	1351
191.211	1453
191.484	1466
191.757	1369
192.029	1400
192.302	1498
192.575	1540
192.847	1338
193.12	1383
193.393	1515
193.665	1445
193.938	1345
194.211	1334
194.483	1464
194.756	1438
195.028	1369
195.301	1312
195.574	1418
195.846	1443
196.119	1415
196.392	1345
196.664	1484
196.937	1474
197.21	1334
197.482	1445
197.755	1453
198.028	1526
198.3	1446
198.573	1313
198.846	1466
199.118	1438
199.391	1442
199.664	1319
199.936	1480
200.209	1473
200.482	1340
200.754	1366
201.027	1424
201.3	1478
201.572	1354
201.845	1351
202.118	1408
202.39	1449
202.663	1471
202.936	1372
203.208	1569
203.481	1473
203.754	1337
204.026	1394
204.299	1436
204.572	1470
204.844	1355
205.117	1362
205.389	1534
205.662	1554
205.935	1333
206.207	1326
206.48	1442
206.753	1425
207.025	1306
207.298	1351
207.571	1387
207.843	1487
208.116	1362
208.389	1568
208.661	1498
208.934	1386
209.207	1326
209.479	1341
209.752	1436
210.025	1466
210.297	1291
210.57	1302
210.843	1394
211.115	1382
211.388	1443
211.661	1327
211.933	1422
212.206	1408
212.479	1368
212.751	1438
213.024	1541
213.297	1529
213.569	1313
213.842	1354
214.115	1478
214.387	1397
214.66	1296
214.933	1324
215.205	1499
215.478	1534
215.751	1407
216.023	1361
216.296	1551
216.568	1533
216.841	1334
217.114	1340
217.386	1488
217.659	1506
217.932	1404
218.204	1362
218.477	1404
218.75	1557
219.022	1334
219.295	1271
219.568	1428
219.84	1492
220.113	1285
220.386	1362
220.658	1432
220.931	1457
221.204	1320
221.476	1309
221.749	1368
222.022	1551
222.294	1331
222.567	1414
222.84	1725
223.112	1589
223.385	1366
223.658	1368
223.93	1431
224.203	1474
224.476	1334
224.748	1323
225.021	1457
225.294	1477
225.566	1344
225.839	1443
226.112	1477
226.384	1509
226.657	1348
226.929	1337
227.202	1494
227.475	1541
227.747	1340
228.02	1368
228.293	1625
228.565	1540
228.838	1404
229.111	1288
229.383	1645
229.656	1536
229.929	1345
230.201	1380
230.474	1530
230.747	1425
231.019	1418
231.292	1278
231.565	1456
231.837	1470
232.11	1333
232.383	1397
232.655	1470
232.928	1474
233.201	1435
233.473	1351
233.746	1424
234.019	1438
234.291	1408
234.564	1407
234.837	1425
235.109	1453
235.382	1268
235.655	1380
235.927	1463
236.2	1554
236.473	1362
236.745	1309
237.018	1417
237.291	1443
237.563	1366
237.836	1355
238.108	1410
238.381	1478
238.654	1305
238.926	1354
239.199	1457
239.472	1499
239.744	1939
240.017	1424
240.29	1487
240.562	1417
240.835	1397
241.108	1306
241.38	1394
241.653	1481
241.926	1317
242.198	1394
242.471	1506
242.744	1470
243.016	1400
243.289	1450
243.562	1516
243.834	1634
244.107	1379
244.38	1320
244.652	1439
244.925	1485
245.198	1466
245.47	1305
245.743	1457
246.016	1473
246.288	1417
246.561	1344
246.834	1485
247.106	1459
247.379	1313
247.652	1386
247.924	1498
248.197	1494
248.469	1369
248.742	1324
249.015	1421
249.287	1534
249.56	1344
249.833	1261
250.105	1439
250.378	1515
250.651	1421
250.923	1375
251.196	1466
251.469	1456
251.741	1414
252.014	1359
252.287	1534
252.559	1530
252.832	1333
253.105	1375
253.377	1464
253.65	1443
253.923	1576
254.195	1418
254.468	1599
254.741	1634
255.013	1344
255.286	1417
255.559	1474
255.831	1414
256.104	1292
256.377	1310
256.649	1547
256.922	1561
257.195	1271
257.467	1327
257.74	1568
258.013	1526
258.285	1456
258.558	1324
258.831	1499
259.103	1554
259.376	1299
259.648	1305
259.921	1471
260.194	1502
260.466	1330
260.739	1457
261.012	1459
261.284	1512
261.557	1299
261.83	1373
262.102	1502
262.375	1456
262.648	1352
262.92	1295
263.193	1530
263.466	1557
263.738	1369
264.011	1289
264.284	1456
264.556	1508
264.829	1373
265.102	1295
265.374	1522
265.647	1488
265.92	1340
266.192	1386
266.465	1463
266.738	1515
267.01	1555
267.283	1397
267.556	1557
267.828	1564
268.101	1298
268.374	1275
268.646	1456
268.919	1526
269.192	1246
269.464	1389
269.737	1663
270.009	1548
270.282	1298
270.555	1337
270.827	1586
271.1	1590
271.373	1383
271.645	1485
271.918	1529
272.191	1515
272.463	1352
272.736	1375
273.009	1533
273.281	1572
273.554	1368
273.827	1368
274.099	1502
274.372	1520
274.645	1344
274.917	1383
275.19	1488
275.463	1513
275.735	1306
276.008	1333
276.281	1575
276.553	1494
276.826	1341
277.099	1411
277.371	1589
277.644	1582
277.917	1345
278.189	1562
278.462	1488
278.735	1562
279.007	1408
279.28	1443
279.553	1473
279.825	1569
280.098	1404
280.371	1376
280.643	1471
280.916	1498
281.188	1459
281.461	1369
281.734	1572
282.006	1439
282.279	1282
282.552	1302
282.824	1508
283.097	1473
283.37	1429
283.642	1302
283.915	1621
284.188	1550
284.46	1380
284.733	1268
285.006	1534
285.278	1512
285.551	1354
285.824	1302
286.096	1488
286.369	1498
286.642	1362
286.914	1334
287.187	1603
287.46	1527
287.732	1432
288.005	1313
288.278	1530
288.55	1480
288.823	1401
289.096	1389
289.368	1554
289.641	1564
289.914	1268
290.186	1351
290.459	1519
290.732	1789
291.004	1627
291.277	1396
291.549	1540
291.822	1586
292.095	1358
292.367	1401
292.64	1564
292.913	1656
293.185	1400
293.458	1726
293.731	1604
294.003	1603
294.276	1464
294.549	1534
294.821	1597
295.094	1666
295.367	1422
295.639	1464
295.912	1726
296.185	1919
296.457	17263
296.73	4075
297.001	1691
297.272	2187
297.543	2290
297.814	1856
298.085	2171
298.356	2003
298.627	2065
298.898	1793
299.169	1809
299.44	1753
299.711	1725
299.982	2345
300.253	1905
300.524	1998
300.795	1715
301.066	1858
301.337	2104
301.608	1890
301.879	1655
302.15	2311
302.425	1834
302.7	1842
302.976	1765
303.251	1725
303.526	2328
303.801	3087
304.077	1774
304.352	1919
304.627	1838
304.902	2149
305.178	1975
305.453	1810
305.728	1830
306.003	2331
306.279	1691
306.554	2460
306.829	1982
307.104	1975
307.38	1922
307.655	1935
307.93	2265
308.205	2229
308.481	2668
308.756	2426
309.031	2457
309.307	2566
309.582	2674
309.857	2860
310.132	2975
310.408	3424
310.683	3602
310.958	3588
311.233	3571
311.509	4284
311.784	3669
312.059	4427
312.334	4540
312.61	5111
312.885	5078
313.16	5818
313.429	6976
313.698	8081
313.967	7806
314.236	8026
314.506	9143
314.775	9766
315.044	11477
315.313	10958
315.582	12807
315.851	13861
316.12	13066
316.389	14399
316.658	15921
316.927	15488
317.197	15054
317.466	16488
317.735	16423
318.004	18123
318.273	18565
318.542	19114
318.811	19195
319.08	20013
319.349	18880
319.618	19226
319.888	18431
320.157	19030
320.426	17042
320.695	16474
320.964	16048
321.233	16104
321.502	14802
321.771	14823
322.04	15198
322.309	14518
322.579	12496
322.848	12209
323.117	10725
323.386	10864
323.655	11175
323.924	10272
324.193	10045
324.462	9761
324.731	8502
325.001	8275
325.27	9615
325.539	7962
325.808	7318
326.077	6517
326.346	7449
326.615	6675
326.884	6394
327.153	5572
327.422	5951
327.692	5943
327.961	7991
328.23	7235
328.499	6174
328.768	7528
329.037	6777
329.306	8222
329.575	6465
329.844	6251
330.113	6744
330.383	7060
330.652	7253
330.921	8295
331.19	8886
331.459	10070
331.728	10270
331.997	11715
332.266	11613
332.535	11987
332.804	13979
333.074	14984
333.343	15156
333.612	16394
333.881	18620
334.15	19786
334.416	20265
334.682	22292
334.948	24189
335.214	26461
335.481	25963
335.747	26974
336.013	28532
336.279	29904
336.545	30982
336.811	33979
337.077	35203
337.343	36848
337.61	41247
337.876	42001
338.142	43229
338.408	45640
338.674	47085
338.94	48126
339.206	50600
339.472	52052
339.739	52650
340.005	53124
340.271	53574
340.537	54632
340.803	55265
341.069	55777
341.335	53543
341.601	52566
341.868	51290
342.134	50047
342.4	48464
342.666	47268
342.932	45892
343.198	43029
343.464	43915
343.73	41833
343.996	38154
344.263	37128
344.529	36508
344.795	35039
345.061	33097
345.327	32574
345.593	32077
345.859	30131
346.125	28693
346.392	28099
346.658	28441
346.924	26495
347.19	24265
347.456	24349
347.722	23268
347.988	23838
348.254	22639
348.521	22264
348.787	21739
349.053	21718
349.319	20569
349.585	22491
349.851	19533
350.117	19079
350.383	19114
350.649	18792
350.916	17732
351.182	19317
351.448	18413
351.714	19258
351.98	19341
352.246	20447
352.512	20213
352.778	20472
353.045	21337
353.311	22992
353.577	23072
353.843	24272
354.109	25183
354.375	25539
354.641	28571
354.907	28826
355.174	28045
355.44	31801
355.706	30985
355.972	31749
356.238	32476
356.504	34205
356.77	33919
357.036	34224
357.303	35274
357.569	37198
357.835	37864
358.101	38710
358.367	40527
358.633	42017
358.899	42773
359.165	44901
359.431	45203
359.698	46950
359.964	47065
360.23	47390
360.496	47555
360.762	47309
361.028	47922
361.294	46708
361.56	46802
361.827	46070
362.093	45538
362.359	43512
362.625	41839
362.891	40349
363.157	38731
363.423	37033
363.689	35221
363.956	34819
364.222	33530
364.488	32225
364.754	31984
365.02	29219
365.288	27153
365.556	26020
365.824	28185
366.091	25641
366.359	23367
366.627	22491
366.895	22239
367.163	21836
367.431	19674
367.698	21484
367.966	18427
368.234	18050
368.502	18340
368.77	18515
369.038	16860
369.305	16573
369.573	14883
369.841	13972
370.109	14283
370.377	13577
370.645	12384
370.912	12230
371.18	11550
371.448	12650
371.716	11518
371.984	11123
372.252	11669
372.519	12489
372.787	11144
373.055	11141
373.323	11672
373.591	12951
373.859	11736
374.126	11992
374.394	12212
374.662	11977
374.93	11985
375.198	13381
375.466	13612
375.734	13443
376.001	14966
376.269	15408
376.537	15445
376.805	16486
377.073	15705
377.341	16069
377.608	18791
377.876	16982
378.144	15865
378.412	17490
378.68	17073
378.948	18224
379.215	17942
379.483	18869
379.751	21396
380.019	21074
380.287	21750
380.555	22106
380.822	21931
381.09	22165
381.358	21171
381.626	21738
381.894	22361
382.162	22862
382.429	21270
382.697	20783
382.965	21298
383.233	20882
383.501	19184
383.769	20437
384.036	21004
384.304	21452
384.572	19310
384.84	19163
385.108	17998
385.376	19379
385.644	18154
385.911	19104
386.179	17746
386.447	16695
386.715	16768
386.983	16395
387.251	15225
387.518	14241
387.786	14337
388.054	14913
388.322	12911
388.59	11669
388.858	11410
389.125	11217
389.393	12670
389.661	10920
389.929	9271
390.197	9758
390.465	9951
390.732	8740
391	8054
391.268	8302
391.536	7645
391.804	7794
392.072	8408
392.339	7437
392.607	7658
392.875	6297
393.143	7917
393.411	6626
393.679	5758
393.946	5859
394.214	5037
394.482	5782
394.75	5152
395.018	4980
395.286	4616
395.554	4719
395.821	4858
396.089	4679
396.357	4501
396.625	4582
396.893	6276
397.161	5188
397.428	4967
397.696	5148
397.964	4971
398.232	6049
398.5	5888
398.768	5170
399.035	6741
399.303	5204
399.571	5054
399.839	5174
400.107	5853
400.375	6049
400.642	4987
400.91	4914
401.178	5754
401.446	5243
401.714	5246
401.982	5061
402.249	6363
402.517	6877
402.785	5666
403.053	5888
403.321	6899
403.589	7084
403.856	6135
404.124	7217
404.392	6111
404.66	6072
404.92	5985
405.18	6217
405.44	6181
405.7	6769
405.96	6245
406.22	5555
406.48	6111
406.74	5666
407	5247
407.26	6069
407.52	5316
407.78	5216
408.045	5124
408.309	6170
408.574	6210
408.839	5218
409.104	4929
409.368	4952
409.633	4736
409.898	4732
410.162	4761
410.427	5230
410.692	5051
410.957	5432
411.221	5419
411.486	5047
411.751	4525
412.015	5838
412.28	4553
412.545	4649
412.81	4624
413.074	4467
413.339	4232
413.604	5552
413.868	4624
414.133	4134
414.398	4036
414.663	4173
414.927	3902
415.192	3986
415.457	3591
415.722	3906
415.986	3424
416.251	3770
416.516	3615
416.78	3972
417.045	3634
417.31	3440
417.575	3567
417.839	3571
418.104	3179
418.369	3157
418.633	2908
418.898	2779
419.163	3731
419.428	2916
419.692	2286
419.957	2804
420.222	3566
420.486	3854
420.751	2643
421.016	3304
421.281	2835
421.545	3591
421.81	2811
422.075	2762
422.339	2516
422.604	3665
422.869	2604
423.134	2598
423.398	3280
423.663	3165
423.928	2698
424.192	2825
424.457	2649
424.722	3711
424.987	2863
425.251	2951
425.516	2888
425.781	3507
426.045	3620
426.31	2709
426.575	2591
426.84	2500
427.104	2500
427.369	2724
427.634	2989
427.898	3062
428.163	2789
428.428	3459
428.693	3000
428.957	3382
429.222	3034
429.487	3238
429.752	2776
430.016	3315
430.281	2724
430.546	2965
430.81	3095
431.075	3035
431.34	2747
431.605	2888
431.869	2769
432.134	2783
432.399	3025
432.663	2733
432.928	2786
433.193	3041
433.458	2341
433.722	3269
433.987	3301
434.252	3202
434.516	2598
434.781	3053
435.046	2615
435.311	2860
435.575	2996
435.84	2607
436.102	2681
436.365	2790
436.627	2937
436.89	2745
437.152	2790
437.415	2556
437.677	2300
437.94	3356
438.202	2727
438.465	3284
438.727	2594
438.989	3213
439.252	2993
439.514	2972
439.777	2790
440.039	2976
440.302	2212
440.564	2384
440.827	3151
441.089	2549
441.351	2332
441.614	2733
441.876	2222
442.139	2479
442.401	2727
442.664	2605
442.926	2516
443.189	2492
443.451	2720
443.714	2696
443.976	3277
444.238	3608
444.501	2625
444.763	2769
445.026	2656
445.288	2296
445.551	2076
445.813	2607
446.076	2230
446.338	2296
446.601	2807
446.863	2219
447.125	2524
447.388	2650
447.65	2670
447.913	2307
448.175	2047
448.438	2251
448.7	3108
448.963	2650
449.225	2353
449.488	2383
449.75	2587
450.012	1982
450.275	2402
450.537	2118
450.8	2600
451.062	2236
451.325	2100
451.587	2058
451.85	1995
452.112	2223
452.375	2020
452.637	2012
452.899	2237
453.162	2367
453.424	2376
453.687	2020
453.949	2159
454.212	2205
454.474	2384
454.737	2479
454.999	2335
455.261	2377
455.524	2188
455.786	2430
456.049	2173
456.311	2436
456.574	2464
456.836	2531
457.099	2692
457.361	2509
457.624	2142
457.886	2460
458.148	2171
458.411	2706
458.673	2366
458.936	4161
459.198	2741
459.461	2779
459.723	2409
459.986	2793
460.248	2423
460.511	2663
460.773	2437
461.035	2276
461.298	2275
461.56	2101
461.823	2223
462.085	2405
462.348	2285
462.61	2905
462.873	2667
463.135	2646
463.397	2503
463.66	2254
463.922	1919
464.185	2636
464.447	2544
464.71	2460
464.972	2310
465.235	2111
465.497	2278
465.76	2335
466.022	2054
466.284	2223
466.547	2471
466.809	2100
467.072	2156
467.334	2311
467.597	2426
467.859	2258
468.122	2523
468.384	2303
468.647	2177
468.909	2320
469.171	2677
469.434	2132
469.696	2468
469.959	2593
470.221	2160
470.484	2073
470.746	2209
471.009	2356
471.271	2625
471.534	2367
471.796	3161
472.058	3027
472.321	1998
472.583	2493
472.846	2619
473.108	2951
473.371	3188
473.633	2618
473.896	2181
474.158	2747
474.421	3361
474.683	2297
474.945	2740
475.208	2710
475.47	2243
475.733	2213
475.995	2334
476.258	2103
476.52	2535
476.783	2363
477.045	2041
477.307	2544
477.57	2670
477.832	2537
478.095	2289
478.357	2458
478.62	2709
478.882	2163
479.145	2761
479.407	2446
479.67	2506
479.932	2681
480.194	2311
480.457	2208
480.719	2418
480.982	2199
481.244	2692
481.507	2223
481.769	2419
482.032	2731
482.294	2670
482.557	2534
482.819	2444
483.081	2300
483.344	2324
483.606	2255
483.869	1830
484.131	2178
484.394	2251
484.656	2605
484.919	2341
485.181	1992
485.443	2289
485.706	2895
485.968	2437
486.231	2226
486.493	2128
486.756	2087
487.018	2488
487.281	2359
487.543	2180
487.806	3290
488.068	2475
488.33	3395
488.593	2443
488.855	2394
489.118	2209
489.38	2311
489.643	2163
489.905	2241
490.168	2125
490.43	2416
490.693	2311
490.955	2076
491.217	1928
491.48	1785
491.742	3059
492.005	2479
492.267	2370
492.53	2663
492.792	2590
493.055	2292
493.317	18817
493.58	4642
493.842	2101
494.104	3132
494.367	2226
494.629	2496
494.892	2619
495.154	2674
495.417	2164
495.679	2030
495.942	2170
496.204	2282
496.466	2003
496.729	2108
496.991	2366
497.254	2355
497.516	2059
497.779	2626
498.041	2297
498.304	2272
498.566	2075
498.829	2020
499.091	2023
499.353	2118
499.616	1897
499.878	2279
500.141	2198
500.403	2044
500.666	1974
500.928	2292
501.191	2551
501.453	2286
501.716	2044
501.978	2402
502.24	2458
502.503	2362
502.765	2390
503.028	2250
503.29	2076
503.553	2311
503.815	1985
504.078	2311
504.34	2293
504.603	2241
504.865	1954
505.127	2103
505.39	2285
505.652	2261
505.915	2710
506.177	2349
506.44	2324
506.702	2649
506.965	2132
507.227	2121
507.49	3102
507.752	3073
508.014	2128
508.277	2115
508.539	2451
508.802	2632
509.064	2170
509.327	1971
509.589	2363
509.852	2605
510.114	2348
510.376	3256
510.639	2678
510.901	2531
511.164	2258
511.426	2034
511.689	1928
511.951	2471
512.214	1984
512.476	1970
512.739	2383
513.001	2884
513.263	2149
513.526	1849
513.788	2563
514.051	3003
514.313	2859
514.576	2979
514.838	2212
515.101	2811
515.363	2194
515.626	1911
515.888	1830
516.15	2124
516.413	2278
516.675	2181
516.938	1975
517.2	2192
517.463	2072
517.725	1974
517.988	2283
518.25	2982
518.513	2696
518.775	1998
519.037	2325
519.3	2128
519.562	1957
519.825	2251
520.087	2199
520.35	2080
520.612	2052
520.875	2734
521.137	2142
521.399	2374
521.662	2248
521.924	2027
522.187	2124
522.449	2573
522.712	2654
522.974	2033
523.237	2453
523.499	2593
523.762	2096
524.024	3928
524.286	2516
524.549	1950
524.811	2272
525.074	2317
525.336	2488
525.599	2129
525.861	2012
526.124	2079
526.386	2458
526.649	2258
526.911	2201
527.173	1967
527.436	2051
527.698	2426
527.961	2157
528.223	2384
528.486	2020
528.748	2940
529.011	2390
529.273	2065
529.535	2048
529.798	2223
530.06	2153
530.323	2408
530.585	2870
530.848	2467
531.11	1968
531.373	1879
531.635	2362
531.898	2220
532.16	2306
532.422	1996
532.685	2402
532.947	2429
533.21	2222
533.472	2062
533.735	2710
533.997	2544
534.26	1963
534.522	2192
534.785	2325
535.047	2051
535.309	1901
535.572	2283
535.834	2940
536.097	2153
536.359	2020
536.622	2276
536.884	2787
537.147	2601
537.409	2066
537.672	1977
537.934	2460
538.196	2864
538.459	1915
538.721	2138
538.984	2878
539.246	3311
539.509	2373
539.771	2741
540.034	2353
540.296	2317
540.558	2432
540.821	2026
541.083	2360
541.346	2138
541.608	1963
541.871	2052
542.133	2181
542.396	2849
542.658	1928
542.921	2090
543.183	2062
543.445	2430
543.708	2328
543.97	2895
544.233	2401
544.495	2873
544.758	2328
545.02	2419
545.283	2202
545.545	2257
545.808	2458
546.07	3277
546.33	2884
546.589	2524
546.849	2016
547.108	2229
547.368	2419
547.627	2110
547.887	2360
548.147	1985
548.406	1933
548.666	2412
548.925	2251
549.185	1936
549.445	2076
549.704	2962
549.964	2219
550.223	2733
550.483	2702
550.742	2692
551.002	2103
551.262	2005
551.521	1984
551.781	2313
552.04	2425
552.3	2348
552.559	2591
552.819	2275
553.079	2513
553.338	2199
553.598	1978
553.857	2621
554.117	2983
554.377	2370
554.636	2079
554.896	2461
555.155	1940
555.415	2187
555.674	2173
555.934	2587
556.194	2170
556.453	2248
556.713	1968
556.972	2293
557.232	2097
557.492	2062
557.751	2184
558.011	2353
558.27	2482
558.53	2332
558.789	2601
559.049	2534
559.309	2528
559.568	2370
559.828	1961
560.087	2261
560.347	2139
560.606	2387
560.866	2619
561.126	2194
561.385	2353
561.645	2551
561.904	2009
562.164	2258
562.424	1859
562.683	1876
562.943	2261
563.202	2250
563.462	1848
563.721	1953
563.981	1821
564.241	2374
564.5	2058
564.76	2033
565.019	2089
565.279	2076
565.538	2094
565.798	1768
566.058	2093
566.317	2605
566.577	2076
566.836	2373
567.096	2716
567.356	2528
567.615	2068
567.875	2390
568.134	2296
568.394	2023
568.653	2257
568.913	2478
569.173	1954
569.432	2089
569.692	2565
569.951	2024
570.211	2440
570.471	2118
570.73	2100
570.99	2013
571.249	2027
571.509	2159
571.768	1946
572.028	2073
572.288	2045
572.547	2016
572.807	1870
573.066	2642
573.326	2842
573.585	2474
573.845	2335
574.105	2629
574.364	2370
574.624	2034
574.883	1821
575.143	2097
575.403	2733
575.662	2380
575.922	1813
576.181	2024
576.441	2079
576.7	2437
576.96	2097
577.224	1873
577.487	2061
577.751	2268
578.015	1813
578.279	2080
578.543	2216
578.806	2408
579.07	2789
579.317	2549
579.564	2080
579.812	2180
580.059	1953
580.306	1995
580.553	2216
580.8	2054
581.048	1659
581.295	2852
581.542	2104
581.789	1998
582.036	1928
582.284	2005
582.531	1967
582.778	2314
583.025	1754
583.272	1915
583.52	1898
583.767	1817
584.014	2591
584.261	2041
584.508	1884
584.756	2454
585.003	1961
585.25	2114
585.517	1866
585.785	2020
586.052	1788
586.319	1929
586.586	2215
586.854	2160
587.121	2002
587.388	1908
587.655	1894
587.923	2047
588.19	1849
588.452	2437
588.714	2293
588.976	1957
589.238	1754
589.5	1803
589.763	2156
590.025	2773
590.287	2257
590.549	1842
590.811	2458
591.073	2107
591.335	2296
591.597	1877
591.859	2474
592.121	2143
592.383	1806
592.645	1872
592.908	2325
593.17	2136
593.432	1712
593.694	1674
593.956	1942
594.218	2311
594.48	1828
594.744	1540
595.009	2118
595.273	2100
595.537	2173
595.801	1999
596.066	2048
596.33	1953
596.594	2191
596.859	2006
597.123	2080
597.387	2705
597.651	1806
597.916	2349
598.18	1914
598.444	2164
598.709	1834
598.973	1918
599.237	1940
599.501	2264
599.766	1705
600.03	1747
600.294	2285
600.559	1838
600.823	1740
601.087	1624
601.351	2037
601.616	1956
601.88	1862
602.144	1827
602.409	2419
602.673	2181
602.937	2094
603.201	2619
603.466	2009
603.73	1925
603.994	1732
604.259	2394
604.523	1838
604.787	2535
605.051	1919
605.316	1649
605.58	1799
605.844	1971
606.109	1758
606.373	1919
606.637	1817
606.901	2447
607.166	2124
607.43	43029
607.649	25466
607.868	3840
608.087	2517
608.306	2072
608.525	1841
608.744	2262
608.963	2100
609.182	2118
609.401	1793
609.62	1789
609.881	1732
610.141	1702
610.402	1844
610.662	1837
610.923	1607
611.183	2145
611.444	1936
611.704	2300
611.965	1719
612.226	1691
612.486	1680
612.747	1628
613.007	1809
613.268	1816
613.528	1785
613.789	2097
614.049	1842
614.31	1599
614.566	1893
614.822	1803
615.079	1858
615.335	1767
615.591	1827
615.847	2045
616.104	1908
616.36	2268
616.616	1964
616.871	2100
617.127	2401
617.383	2398
617.639	2079
617.894	1932
618.15	1824
618.406	1663
618.661	1747
618.917	1946
619.173	1705
619.429	2195
619.684	2402
619.94	1827
620.196	2307
620.451	1905
620.707	2024
620.963	2744
621.219	1723
621.474	1711
621.73	1730
621.989	1802
622.248	1613
622.507	1632
622.766	1786
623.025	1701
623.284	1596
623.543	1740
623.802	1799
624.061	1975
624.319	1533
624.578	1708
624.837	1764
625.096	1796
625.355	1697
625.614	1662
625.873	1641
626.132	1977
626.391	1634
626.65	1891
626.905	1733
627.161	1982
627.416	1648
627.671	1722
627.927	1887
628.182	1940
628.437	1753
628.693	1641
628.948	1985
629.203	1863
629.459	1541
629.714	1901
629.969	1705
630.225	1638
630.48	1666
630.749	1429
631.018	1736
631.287	1785
631.556	1488
631.825	1631
632.095	2783
632.364	1879
632.633	1509
632.902	1705
633.171	1995
633.44	1900
633.683	1534
633.926	1572
634.169	1620
634.412	1666
634.655	1526
634.898	1515
635.141	1670
635.384	1866
635.627	1443
635.87	2159
636.113	1667
636.356	1964
636.599	1610
636.842	1554
637.085	1662
637.328	2184
637.571	1708
637.814	1407
638.057	1960
638.3	2016
638.576	1989
638.851	1690
639.127	1614
639.403	1708
639.679	1631
639.954	1785
640.23	1705
640.484	1942
640.738	1820
640.992	1851
641.247	1638
641.501	1649
641.755	1463
642.009	1438
642.263	1568
642.517	2143
642.771	1548
643.026	1498
643.28	1646
643.534	2016
643.788	1778
644.042	1593
644.296	1771
644.55	1900
644.805	1660
645.059	1445
645.313	1649
645.567	1680
645.821	1730
646.075	1541
646.33	1589
646.584	1758
646.838	1403
647.092	1401
647.346	1876
647.6	1877
647.854	1590
648.109	1645
648.363	1653
648.617	1673
648.871	1471
649.125	2346
649.379	1716
649.633	1904
649.888	1761
650.142	1401
650.396	2188
650.65	1709
650.914	2033
651.178	1659
651.442	2093
651.706	1806
651.97	1583
652.234	1502
652.498	1547
652.762	1540
653.026	1477
653.29	1716
653.544	1548
653.798	1758
654.053	1625
654.307	1737
654.561	2467
654.815	1915
655.07	1530
655.324	1403
655.578	1627
655.832	1807
656.087	1389
656.341	1642
656.595	1617
656.849	1618
657.103	1407
657.358	1732
657.612	1687
657.866	1862
658.12	1485
658.375	1450
658.629	1599
658.883	1736
659.137	1508
659.392	1914
659.646	1961
659.9	1627
660.156	1421
660.412	1673
660.667	1593
660.923	1774
661.179	1711
661.435	1611
661.691	1779
661.946	1663
662.202	1471
662.458	1383
662.714	1638
662.97	1653
663.225	1394
663.481	1751
663.737	1557
663.993	1604
664.249	1533
664.505	1435
664.76	1649
665.016	1669
665.272	1424
665.528	1691
665.784	1709
666.039	1725
666.295	1376
666.551	1407
666.807	1795
667.063	3199
667.318	1730
667.574	1579
667.83	1604
668.088	1635
668.346	1403
668.604	1443
668.862	1632
669.12	1589
669.378	1355
669.636	1369
669.894	1701
670.152	1715
670.41	1403
670.668	1459
670.926	1561
671.184	1632
671.442	1421
671.7	1442
671.953	1571
672.206	1625
672.459	1470
672.712	1359
672.965	1529
673.218	1757
673.471	1695
673.724	1655
673.977	1621
674.23	1655
674.483	1593
674.736	1519
674.989	1478
675.242	1410
675.495	1407
675.748	1453
676.001	1460
676.254	1534
676.507	1533
676.76	1585
677.013	1781
677.265	1604
677.518	1519
677.771	1512
678.024	1772
678.277	1578
678.53	1526
678.783	1474
679.036	1635
679.289	1886
679.542	1723
679.795	1576
680.048	1562
680.301	1576
680.554	1450
680.807	1474
681.06	1529
681.313	1813
681.566	1656
681.819	1498
682.072	1610
682.325	1695
682.578	1569
682.831	1460
683.084	1582
683.337	1663
683.59	1669
683.843	1544
684.096	1611
684.349	1949
684.602	1527
684.855	1480
685.108	1603
685.361	1547
685.614	1390
685.867	1470
686.12	1450
686.373	1554
686.626	1456
686.879	1442
687.132	1478
687.385	1551
687.638	1522
687.89	1452
688.143	1505
688.396	1676
688.649	1522
688.902	1541
689.155	2867
689.408	1786
689.661	1471
689.914	1487
690.167	1558
690.42	1557
690.673	1354
690.926	1543
691.179	1576
691.432	1891
691.685	1438
691.938	1410
692.191	1520
692.444	1582
692.697	1611
692.95	1505
693.226	1515
693.502	1674
693.778	1627
694.055	1555
694.331	1613
694.607	1968
694.883	1522
695.159	1446
695.435	1526
695.712	1561
695.988	1495
696.264	1478
696.54	1526
696.788	1499
697.036	1506
697.284	1778
697.533	1562
697.781	1561
698.029	1495
698.277	1569
698.525	1583
698.773	1582
699.021	1449
699.27	1488
699.518	1540
699.766	1526
700.014	1453
700.262	1425
700.51	1802
700.759	1611
701.007	1565
701.255	1456
701.503	1592
701.751	1656
701.999	1509
702.247	1464
702.496	1604
702.744	1578
702.992	1543
703.24	1533
703.489	1638
703.737	1730
703.986	1390
704.234	1408
704.483	1564
704.731	1593
704.98	1453
705.229	1390
705.477	1572
705.726	1642
705.974	1911
706.223	1628
706.471	1614
706.72	1579
706.977	1491
707.235	1495
707.492	1610
707.75	1621
[truncated: 1,649 more rows]

## Sheet: 9.6 kV-indirect
Wavelength (nm)	Intensity		Instructions:				9.6 kV
180.032	1366		1) Paste wavelength in column A
180.305	1467		2) Paste corresponding intensity in column B
180.578	1492		3) Do not change formulas below
180.85	1439
181.123	1410		OH range (nm)	304	308
181.396	1506		N2 range (nm)	334	340
181.668	1523
181.941	1492
182.214	1393		OH_Integrated_304_308	10053.4
182.486	1438		N2_Integrated_334_340	282571
182.759	1470		OH_to_N2_Ratio	0.0355782
183.032	1369
183.304	1330
183.577	1463
183.849	1485
184.122	1386
184.395	1457
184.667	1537
184.94	1487
185.213	1320
185.485	1302
185.758	1505
186.031	1473
186.303	1408
186.576	1394
186.849	1494
187.121	1491
187.394	1411
187.667	1415
187.939	1481
188.212	1522
188.485	1415
188.757	1330
189.03	1457
189.303	1491
189.575	1435
189.848	1394
190.121	1492
190.393	1449
190.666	1285
190.939	1393
191.211	1443
191.484	1523
191.757	1397
192.029	1432
192.302	1527
192.575	1522
192.847	1359
193.12	1344
193.393	1527
193.665	1474
193.938	1411
194.211	1344
194.483	1460
194.756	1450
195.028	1415
195.301	1341
195.574	1424
195.846	1425
196.119	1428
196.392	1359
196.664	1502
196.937	1502
197.21	1330
197.482	1449
197.755	1485
198.028	1558
198.3	1422
198.573	1312
198.846	1484
199.118	1415
199.391	1439
199.664	1345
199.936	1494
200.209	1498
200.482	1411
200.754	1368
201.027	1450
201.3	1491
201.572	1351
201.845	1411
202.118	1452
202.39	1470
202.663	1404
202.936	1345
203.208	1460
203.481	1473
203.754	1361
204.026	1446
204.299	1480
204.572	1439
204.844	1369
205.117	1439
205.389	1533
205.662	1536
205.935	1344
206.207	1310
206.48	1473
206.753	1400
207.025	1340
207.298	1410
207.571	1389
207.843	1508
208.116	1421
208.389	1414
208.661	1494
208.934	1407
209.207	1368
209.479	1337
209.752	1460
210.025	1505
210.297	1344
210.57	1312
210.843	1466
211.115	1424
211.388	1375
211.661	1366
211.933	1449
212.206	1425
212.479	1372
212.751	1334
213.024	1516
213.297	1568
213.569	1310
213.842	1354
214.115	1512
214.387	1429
214.66	1326
214.933	1340
215.205	1522
215.478	1523
215.751	1449
216.023	1386
216.296	1579
216.568	1544
216.841	1324
217.114	1369
217.386	1495
217.659	1512
217.932	1439
218.204	1380
218.477	1445
218.75	1614
219.022	1341
219.295	1298
219.568	1463
219.84	1530
220.113	1358
220.386	1375
220.658	1453
220.931	1501
221.204	1317
221.476	1348
221.749	1359
222.022	1473
222.294	1324
222.567	1326
222.84	1484
223.112	1533
223.385	1386
223.658	1361
223.93	1429
224.203	1478
224.476	1379
224.748	1351
225.021	1480
225.294	1484
225.566	1344
225.839	1421
226.112	1470
226.384	1501
226.657	1372
226.929	1344
227.202	1464
227.475	1579
227.747	1340
228.02	1355
228.293	1586
228.565	1550
228.838	1415
229.111	1309
229.383	1551
229.656	1501
229.929	1340
230.201	1359
230.474	1540
230.747	1520
231.019	1418
231.292	1317
231.565	1484
231.837	1487
232.11	1358
232.383	1365
232.655	1508
232.928	1544
233.201	1443
233.473	1333
233.746	1474
234.019	1499
234.291	1429
234.564	1449
234.837	1499
235.109	1495
235.382	1309
235.655	1380
235.927	1471
236.2	1555
236.473	1407
236.745	1354
237.018	1438
237.291	1484
237.563	1369
237.836	1331
238.108	1443
238.381	1516
238.654	1337
238.926	1331
239.199	1467
239.472	1492
239.744	1513
240.017	1383
240.29	1495
240.562	1435
240.835	1386
241.108	1366
241.38	1415
241.653	1488
241.926	1344
242.198	1375
242.471	1533
242.744	1519
243.016	1379
243.289	1379
243.562	1526
243.834	1656
244.107	1352
244.38	1355
244.652	1480
244.925	1512
245.198	1429
245.47	1352
245.743	1492
246.016	1513
246.288	1431
246.561	1376
246.834	1499
247.106	1508
247.379	1323
247.652	1369
247.924	1516
248.197	1516
248.469	1429
248.742	1355
249.015	1452
249.287	1533
249.56	1324
249.833	1306
250.105	1491
250.378	1557
250.651	1407
250.923	1355
251.196	1467
251.469	1457
251.741	1424
252.014	1362
252.287	1561
252.559	1582
252.832	1376
253.105	1411
253.377	1474
253.65	1453
253.923	1474
254.195	1432
254.468	1634
254.741	1631
255.013	1348
255.286	1410
255.559	1474
255.831	1443
256.104	1326
256.377	1327
256.649	1509
256.922	1554
257.195	1284
257.467	1330
257.74	1565
258.013	1516
258.285	1389
258.558	1330
258.831	1508
259.103	1547
259.376	1323
259.648	1355
259.921	1436
260.194	1568
260.466	1359
260.739	1449
261.012	1480
261.284	1509
261.557	1333
261.83	1417
262.102	1491
262.375	1457
262.648	1347
262.92	1369
263.193	1565
263.466	1575
263.738	1344
264.011	1331
264.284	1463
264.556	1527
264.829	1352
265.102	1305
265.374	1513
265.647	1519
265.92	1376
266.192	1417
266.465	1443
266.738	1491
267.01	1424
267.283	1397
267.556	1520
267.828	1578
268.101	1305
268.374	1327
268.646	1470
268.919	1501
269.192	1285
269.464	1400
269.737	1632
270.009	1508
270.282	1302
270.555	1345
270.827	1565
271.1	1611
271.373	1387
271.645	1422
271.918	1513
272.191	1516
272.463	1365
272.736	1365
273.009	1513
273.281	1540
273.554	1375
273.827	1365
274.099	1523
274.372	1540
274.645	1366
274.917	1369
275.19	1484
275.463	1540
275.735	1313
276.008	1352
276.281	1575
276.553	1506
276.826	1382
277.099	1393
277.371	1530
277.644	1557
277.917	1365
278.189	1408
278.462	1491
278.735	1558
279.007	1390
279.28	1390
279.553	1457
279.825	1520
280.098	1418
280.371	1366
280.643	1474
280.916	1547
281.188	1403
281.461	1361
281.734	1582
282.006	1481
282.279	1296
282.552	1333
282.824	1505
283.097	1488
283.37	1459
283.642	1347
283.915	1625
284.188	1575
284.46	1394
284.733	1281
285.006	1562
285.278	1527
285.551	1338
285.824	1341
286.096	1499
286.369	1527
286.642	1373
286.914	1305
287.187	1568
287.46	1536
287.732	1414
288.005	1355
288.278	1536
288.55	1508
288.823	1435
289.096	1382
289.368	1583
289.641	1585
289.914	1320
290.186	1368
290.459	1576
290.732	1771
291.004	1550
291.277	1459
291.549	1575
291.822	1627
292.095	1383
292.367	1387
292.64	1572
292.913	1676
293.185	1425
293.458	1681
293.731	1660
294.003	1656
294.276	1523
294.549	1586
294.821	1642
295.094	1792
295.367	1523
295.639	1571
295.912	1887
296.185	2010
296.457	8828
296.73	2775
297.001	1813
297.272	2269
297.543	2268
297.814	1992
298.085	2257
298.356	2255
298.627	2118
298.898	1978
299.169	2094
299.44	2009
299.711	1912
299.982	2457
300.253	2135
300.524	2264
300.795	1984
301.066	2108
301.337	2370
301.608	2199
301.879	1907
302.15	2479
302.425	2054
302.7	2138
302.976	2003
303.251	2017
303.526	2419
303.801	2934
304.077	2017
304.352	2166
304.627	2110
304.902	2415
305.178	2173
305.453	2145
305.728	2191
306.003	2688
306.279	2023
306.554	2719
306.829	2489
307.104	2622
307.38	2558
307.655	2639
307.93	3010
308.205	3136
308.481	3556
308.756	3413
309.031	3482
309.307	3720
309.582	3937
309.857	4228
310.132	4375
310.408	4974
310.683	5170
310.958	5498
311.233	5726
311.509	7141
311.784	6717
312.059	8198
312.334	8551
312.61	9801
312.885	10031
313.16	11000
313.429	12148
313.698	13282
313.967	13171
314.236	13745
314.506	14778
314.775	15369
315.044	16542
315.313	16895
315.582	18005
315.851	19216
316.12	18383
316.389	19688
316.658	21203
316.927	21245
317.197	20653
317.466	22214
317.735	21973
318.004	23640
318.273	23866
318.542	24276
318.811	24486
319.08	25173
319.349	24276
319.618	24615
319.888	24059
320.157	24279
320.426	22599
320.695	22278
320.964	21855
321.233	21673
321.502	20296
321.771	20188
322.04	20387
322.309	19744
322.579	18012
322.848	18056
323.117	16489
323.386	16808
323.655	16334
323.924	15635
324.193	15575
324.462	15254
324.731	14141
325.001	13748
325.27	14294
325.539	13251
325.808	12572
326.077	11676
326.346	12195
326.615	11802
326.884	11631
327.153	11151
327.422	11112
327.692	11448
327.961	12391
328.23	12307
328.499	12065
328.768	12974
329.037	12246
329.306	13930
329.575	12884
329.844	12741
330.113	13087
330.383	13724
330.652	14318
330.921	15446
331.19	16040
331.459	17731
331.728	18232
331.997	19953
332.266	20619
332.535	21855
332.804	23927
333.074	25537
333.343	26258
333.612	27934
333.881	30425
334.15	31930
334.416	32943
334.682	35266
334.948	37166
335.214	39222
335.481	39579
335.747	40450
336.013	42123
336.279	43687
336.545	44559
336.811	46890
337.077	48490
337.343	50394
337.61	53344
337.876	54204
338.142	55496
338.408	56927
338.674	57660
338.94	58380
339.206	59105
339.472	59742
339.739	60054
340.005	60334
340.271	60607
340.537	60820
340.803	60819
341.069	61001
341.335	60435
341.601	60334
341.868	59784
342.134	59228
342.4	58366
342.666	57845
342.932	56596
343.198	55280
343.464	55178
343.73	54033
343.996	50940
344.263	50121
344.529	49526
344.795	47821
345.061	46232
345.327	45661
345.593	45052
345.859	43464
346.125	41588
346.392	40897
346.658	40888
346.924	40260
347.19	37394
347.456	37142
347.722	36744
347.988	37079
348.254	36176
348.521	35843
348.787	35521
349.053	35655
349.319	34202
349.585	35602
349.851	33589
350.117	33629
350.383	32900
350.649	32757
350.916	32110
351.182	33162
351.448	32456
351.714	33194
351.98	33566
352.246	34583
352.512	34177
352.778	34427
353.045	35414
353.311	36438
353.577	36208
353.843	37423
354.109	38164
354.375	39120
354.641	41132
354.907	41766
355.174	41569
355.44	44369
355.706	44038
355.972	44636
356.238	45364
356.504	46228
356.77	46256
357.036	46621
357.303	47125
357.569	48503
357.835	49147
358.101	50333
358.367	52060
358.633	53369
358.899	54092
359.165	55434
359.431	55668
359.698	57060
359.964	57019
360.23	57519
360.496	57501
360.762	57417
361.028	57396
361.294	56616
361.56	56326
361.827	55877
362.093	55378
362.359	53739
362.625	52388
362.891	51402
363.157	50155
363.423	48366
363.689	47258
363.956	46285
364.222	44283
364.488	43074
364.754	42640
365.02	40306
365.288	38573
365.556	37482
365.824	38553
366.091	36459
366.359	34329
366.627	33446
366.895	32893
367.163	32495
367.431	30751
367.698	31650
367.966	28928
368.234	28731
368.502	28610
368.77	28778
369.038	27374
369.305	26961
369.573	25439
369.841	24633
370.109	24717
370.377	24272
370.645	22953
370.912	22725
371.18	21974
371.448	22624
371.716	21483
371.984	20797
372.252	20724
372.519	20758
372.787	19618
373.055	19674
373.323	19790
373.591	20570
373.859	19349
374.126	19660
374.394	19603
374.662	19730
374.93	19446
375.198	20630
375.466	20588
375.734	20833
376.001	21827
376.269	22243
376.537	22365
376.805	23430
377.073	22369
377.341	22516
377.608	24532
377.876	23717
378.144	22680
378.412	23866
378.68	23857
378.948	25473
379.215	25329
379.483	26260
379.751	27989
380.019	28505
380.287	29095
380.555	29590
380.822	28715
381.09	29186
381.358	28724
381.626	28731
381.894	28869
382.162	29460
382.429	27819
382.697	27867
382.965	28074
383.233	27511
383.501	26215
383.769	27115
384.036	27469
384.304	27653
384.572	25889
384.84	25438
385.108	24900
385.376	25753
385.644	24424
385.911	24984
386.179	24011
386.447	23254
386.715	22848
386.983	22411
387.251	21533
387.518	21057
387.786	20545
388.054	20720
388.322	19138
388.59	18334
388.858	17657
389.125	17494
389.393	18130
389.661	16527
389.929	15366
390.197	15351
390.465	15558
390.732	14176
391	13602
391.268	13195
391.536	13135
391.804	13269
392.072	13304
392.339	12330
392.607	12580
392.875	11651
393.143	12604
393.411	11536
393.679	10699
393.946	10798
394.214	9751
394.482	10076
394.75	9534
395.018	9068
395.286	8289
395.554	8187
395.821	8554
396.089	8226
396.357	7673
396.625	7676
396.893	9194
397.161	8473
397.428	8127
397.696	8494
397.964	8229
398.232	9104
398.5	8848
398.768	8271
399.035	9405
399.303	8212
399.571	7850
399.839	7725
400.107	8310
400.375	8743
400.642	7431
400.91	7316
401.178	8043
401.446	7987
401.714	7774
401.982	7918
402.249	8845
402.517	9600
402.785	8856
403.053	8975
403.321	9954
403.589	10172
403.856	9208
404.124	10172
404.392	9496
404.66	8905
404.92	8806
405.18	9251
405.44	9031
405.7	9356
405.96	8807
406.22	8424
406.48	8782
406.74	8548
407	7690
407.26	8383
407.52	8015
407.78	7802
408.045	7357
408.309	8061
408.574	8141
408.839	7428
409.104	6989
409.368	6853
409.633	6486
409.898	6762
410.162	6639
410.427	6860
410.692	6618
410.957	7266
411.221	7042
411.486	6769
411.751	5940
412.015	7248
412.28	5694
412.545	5755
412.81	5510
413.074	5412
413.339	4984
413.604	6534
413.868	5226
414.133	4988
414.398	4746
414.663	4781
414.927	4613
415.192	4578
415.457	4189
415.722	4385
415.986	4116
416.251	4399
416.516	4138
416.78	4326
417.045	4067
417.31	3937
417.575	3900
417.839	3850
418.104	3535
418.369	3616
418.633	3305
418.898	3203
419.163	3728
419.428	3230
419.692	2712
419.957	3046
420.222	3580
420.486	3742
420.751	2803
421.016	3217
421.281	2821
421.545	3500
421.81	2948
422.075	2930
422.339	2761
422.604	3511
422.869	2702
423.134	2779
423.398	3070
423.663	3069
423.928	2731
424.192	2794
424.457	2689
424.722	3406
424.987	2768
425.251	2877
425.516	2747
425.781	3083
426.045	3132
426.31	2549
426.575	2590
426.84	2537
427.104	2422
427.369	2643
427.634	2832
427.898	2940
428.163	2702
428.428	3242
428.693	2810
428.957	3153
429.222	2958
429.487	3090
429.752	2768
430.016	3158
430.281	2671
430.546	2895
430.81	2962
431.075	3024
431.34	2744
431.605	2825
431.869	2779
432.134	2822
432.399	2765
432.663	2682
432.928	2807
433.193	2909
433.458	2457
433.722	3077
433.987	3018
434.252	2996
434.516	2481
434.781	2873
435.046	2535
435.311	2675
435.575	2674
435.84	2531
436.102	2587
436.365	2730
436.627	2706
436.89	2640
437.152	2671
437.415	2572
437.677	2320
437.94	2992
438.202	2579
438.465	2934
438.727	2348
438.989	2867
439.252	2663
439.514	2600
439.777	2485
440.039	2646
440.302	2080
440.564	2187
440.827	2622
441.089	2345
441.351	2121
441.614	2401
441.876	2065
442.139	2191
442.401	2355
442.664	2278
442.926	2173
443.189	2066
443.451	2307
443.714	2254
443.976	2555
444.238	2772
444.501	2104
444.763	2359
445.026	2163
445.288	1901
445.551	1778
445.813	2047
446.076	1824
446.338	1828
446.601	2166
446.863	1856
447.125	1940
447.388	1954
447.65	2037
447.913	1796
448.175	1698
448.438	1764
448.7	2271
448.963	2072
449.225	1800
449.488	1851
449.75	2006
450.012	1663
450.275	1737
450.537	1694
450.8	1908
451.062	1789
451.325	1645
451.587	1599
451.85	1625
452.112	1781
452.375	1603
452.637	1603
452.899	1688
453.162	1795
453.424	1767
453.687	1572
453.949	1659
454.212	1719
454.474	1670
454.737	1767
454.999	1726
455.261	1768
455.524	1604
455.786	1775
456.049	1757
456.311	1827
456.574	1743
456.836	1855
457.099	1996
457.361	1873
457.624	1638
457.886	1806
458.148	1683
458.411	1859
458.673	1652
458.936	2789
459.198	1939
459.461	1928
459.723	1662
459.986	1956
460.248	1883
460.511	1893
460.773	1758
461.035	1656
461.298	1655
461.56	1690
461.823	1606
462.085	1765
462.348	1740
462.61	2005
462.873	1792
463.135	1849
463.397	1858
463.66	1726
463.922	1540
464.185	1869
464.447	1865
464.71	1837
464.972	1582
465.235	1597
465.497	1676
465.76	1781
466.022	1593
466.284	1684
466.547	1807
466.809	1688
467.072	1634
467.334	1674
467.597	1814
467.859	1681
468.122	1708
468.384	1719
468.647	1750
468.909	1676
469.171	1869
469.434	1621
469.696	1786
469.959	1807
470.221	1583
470.484	1620
470.746	1676
471.009	1744
471.271	1841
471.534	1716
471.796	2121
472.058	1985
472.321	1536
472.583	1732
472.846	1813
473.108	2054
473.371	2031
473.633	1778
473.896	1660
474.158	1635
474.421	2191
474.683	1684
474.945	1841
475.208	1907
475.47	1656
475.733	1579
475.995	1620
476.258	1642
476.52	1723
476.783	1687
477.045	1529
477.307	1702
477.57	1758
477.832	1704
478.095	1740
478.357	1751
478.62	1789
478.882	1565
479.145	1859
479.407	1683
479.67	1662
479.932	1771
480.194	1732
480.457	1627
480.719	1614
480.982	1589
481.244	1775
481.507	1676
481.769	1709
482.032	1775
482.294	1793
482.557	1760
482.819	1681
483.081	1634
483.344	1593
483.606	1711
483.869	1424
484.131	1509
484.394	1621
484.656	1795
484.919	1606
485.181	1530
485.443	1719
485.706	1915
485.968	1681
486.231	1599
486.493	1610
486.756	1596
487.018	1655
487.281	1655
487.543	1607
487.806	2002
488.068	1642
488.33	2100
488.593	1754
488.855	1733
489.118	1543
489.38	1620
489.643	1663
489.905	1627
490.168	1508
490.43	1610
490.693	1590
490.955	1523
491.217	1417
491.48	1474
491.742	1970
492.005	1712
492.267	1613
492.53	1711
492.792	1747
493.055	1611
493.317	10773
493.58	2937
493.842	1663
494.104	2006
494.367	1558
494.629	1653
494.892	1782
495.154	1904
495.417	1603
495.679	1505
495.942	1576
496.204	1646
496.466	1564
496.729	1564
496.991	1653
497.254	1705
497.516	1529
497.779	1743
498.041	1680
498.304	1667
498.566	1540
498.829	1569
499.091	1618
499.353	1613
499.616	1502
499.878	1628
500.141	1610
500.403	1555
500.666	1417
500.928	1568
501.191	1743
501.453	1674
501.716	1562
501.978	1669
502.24	1704
502.503	1635
502.765	1569
503.028	1555
503.29	1547
503.553	1663
503.815	1463
504.078	1554
504.34	1683
504.603	1677
504.865	1470
505.127	1435
505.39	1660
505.652	1663
505.915	1684
506.177	1613
506.44	1642
506.702	1786
506.965	1564
507.227	1438
507.49	1953
507.752	1915
508.014	1586
508.277	1498
508.539	1730
508.802	1865
509.064	1603
509.327	1506
509.589	1653
509.852	1730
510.114	1576
510.376	1960
510.639	1803
510.901	1761
511.164	1589
511.426	1530
511.689	1512
511.951	1667
512.214	1466
512.476	1499
512.739	1701
513.001	1863
513.263	1502
513.526	1417
513.788	1781
514.051	1898
514.313	1786
514.576	1863
514.838	1639
515.101	1926
515.363	1544
515.626	1429
515.888	1519
516.15	1674
516.413	1555
516.675	1501
516.938	1600
517.2	1597
517.463	1533
517.725	1484
517.988	1645
518.25	1922
518.513	1607
518.775	1473
519.037	1648
519.3	1547
519.562	1442
519.825	1516
520.087	1603
520.35	1604
520.612	1519
520.875	1778
521.137	1576
521.399	1632
521.662	1534
521.924	1485
522.187	1645
522.449	1744
522.712	1683
522.974	1466
523.237	1732
523.499	1732
523.762	1487
524.024	2549
524.286	1837
524.549	1530
524.811	1555
525.074	1572
525.336	1739
525.599	1621
525.861	1439
526.124	1443
526.386	1663
526.649	1582
526.911	1519
527.173	1429
527.436	1639
527.698	1744
527.961	1501
528.223	1558
528.486	1613
528.748	1901
529.011	1589
529.273	1480
529.535	1565
529.798	1648
530.06	1501
530.323	1547
530.585	1806
530.848	1729
531.11	1513
531.373	1431
531.635	1620
531.898	1669
532.16	1585
532.422	1529
532.685	1698
532.947	1722
533.21	1533
533.472	1464
533.735	1880
533.997	1774
534.26	1473
534.522	1494
534.785	1625
535.047	1610
535.309	1467
535.572	1561
535.834	1806
536.097	1578
536.359	1478
536.622	1450
536.884	1872
537.147	1737
537.409	1488
537.672	1445
537.934	1743
538.196	1879
538.459	1387
538.721	1508
538.984	1968
539.246	2152
539.509	1599
539.771	1670
540.034	1666
540.296	1722
540.558	1649
540.821	1457
541.083	1674
541.346	1624
541.608	1480
541.871	1464
542.133	1649
542.396	1879
542.658	1442
542.921	1550
543.183	1635
543.445	1733
543.708	1606
543.97	1806
544.233	1736
544.495	1912
544.758	1597
545.02	1617
545.283	1578
545.545	1663
545.808	1691
546.07	1985
546.33	1824
546.589	1782
546.849	1417
547.108	1422
547.368	1684
547.627	1582
547.887	1509
548.147	1422
548.406	1533
548.666	1704
548.925	1473
549.185	1386
549.445	1565
549.704	1893
549.964	1481
550.223	1718
550.483	1757
550.742	1725
551.002	1463
551.262	1376
551.521	1572
551.781	1698
552.04	1569
552.3	1578
552.559	1782
552.819	1656
553.079	1596
553.338	1492
553.598	1576
553.857	1795
554.117	1796
554.377	1604
554.636	1600
554.896	1719
555.155	1456
555.415	1450
555.674	1621
555.934	1767
556.194	1466
556.453	1562
556.713	1548
556.972	1649
557.232	1471
557.492	1491
557.751	1631
558.011	1621
558.27	1590
558.53	1508
558.789	1695
559.049	1663
559.309	1561
559.568	1519
559.828	1499
560.087	1596
560.347	1515
560.606	1494
560.866	1758
561.126	1725
561.385	1530
561.645	1614
561.904	1554
562.164	1691
562.424	1425
562.683	1407
562.943	1681
563.202	1698
563.462	1481
563.721	1422
563.981	1471
564.241	1655
564.5	1551
564.76	1445
565.019	1593
565.279	1677
565.538	1551
565.798	1366
566.058	1611
566.317	1785
566.577	1436
566.836	1557
567.096	1796
567.356	1732
567.615	1536
567.875	1600
568.134	1599
568.394	1555
568.653	1565
568.913	1611
569.173	1617
569.432	1681
569.692	1603
569.951	1459
570.211	1680
570.471	1639
570.73	1470
570.99	1452
571.249	1604
571.509	1635
571.768	1453
572.028	1499
572.288	1557
572.547	1536
572.807	1494
573.066	1645
573.326	1821
573.585	1758
573.845	1543
574.105	1690
574.364	1649
574.624	1642
574.883	1449
575.143	1457
575.403	1779
575.662	1688
575.922	1351
576.181	1464
576.441	1586
576.7	1698
576.96	1516
577.224	1428
577.487	1592
577.751	1674
578.015	1450
578.279	1537
578.543	1625
578.806	1788
579.07	1746
579.317	1606
579.564	1607
579.812	1669
580.059	1464
580.306	1460
580.553	1641
580.8	1603
581.048	1408
581.295	1841
581.542	1627
581.789	1578
582.036	1480
582.284	1509
582.531	1597
582.778	1806
583.025	1345
583.272	1408
583.52	1541
583.767	1537
584.014	1641
584.261	1478
584.508	1642
584.756	1688
585.003	1467
585.25	1485
585.517	1606
585.785	1620
586.052	1379
586.319	1417
586.586	1606
586.854	1670
587.121	1453
587.388	1466
587.655	1547
587.923	1614
588.19	1422
588.452	1694
588.714	1649
588.976	1597
589.238	1424
589.5	1417
589.763	1561
590.025	1768
590.287	1459
590.549	1379
590.811	1590
591.073	1607
591.335	1604
591.597	1481
591.859	1641
592.121	1600
592.383	1415
592.645	1316
592.908	1760
593.17	1628
593.432	1467
593.694	1386
593.956	1562
594.218	1712
594.48	1498
594.744	1284
595.009	1669
595.273	1673
595.537	1520
595.801	1439
596.066	1652
596.33	1621
596.594	1452
596.859	1439
597.123	1578
597.387	1835
597.651	1456
597.916	1557
598.18	1625
598.444	1690
598.709	1452
598.973	1387
599.237	1578
599.501	1660
599.766	1438
600.03	1439
600.294	1715
600.559	1569
600.823	1445
601.087	1310
601.351	1530
601.616	1617
601.88	1473
602.144	1366
602.409	1596
602.673	1709
602.937	1494
603.201	1628
603.466	1614
603.73	1564
603.994	1456
604.259	1621
604.523	1529
604.787	1782
605.051	1495
605.316	1445
605.58	1551
605.844	1561
606.109	1428
606.373	1439
606.637	1562
606.901	1627
607.166	1485
607.43	39494
607.649	20891
607.868	1893
608.087	1541
608.306	1464
608.525	1505
608.744	1688
608.963	1505
609.182	1450
609.401	1585
609.62	1537
609.881	1443
610.141	1421
610.402	1620
610.662	1585
610.923	1415
611.183	1478
611.444	1543
611.704	1607
611.965	1450
612.226	1435
612.486	1494
612.747	1516
613.007	1428
613.268	1446
613.528	1530
613.789	1592
614.049	1450
614.31	1394
614.566	1568
614.822	1533
615.079	1428
615.335	1450
615.591	1568
615.847	1554
616.104	1449
616.36	1558
616.616	1593
616.871	1639
617.127	1592
617.383	1565
617.639	1513
617.894	1669
618.15	1449
618.406	1376
618.661	1494
618.917	1617
619.173	1442
619.429	1487
619.684	1666
619.94	1572
620.196	1530
620.451	1383
620.707	1541
620.963	1817
621.219	1375
621.474	1338
621.73	1512
621.989	1551
622.248	1373
622.507	1323
622.766	1508
623.025	1506
623.284	1368
623.543	1375
623.802	1558
624.061	1614
624.319	1369
624.578	1369
624.837	1571
625.096	1586
625.355	1372
625.614	1319
625.873	1492
626.132	1674
626.391	1424
626.65	1478
626.905	1558
627.161	1596
627.416	1498
627.671	1509
627.927	1610
628.182	1606
628.437	1432
628.693	1410
628.948	1617
629.203	1551
629.459	1355
629.714	1387
629.969	1529
630.225	1544
630.48	1422
630.749	1319
631.018	1541
631.287	1565
631.556	1366
631.825	1320
632.095	1807
632.364	1606
632.633	1365
632.902	1422
633.171	1582
633.44	1597
633.683	1386
633.926	1368
634.169	1534
634.412	1571
634.655	1432
634.898	1415
635.141	1515
635.384	1632
635.627	1424
635.87	1516
636.113	1515
636.356	1597
636.599	1424
636.842	1411
637.085	1459
637.328	1642
637.571	1452
637.814	1306
638.057	1551
638.3	1536
638.576	1470
638.851	1410
639.127	1485
639.403	1618
639.679	1394
639.954	1400
640.23	1484
640.484	1652
640.738	1502
640.992	1471
641.247	1534
641.501	1576
641.755	1408
642.009	1292
642.263	1442
642.517	1680
642.771	1452
643.026	1365
643.28	1537
643.534	1578
643.788	1459
644.042	1438
644.296	1551
644.55	1550
644.805	1429
645.059	1334
645.313	1534
645.567	1589
645.821	1338
646.075	1386
646.33	1543
646.584	1593
646.838	1340
647.092	1313
647.346	1592
647.6	1634
647.854	1439
648.109	1317
648.363	1499
648.617	1515
648.871	1429
649.125	1478
649.379	1529
649.633	1655
649.888	1369
650.142	1267
650.396	1571
650.65	1604
650.914	1459
651.178	1424
651.442	1625
651.706	1599
651.97	1414
652.234	1362
652.498	1478
652.762	1519
653.026	1345
653.29	1424
653.544	1438
653.798	1512
654.053	1463
654.307	1445
654.561	1673
654.815	1586
655.07	1428
655.324	1362
655.578	1543
655.832	1694
656.087	1394
656.341	1446
656.595	1541
656.849	1529
657.103	1417
657.358	1414
657.612	1547
657.866	1711
658.12	1425
658.375	1320
658.629	1537
658.883	1548
659.137	1361
659.392	1446
659.646	1596
659.9	1534
660.156	1366
660.412	1404
660.667	1501
660.923	1670
661.179	1484
661.435	1403
661.691	1562
661.946	1534
662.202	1410
662.458	1389
662.714	1540
662.97	1578
663.225	1333
663.481	1446
663.737	1473
663.993	1506
664.249	1431
664.505	1403
664.76	1569
665.016	1625
665.272	1410
665.528	1463
665.784	1628
666.039	1695
666.295	1351
666.551	1324
666.807	1492
667.063	2017
667.318	1396
667.574	1347
667.83	1541
668.088	1572
668.346	1358
668.604	1400
668.862	1607
669.12	1540
669.378	1331
669.636	1351
669.894	1600
670.152	1660
670.41	1338
670.668	1327
670.926	1495
671.184	1572
671.442	1379
671.7	1418
671.953	1506
672.206	1501
672.459	1387
672.712	1333
672.965	1484
673.218	1607
673.471	1522
673.724	1501
673.977	1565
674.23	1611
674.483	1513
674.736	1499
674.989	1484
675.242	1456
675.495	1372
675.748	1365
676.001	1457
676.254	1558
676.507	1508
676.76	1467
677.013	1628
677.265	1603
677.518	1407
677.771	1410
678.024	1589
678.277	1530
678.53	1495
678.783	1473
679.036	1530
679.289	1568
679.542	1536
679.795	1533
680.048	1568
680.301	1555
680.554	1411
680.807	1456
681.06	1508
681.313	1543
681.566	1519
681.819	1456
682.072	1550
682.325	1590
682.578	1579
682.831	1459
683.084	1480
683.337	1572
683.59	1484
683.843	1502
684.096	1562
684.349	1625
684.602	1439
684.855	1407
685.108	1467
685.361	1488
685.614	1376
685.867	1417
686.12	1466
686.373	1527
686.626	1429
686.879	1415
687.132	1487
687.385	1513
687.638	1445
687.89	1443
688.143	1501
688.396	1558
688.649	1509
688.902	1488
689.155	1893
689.408	1565
689.661	1481
689.914	1474
690.167	1543
690.42	1547
690.673	1408
690.926	1494
691.179	1505
691.432	1537
691.685	1369
691.938	1404
692.191	1505
692.444	1568
692.697	1435
692.95	1474
693.226	1555
693.502	1572
693.778	1534
694.055	1478
694.331	1540
694.607	1641
694.883	1452
695.159	1457
695.435	1520
695.712	1544
695.988	1506
696.264	1473
696.54	1529
696.788	1499
697.036	1404
697.284	1558
697.533	1557
697.781	1540
698.029	1494
698.277	1495
698.525	1537
698.773	1631
699.021	1432
699.27	1369
699.518	1501
699.766	1526
700.014	1379
700.262	1393
700.51	1655
700.759	1548
701.007	1450
701.255	1394
701.503	1558
701.751	1548
701.999	1424
702.247	1453
702.496	1610
702.744	1576
702.992	1519
703.24	1530
703.489	1593
703.737	1646
703.986	1380
704.234	1432
704.483	1558
704.731	1613
704.98	1471
705.229	1373
705.477	1561
705.726	1674
705.974	1505
706.223	1411
706.471	1575
706.72	1569
706.977	1445
707.235	1442
707.492	1565
707.75	1600
[truncated: 1,649 more rows]

## Sheet: 10.6 kV-Indirect
Wavelength (nm)	Intensity		Instructions:				10.6 kV
180.032	1309		1) Paste wavelength in column A
180.305	1425		2) Paste corresponding intensity in column B
180.578	1431		3) Do not change formulas below
180.85	1383
181.123	1225		OH range (nm)	304	308
181.396	1386		N2 range (nm)	334	340
181.668	1382
181.941	1369
182.214	1313		OH_Integrated_304_308	6534.99
182.486	1359		N2_Integrated_334_340	171119
182.759	1228		OH_to_N2_Ratio	0.0381898
183.032	1303
183.304	1233
183.577	1358
183.849	1345
184.122	1319
184.395	1410
184.667	1450
184.94	1379
185.213	1214
185.485	1243
185.758	1445
186.031	1403
186.303	1344
186.576	1341
186.849	1264
187.121	1166
187.394	1260
187.667	1303
187.939	1408
188.212	1152
188.485	1170
188.757	1172
189.03	1256
189.303	1354
189.575	1394
189.848	1330
190.121	1401
190.393	1358
190.666	1137
190.939	1316
191.211	1418
191.484	1428
191.757	1310
192.029	1366
192.302	1445
192.575	1368
192.847	1275
193.12	1337
193.393	1501
193.665	1375
193.938	1316
194.211	1281
194.483	1383
194.756	1337
195.028	1320
195.301	1107
195.574	1194
195.846	1116
196.119	1330
196.392	1298
196.664	1400
196.937	1396
197.21	1282
197.482	1401
197.755	1152
198.028	1389
198.3	1396
198.573	1271
198.846	1429
199.118	1176
199.391	1347
199.664	1249
199.936	1418
200.209	1313
200.482	1289
200.754	1292
201.027	1347
201.3	1446
201.572	1348
201.845	1268
202.118	1299
202.39	1351
202.663	1306
202.936	1226
203.208	1319
203.481	1347
203.754	1306
204.026	1362
204.299	1397
204.572	1340
204.844	1284
205.117	1299
205.389	1459
205.662	1435
205.935	1239
206.207	1204
206.48	1362
206.753	1177
207.025	1169
207.298	1271
207.571	1226
207.843	1401
208.116	1309
208.389	1145
208.661	1344
208.934	1032
209.207	1222
209.479	1135
209.752	1382
210.025	1397
210.297	1267
210.57	1303
210.843	1177
211.115	1313
211.388	1208
211.661	1289
211.933	1312
212.206	1085
212.479	1341
212.751	1201
213.024	1250
213.297	1257
213.569	1145
213.842	1278
214.115	1383
214.387	1095
214.66	1187
214.933	1256
215.205	1397
215.478	1456
215.751	1410
216.023	1320
216.296	1536
216.568	1383
216.841	1183
217.114	1270
217.386	1387
217.659	1415
217.932	1330
218.204	1295
218.477	1296
218.75	1555
219.022	1317
219.295	1165
219.568	1295
219.84	1432
220.113	1205
220.386	1261
220.658	1344
220.931	1313
221.204	1281
221.476	1134
221.749	1155
222.022	1250
222.294	1205
222.567	1256
222.84	1397
223.112	1435
223.385	1298
223.658	1281
223.93	1249
224.203	1355
224.476	1240
224.748	1275
225.021	1429
225.294	1404
225.566	1249
225.839	1320
226.112	1319
226.384	1324
226.657	1277
226.929	1268
227.202	1390
227.475	1396
227.747	1219
228.02	1263
228.293	1443
228.565	1453
228.838	1373
229.111	1284
229.383	1382
229.656	1313
229.929	1309
230.201	1326
230.474	1424
230.747	1368
231.019	1292
231.292	1197
231.565	1277
231.837	1365
232.11	1240
232.383	1274
232.655	1411
232.928	1478
233.201	1389
233.473	1170
233.746	1366
234.019	1397
234.291	1386
234.564	1373
234.837	1449
235.109	1379
235.382	1207
235.655	1236
235.927	1379
236.2	1502
236.473	1299
236.745	1309
237.018	1274
237.291	1275
237.563	1274
237.836	1331
238.108	1386
238.381	1463
238.654	1299
238.926	1159
239.199	1233
239.472	1247
239.744	1305
240.017	1291
240.29	1417
240.562	1218
240.835	1233
241.108	1226
241.38	1341
241.653	1233
241.926	1229
242.198	1144
242.471	1417
242.744	1375
243.016	1295
243.289	1331
243.562	1519
243.834	1541
244.107	1330
244.38	1292
244.652	1403
244.925	1366
245.198	1324
245.47	1240
245.743	1408
246.016	1365
246.288	1372
246.561	1380
246.834	1396
247.106	1344
247.379	1204
247.652	1303
247.924	1382
248.197	1417
248.469	1397
248.742	1331
249.015	1221
249.287	1345
249.56	1253
249.833	1242
250.105	1274
250.378	1355
250.651	1362
250.923	1284
251.196	1369
251.469	1382
251.741	1319
252.014	1330
252.287	1387
252.559	1326
252.832	1274
253.105	1299
253.377	1148
253.65	1260
253.923	1257
254.195	1313
254.468	1494
254.741	1485
255.013	1247
255.286	1275
255.559	1331
255.831	1065
256.104	1180
256.377	1229
256.649	1373
256.922	1445
257.195	1148
257.467	1201
257.74	1460
258.013	1151
258.285	1249
258.558	1190
258.831	1344
259.103	1492
259.376	1208
259.648	1292
259.921	1414
260.194	1306
260.466	1243
260.739	1331
261.012	1036
261.284	1376
261.557	1242
261.83	1303
262.102	1383
262.375	1249
262.648	1270
262.92	1282
263.193	1502
263.466	1449
263.738	1180
264.011	1228
264.284	1295
264.556	1316
264.829	1263
265.102	1124
265.374	1334
265.647	1393
265.92	1247
266.192	1334
266.465	1198
266.738	1372
267.01	1305
267.283	1345
267.556	1323
267.828	1410
268.101	1198
268.374	1200
268.646	1267
268.919	1354
269.192	1135
269.464	1299
269.737	1421
270.009	1369
270.282	1152
270.555	1212
270.827	1527
271.1	1463
271.373	1285
271.645	1330
271.918	1382
272.191	1393
272.463	1319
272.736	1351
273.009	1292
273.281	1438
273.554	1309
273.827	1296
274.099	1263
274.372	1225
274.645	1233
274.917	1330
275.19	1389
275.463	1242
275.735	1144
276.008	1317
276.281	1407
276.553	1277
276.826	1205
277.099	1177
277.371	1134
277.644	1453
277.917	1306
278.189	1190
278.462	1079
278.735	1439
279.007	1296
279.28	1347
279.553	1271
279.825	1450
280.098	1284
280.371	1235
280.643	1285
280.916	1256
281.188	1256
281.461	1173
281.734	1477
282.006	1306
282.279	1179
282.552	1201
282.824	1341
283.097	1292
283.37	1415
283.642	1254
283.915	1509
284.188	1513
284.46	1358
284.733	1186
285.006	1389
285.278	1247
285.551	1193
285.824	1296
286.096	1376
286.369	1316
286.642	1309
286.914	1198
287.187	1480
287.46	1267
287.732	1270
288.005	1253
288.278	1341
288.55	1215
288.823	1221
289.096	1226
289.368	1299
289.641	1337
289.914	1232
290.186	1242
290.459	1463
290.732	1557
291.004	1341
291.277	1285
291.549	1345
291.822	1368
292.095	1235
292.367	1271
292.64	1386
292.913	1331
293.185	1240
293.458	1135
293.731	1351
294.003	1435
294.276	1389
294.549	1347
294.821	1449
295.094	1485
295.367	1291
295.639	1176
295.912	1408
296.185	1296
296.457	2262
296.73	1516
297.001	1404
297.272	1478
297.543	1376
297.814	1302
298.085	1404
298.356	1540
298.627	1411
298.898	1179
299.169	1228
299.44	1439
299.711	1165
299.982	1344
300.253	1184
300.524	1310
300.795	1415
301.066	1214
301.337	1508
301.608	1572
301.879	1347
302.15	1459
302.425	1312
302.7	1193
302.976	1355
303.251	1326
303.526	1529
303.801	1386
304.077	1316
304.352	1386
304.627	1421
304.902	1529
305.178	1305
305.453	1407
305.728	1411
306.003	1564
306.279	1347
306.554	1624
306.829	1667
307.104	1813
307.38	1705
307.655	1778
307.93	2052
308.205	2150
308.481	2100
308.756	2430
309.031	2548
309.307	2430
309.582	2675
309.857	3154
310.132	3234
310.408	3287
310.683	3556
310.958	3858
311.233	3927
311.509	4333
311.784	4119
312.059	4571
312.334	4616
312.61	5037
312.885	4869
313.16	4999
313.429	5243
313.698	5863
313.967	5660
314.236	6275
314.506	6338
314.775	7141
315.044	7091
315.313	7078
315.582	7402
315.851	7875
316.12	7442
316.389	8197
316.658	8533
316.927	8817
317.197	8355
317.466	9073
317.735	8449
318.004	9544
318.273	9479
318.542	9314
318.811	9383
319.08	10174
319.349	9569
319.618	10139
319.888	9429
320.157	9885
320.426	9104
320.695	8953
320.964	8705
321.233	9338
321.502	8852
321.771	8739
322.04	9115
322.309	8750
322.579	7886
322.848	8061
323.117	7480
323.386	7728
323.655	7595
323.924	7472
324.193	7406
324.462	7834
324.731	6836
325.001	7276
325.27	7357
325.539	7263
325.808	6794
326.077	7046
326.346	7190
326.615	7361
326.884	7071
327.153	7575
327.422	7756
327.692	8263
327.961	8484
328.23	9114
328.499	8970
328.768	10308
329.037	10367
329.306	11582
329.575	11323
329.844	11781
330.113	12356
330.383	13378
330.652	14004
330.921	15047
331.19	15463
331.459	16412
331.728	16933
331.997	18189
332.266	18964
332.535	19688
332.804	20763
333.074	21589
333.343	21848
333.612	23009
333.881	23675
334.15	24123
334.416	24385
334.682	25494
334.948	25630
335.214	25670
335.481	26083
335.747	26127
336.013	25690
336.279	26544
336.545	26170
336.811	27308
337.077	27570
337.343	28731
337.61	29548
337.876	30803
338.142	31784
338.408	32967
338.674	33001
338.94	33838
339.206	34815
339.472	35421
339.739	35466
340.005	35808
340.271	35630
340.537	36222
340.803	36365
341.069	36179
341.335	35679
341.601	34996
341.868	34531
342.134	34153
342.4	33008
342.666	32876
342.932	32424
343.198	31454
343.464	31248
343.73	31633
343.996	30180
344.263	30019
344.529	29886
344.795	30054
345.061	29530
345.327	29165
345.593	28850
345.859	29128
346.125	27905
346.392	28277
346.658	28626
346.924	28591
347.19	28130
347.456	28458
347.722	28305
347.988	28256
348.254	28113
348.521	29190
348.787	29631
349.053	30054
349.319	29729
349.585	30383
349.851	30181
350.117	30758
350.383	30465
350.649	31223
350.916	30745
351.182	31795
351.448	31426
351.714	32336
351.98	32516
352.246	33310
352.512	32837
352.778	33645
353.045	33660
353.311	33719
353.577	33664
353.843	34374
354.109	34597
354.375	34419
354.641	34881
354.907	34693
355.174	33898
355.44	34749
355.706	33720
355.972	33257
356.238	32404
356.504	31734
356.77	29460
357.036	28183
357.303	27636
357.569	27373
357.835	26975
358.101	27934
358.367	28750
358.633	29796
358.899	30346
359.165	31952
359.431	32718
359.698	34118
359.964	33495
360.23	34105
360.496	33944
360.762	33614
361.028	33372
361.294	32872
361.56	32651
361.827	32162
362.093	31245
362.359	30339
362.625	29485
362.891	29040
363.157	28225
363.423	27518
363.689	27049
363.956	27072
364.222	25974
364.488	25649
364.754	25361
365.02	24605
365.288	23842
365.556	23922
365.824	24367
366.091	23586
366.359	22911
366.627	23090
366.895	22621
367.163	22557
367.431	22198
367.698	23003
367.966	22043
368.234	21876
368.502	21798
368.77	22022
369.038	21911
369.305	21798
369.573	21291
369.841	21122
370.109	21133
370.377	21071
370.645	20115
370.912	20860
371.18	20101
371.448	20807
371.716	20006
371.984	19863
372.252	19555
372.519	20324
372.787	19183
373.055	19338
373.323	19019
373.591	19089
373.859	18459
374.126	18277
374.394	18166
374.662	18004
374.93	17990
375.198	18144
375.466	17620
375.734	17508
376.001	17585
376.269	17489
376.537	17038
376.805	16731
377.073	15414
377.341	14182
377.608	13952
377.876	12923
378.144	11945
378.412	12517
378.68	12727
378.948	13542
379.215	13448
379.483	13791
379.751	14732
380.019	15869
380.287	16006
380.555	16034
380.822	15757
381.09	16198
381.358	15508
381.626	15565
381.894	15571
382.162	15288
382.429	14444
382.697	14379
382.965	14546
383.233	13885
383.501	12982
383.769	13773
384.036	13598
384.304	13954
384.572	13056
384.84	12783
385.108	12432
385.376	12421
385.644	12006
385.911	12491
386.179	12218
386.447	12173
386.715	12005
386.983	11770
387.251	11574
387.518	11795
387.786	11133
388.054	11586
388.322	11029
388.59	10888
388.858	10606
389.125	10728
389.393	10335
389.661	10231
389.929	9600
390.197	9811
390.465	10059
390.732	9915
391	9121
391.268	8933
391.536	8711
391.804	9108
392.072	8778
392.339	8845
392.607	8996
392.875	8618
393.143	8711
393.411	8544
393.679	8431
393.946	8579
394.214	7290
394.482	7542
394.75	6987
395.018	6675
395.286	6020
395.554	5943
395.821	5860
396.089	5939
396.357	5460
396.625	5660
396.893	5573
397.161	5898
397.428	5589
397.696	5915
397.964	5540
398.232	5867
398.5	5884
398.768	5589
399.035	5548
399.303	5023
399.571	4852
399.839	4677
400.107	4659
400.375	4593
400.642	4005
400.91	3983
401.178	3910
401.446	3991
401.714	3888
401.982	3987
402.249	4210
402.517	4631
402.785	4428
403.053	4487
403.321	4669
403.589	4658
403.856	4483
404.124	4746
404.392	4519
404.66	4463
404.92	4348
405.18	4470
405.44	4215
405.7	4337
405.96	4116
406.22	4001
406.48	3860
406.74	4050
407	3762
407.26	3812
407.52	3655
407.78	3791
408.045	3423
408.309	3538
408.574	3643
408.839	3514
409.104	3413
409.368	3444
409.633	3391
409.898	3343
410.162	3347
410.427	3293
410.692	3347
410.957	3522
411.221	3241
411.486	3252
411.751	3154
412.015	3388
412.28	3189
412.545	2986
412.81	2964
413.074	2982
413.339	2572
413.604	3202
413.868	2906
414.133	2618
414.398	2605
414.663	2726
414.927	2685
415.192	2790
415.457	2471
415.722	2705
415.986	2411
416.251	2649
416.516	2531
416.78	2716
417.045	2401
417.31	2419
417.575	2419
417.839	2451
418.104	2076
418.369	2250
418.633	1960
418.898	2054
419.163	2209
419.428	1848
419.692	1541
419.957	1730
420.222	1873
420.486	2066
420.751	1746
421.016	1694
421.281	1771
421.545	1953
421.81	1807
422.075	1837
422.339	1761
422.604	1935
422.869	1632
423.134	1725
423.398	1855
423.663	1746
423.928	1625
424.192	1687
424.457	1604
424.722	1655
424.987	1527
425.251	1527
425.516	1428
425.781	1544
426.045	1452
426.31	1373
426.575	1501
426.84	1484
427.104	1408
427.369	1411
427.634	1554
427.898	1557
428.163	1407
428.428	1557
428.693	1617
428.957	1354
429.222	1438
429.487	1536
429.752	1603
430.016	1635
430.281	1562
430.546	1470
430.81	1596
431.075	1459
431.34	1379
431.605	1415
431.869	1450
432.134	1593
432.399	1533
432.663	1464
432.928	1459
433.193	1464
433.458	1296
433.722	1414
433.987	1467
434.252	1452
434.516	1330
434.781	1421
435.046	1177
435.311	1414
435.575	1383
435.84	1439
436.102	1296
436.365	1429
436.627	1264
436.89	1445
437.152	1403
437.415	1424
437.677	1333
437.94	1488
438.202	1305
438.465	1530
438.727	1284
438.989	1495
439.252	1407
439.514	1470
439.777	1362
440.039	1387
440.302	1278
440.564	1201
440.827	1347
441.089	1240
441.351	1459
441.614	1330
441.876	1348
442.139	1418
442.401	1341
442.664	1324
442.926	1184
443.189	1228
443.451	1145
443.714	1390
443.976	1425
444.238	1488
444.501	1387
444.763	1467
445.026	1341
445.288	1277
445.551	1438
445.813	1081
446.076	1354
446.338	1162
446.601	1470
446.863	1173
447.125	1284
447.388	1065
447.65	1288
447.913	1312
448.175	1324
448.438	1331
448.7	1481
448.963	1305
449.225	1317
449.488	1282
449.75	1298
450.012	1103
450.275	1183
450.537	1368
450.8	1274
451.062	1086
451.325	1190
451.587	1226
451.85	1310
452.112	1445
452.375	1369
452.637	1359
452.899	1408
453.162	1247
453.424	1166
453.687	1285
453.949	1316
454.212	1422
454.474	1341
454.737	1165
454.999	1296
455.261	1207
455.524	1312
455.786	1362
456.049	1526
456.311	1404
456.574	1320
456.836	1148
457.099	1365
457.361	1446
457.624	1319
457.886	1366
458.148	1386
458.411	1268
458.673	1191
458.936	1393
459.198	1415
459.461	1418
459.723	1299
459.986	1274
460.248	1306
460.511	1305
460.773	1310
461.035	1123
461.298	1240
461.56	1438
461.823	1218
462.085	1254
462.348	1456
462.61	1435
462.873	1397
463.135	1375
463.397	1527
463.66	1114
463.922	1214
464.185	1422
464.447	1187
464.71	1415
464.972	1260
465.235	1282
465.497	1277
465.76	1316
466.022	1299
466.284	1337
466.547	1397
466.809	1449
467.072	1351
467.334	1365
467.597	1226
467.859	1303
468.122	1309
468.384	1421
468.647	1460
468.909	1166
469.171	1387
469.434	1249
469.696	1152
469.959	1410
470.221	1309
470.484	1442
470.746	1450
471.009	1393
471.271	1456
471.534	1380
471.796	1460
472.058	1375
472.321	1183
472.583	1130
472.846	1417
473.108	1362
473.371	1208
473.633	1417
473.896	1422
474.158	1400
474.421	1376
474.683	1313
474.945	1375
475.208	1401
475.47	1327
475.733	1254
475.995	1214
476.258	1359
476.52	1317
476.783	1362
477.045	1179
477.307	1324
477.57	1313
477.832	1249
478.095	1408
478.357	1407
478.62	1312
478.882	1317
479.145	1389
479.407	1243
479.67	1271
479.932	1333
480.194	1428
480.457	1435
480.719	1236
480.982	1260
481.244	1382
481.507	1264
481.769	1422
482.032	1257
482.294	1292
482.557	1249
482.819	1340
483.081	1327
483.344	1362
483.606	1466
483.869	1264
484.131	1270
484.394	1282
484.656	1302
484.919	1239
485.181	1215
485.443	1450
485.706	1403
485.968	1267
486.231	1348
486.493	1457
486.756	1421
487.018	1235
487.281	1326
487.543	1285
487.806	1348
488.068	1249
488.33	1229
488.593	1446
488.855	1408
489.118	1334
489.38	1366
489.643	1438
489.905	1445
490.168	1310
490.43	1361
490.693	1254
490.955	1219
491.217	1170
491.48	1207
491.742	1417
492.005	1369
492.267	1312
492.53	1207
492.792	1218
493.055	1236
493.317	1828
493.58	1396
493.842	1344
494.104	1331
494.367	1264
494.629	1310
494.892	1438
495.154	1537
495.417	1365
495.679	1352
495.942	1334
496.204	1281
496.466	1422
496.729	1250
496.991	1396
497.254	1424
497.516	1386
497.779	1253
498.041	1330
498.304	1446
498.566	1401
498.829	1326
499.091	1368
499.353	1460
499.616	1324
499.878	1366
500.141	1351
500.403	1326
500.666	1212
500.928	1191
501.191	1344
501.453	1425
501.716	1302
501.978	1366
502.24	1366
502.503	1123
502.765	1249
503.028	1229
503.29	1303
503.553	1211
503.815	1215
504.078	1282
504.34	1417
504.603	1351
504.865	1257
505.127	1253
505.39	1246
505.652	1323
505.915	1268
506.177	1362
506.44	1466
506.702	1292
506.965	1330
507.227	1151
507.49	1422
507.752	1449
508.014	1421
508.277	1228
508.539	1421
508.802	1544
509.064	1383
509.327	1330
509.589	1221
509.852	1354
510.114	1261
510.376	1232
510.639	1404
510.901	1488
511.164	1387
511.426	1333
511.689	1058
511.951	1138
512.214	1263
512.476	1212
512.739	1369
513.001	1418
513.263	1246
513.526	1109
513.788	1352
514.051	1092
514.313	1303
514.576	1260
514.838	1268
515.101	1459
515.363	1348
515.626	1323
515.888	1221
516.15	1459
516.413	1334
516.675	1323
516.938	1277
517.2	1323
517.463	1361
517.725	1366
517.988	1424
518.25	1282
518.513	1351
518.775	1316
519.037	1390
519.3	1190
519.562	1281
519.825	1319
520.087	1366
520.35	1319
520.612	1285
520.875	1372
521.137	1282
521.399	1397
521.662	1334
521.924	1327
522.187	1415
522.449	1387
522.712	1330
522.974	1256
523.237	1488
523.499	1435
523.762	1365
524.024	1319
524.286	1260
524.549	1190
524.811	1256
525.074	1306
525.336	1355
525.599	1368
525.861	1134
526.124	1075
526.386	1477
526.649	1267
526.911	1281
527.173	1190
527.436	1492
527.698	1522
527.961	1117
528.223	1228
528.486	1501
528.748	1243
529.011	1260
529.273	1288
529.535	1417
529.798	1403
530.06	1330
530.323	1291
530.585	1376
530.848	1368
531.11	1400
531.373	1316
531.635	1295
531.898	1296
532.16	1285
532.422	1389
532.685	1396
532.947	1396
533.21	1277
533.472	1289
533.735	1487
533.997	1375
534.26	1284
534.522	1243
534.785	1347
535.047	1099
535.309	1257
535.572	1170
535.834	1075
536.097	1197
536.359	1303
536.622	1257
536.884	1512
537.147	1380
537.409	1263
537.672	1303
537.934	1435
538.196	1358
538.459	1246
538.721	1387
538.984	1576
539.246	1520
539.509	1253
539.771	1242
540.034	1184
540.296	1421
540.558	1359
540.821	1271
541.083	1443
541.346	1466
541.608	1156
541.871	1298
542.133	1261
542.396	1492
542.658	1313
542.921	1411
543.183	1422
543.445	1340
543.708	1376
543.97	1207
544.233	1443
544.495	1544
544.758	1341
545.02	1379
545.283	1257
545.545	1040
545.808	1358
546.07	1344
546.33	1417
546.589	1242
546.849	1214
547.108	1159
547.368	1435
547.627	1156
547.887	1142
548.147	1156
548.406	1015
548.666	1362
548.925	1177
549.185	1222
549.445	1221
549.704	1271
549.964	1204
550.223	1281
550.483	1449
550.742	1369
551.002	1278
551.262	1015
551.521	1330
551.781	1417
552.04	1303
552.3	1225
552.559	1340
552.819	1285
553.079	1218
553.338	1337
553.598	1299
553.857	1313
554.117	1200
554.377	1389
554.636	1333
554.896	1473
555.155	1310
555.415	1218
555.674	1495
555.934	1473
556.194	1284
556.453	1394
556.713	1326
556.972	1407
557.232	1225
557.492	1257
557.751	1470
558.011	1380
558.27	1327
558.53	1239
558.789	1345
559.049	1081
559.309	1187
559.568	1235
559.828	1305
560.087	1163
560.347	1309
560.606	1239
560.866	1460
561.126	1562
561.385	1362
561.645	1362
561.904	1334
562.164	1548
562.424	1247
562.683	1221
562.943	1529
563.202	1487
563.462	1375
563.721	1309
563.981	1204
564.241	1330
564.5	1354
564.76	1331
565.019	1352
565.279	1530
565.538	1351
565.798	1197
566.058	1327
566.317	1191
566.577	1151
566.836	1298
567.096	1372
567.356	1358
567.615	1361
567.875	1337
568.134	1313
568.394	1267
568.653	1327
568.913	1305
569.173	1246
569.432	1366
569.692	1219
569.951	1207
570.211	1114
570.471	1352
570.73	1302
570.99	1275
571.249	1170
571.509	1456
571.768	1215
572.028	1268
572.288	1352
572.547	1187
572.807	1312
573.066	1289
573.326	1326
573.585	1534
573.845	1324
574.105	1327
574.364	1327
574.624	1326
574.883	1247
575.143	1197
575.403	1121
575.662	1291
575.922	1141
576.181	1271
576.441	1418
576.7	1316
576.96	1298
577.224	1228
577.487	1323
577.751	1361
578.015	1285
578.279	1291
578.543	1470
578.806	1519
579.07	1313
579.317	1242
579.564	1471
579.812	1263
580.059	1205
580.306	1242
580.553	1362
580.8	1362
581.048	1184
581.295	1319
581.542	1219
581.789	1291
582.036	1340
582.284	1375
582.531	1456
582.778	1477
583.025	1071
583.272	1120
583.52	1236
583.767	1366
584.014	1320
584.261	1222
584.508	1401
584.756	1296
585.003	1235
585.25	1260
585.517	1464
585.785	1312
586.052	1270
586.319	1282
586.586	1432
586.854	1450
587.121	1324
587.388	1303
587.655	1281
587.923	1411
588.19	1261
588.452	1410
588.714	1317
588.976	1187
589.238	1205
589.5	1270
589.763	1226
590.025	1232
590.287	1151
590.549	1278
590.811	1194
591.073	1198
591.335	1184
591.597	1319
591.859	1246
592.121	1401
592.383	1305
592.645	1065
592.908	1403
593.17	1253
593.432	1233
593.694	1249
593.956	1310
594.218	1467
594.48	1334
594.744	1163
595.009	1506
595.273	1316
595.537	1264
595.801	1221
596.066	1424
596.33	1380
596.594	1212
596.859	1190
597.123	1179
597.387	1354
597.651	1298
597.916	1323
598.18	1505
598.444	1330
598.709	1312
598.973	1278
599.237	1429
599.501	1369
599.766	1260
600.03	1341
600.294	1362
600.559	1330
600.823	1305
601.087	1229
601.351	1235
601.616	1501
601.88	1306
602.144	1170
602.409	1229
602.673	1474
602.937	1345
603.201	1316
603.466	1501
603.73	1284
603.994	1337
604.259	1333
604.523	1422
604.787	1089
605.051	1281
605.316	1310
605.58	1438
605.844	1428
606.109	1302
606.373	1303
606.637	1278
606.901	1131
607.166	1306
607.43	9649
607.649	2520
607.868	1488
608.087	1340
608.306	1233
608.525	1183
608.744	1473
608.963	1305
609.182	1183
609.401	1439
609.62	1092
609.881	1233
610.141	1298
610.402	1334
610.662	1529
610.923	1340
611.183	1183
611.444	1324
611.704	1155
611.965	1305
612.226	1277
612.486	1435
612.747	1340
613.007	1284
613.268	1277
613.528	1387
613.789	1243
614.049	1289
614.31	1285
614.566	1415
614.822	1173
615.079	1233
615.335	1316
615.591	1394
615.847	1323
616.104	1289
616.36	1341
616.616	1487
616.871	1397
617.127	1193
617.383	1317
617.639	1387
617.894	1541
618.15	1305
618.406	1254
618.661	994
618.917	1453
619.173	1389
619.429	1330
619.684	1222
619.94	1194
620.196	1347
620.451	1149
620.707	1376
620.963	1361
621.219	1043
621.474	1201
621.73	1354
621.989	1187
622.248	1277
622.507	1232
622.766	1372
623.025	1299
623.284	1268
623.543	1281
623.802	1394
624.061	1418
624.319	1278
624.578	1233
624.837	1354
625.096	1417
625.355	1236
625.614	1253
625.873	1414
626.132	1501
626.391	1334
626.65	1411
626.905	1456
627.161	1520
627.416	1326
627.671	1401
627.927	1471
628.182	1453
628.437	1348
628.693	1281
628.948	1466
629.203	1488
629.459	1281
629.714	1033
629.969	1344
630.225	1326
630.48	1194
630.749	1194
631.018	1362
631.287	1418
631.556	1270
631.825	1299
632.095	1368
632.364	1352
632.633	1079
632.902	1268
633.171	1366
633.44	1256
633.683	1176
633.926	1267
634.169	1401
634.412	1471
634.655	1380
634.898	1299
635.141	1452
635.384	1436
635.627	1344
635.87	1312
636.113	1408
636.356	1354
636.599	1340
636.842	1345
637.085	1292
637.328	1520
637.571	1422
637.814	1144
638.057	1421
638.3	1107
638.576	1268
638.851	1173
639.127	1128
639.403	1309
639.679	1236
639.954	1257
640.23	1257
640.484	1516
640.738	1330
640.992	1319
641.247	1442
641.501	1275
641.755	1316
642.009	1145
642.263	1382
642.517	1499
642.771	1296
643.026	1261
643.28	1354
643.534	1337
643.788	1295
644.042	1351
644.296	1312
644.55	1172
644.805	1319
645.059	1127
645.313	1394
645.567	1506
645.821	1179
646.075	1317
646.33	1274
646.584	1407
646.838	1243
647.092	1240
647.346	1431
647.6	1352
647.854	1292
648.109	1148
648.363	1205
648.617	1291
648.871	1151
649.125	1054
649.379	1299
649.633	1456
649.888	1292
650.142	1240
650.396	1333
650.65	1467
650.914	1299
651.178	1323
651.442	1505
651.706	1536
651.97	1366
652.234	1320
652.498	1386
652.762	1390
653.026	1249
653.29	1271
653.544	1149
653.798	1193
654.053	1344
654.307	1338
654.561	1436
654.815	1410
655.07	1298
655.324	1298
655.578	1436
655.832	1648
656.087	1242
656.341	1261
656.595	1407
656.849	1316
657.103	1337
657.358	1236
657.612	1429
657.866	1565
658.12	1285
658.375	1130
658.629	1289
658.883	1319
659.137	1233
659.392	1330
659.646	1446
659.9	1394
660.156	1281
660.412	1337
660.667	1414
660.923	1487
661.179	1382
661.435	1232
661.691	1180
661.946	1316
662.202	1351
662.458	1305
662.714	1288
662.97	1480
663.225	1247
663.481	1281
663.737	1323
663.993	1309
664.249	1232
664.505	1316
664.76	1446
665.016	1446
665.272	1355
665.528	1375
665.784	1512
666.039	1537
666.295	1274
666.551	1250
666.807	1330
667.063	1387
667.318	1208
667.574	1228
667.83	1379
668.088	1295
668.346	1253
668.604	1260
668.862	1484
669.12	1183
669.378	1184
669.636	1235
669.894	1411
670.152	1548
670.41	1212
670.668	1186
670.926	1292
671.184	1501
671.442	1341
671.7	1369
671.953	1438
672.206	1256
672.459	1341
672.712	1246
672.965	1130
673.218	1459
673.471	1403
673.724	1358
673.977	1103
674.23	1422
674.483	1415
674.736	1327
674.989	1194
675.242	1190
675.495	1239
675.748	1134
676.001	1267
676.254	1152
676.507	1362
676.76	1331
677.013	1526
677.265	1474
677.518	1284
677.771	1236
678.024	1439
678.277	1306
678.53	1334
678.783	1263
679.036	1431
679.289	1422
679.542	1221
679.795	1411
680.048	1352
680.301	1296
680.554	1288
680.807	1212
681.06	1421
681.313	1348
681.566	1292
681.819	1305
682.072	1340
682.325	1414
682.578	1460
682.831	1404
683.084	1240
683.337	1424
683.59	1341
683.843	1425
684.096	1396
684.349	1310
684.602	1249
684.855	1263
685.108	1345
685.361	1396
685.614	1200
685.867	1281
686.12	1319
686.373	1302
686.626	1337
686.879	1291
687.132	1366
687.385	1464
687.638	1291
687.89	1358
688.143	1263
688.396	1404
688.649	1375
688.902	1352
689.155	1172
689.408	1281
689.661	1383
689.914	1410
690.167	1400
690.42	1467
690.673	1135
690.926	1326
691.179	1222
691.432	1422
691.685	1330
691.938	1383
692.191	1254
692.444	1236
692.697	1277
692.95	1394
693.226	1450
693.502	1389
693.778	1456
694.055	1379
694.331	1334
694.607	1309
694.883	1313
695.159	1254
695.435	1317
695.712	1488
695.988	1424
696.264	1358
696.54	1267
696.788	1354
697.036	1375
697.284	1474
697.533	1485
697.781	1485
698.029	1365
698.277	1312
698.525	1457
698.773	1429
699.021	1396
699.27	1204
699.518	1246
699.766	1369
700.014	997
700.262	1246
700.51	1590
700.759	1337
701.007	1348
701.255	1365
701.503	1372
701.751	1439
701.999	1421
702.247	1369
702.496	1295
702.744	1366
702.992	1396
703.24	1443
703.489	1365
703.737	1575
703.986	1291
704.234	1312
704.483	1428
704.731	1536
704.98	1379
705.229	1268
705.477	1501
705.726	1481
705.974	1345
706.223	1373
706.471	1494
706.72	1177
706.977	1345
707.235	1386
707.492	1348
707.75	1509
[truncated: 1,649 more rows]

## Sheet: 12.0 kV-Indirect
Wavelength (nm)	Intensity		Instructions:				12.0 kV
180.032	1355		1) Paste wavelength in column A
180.305	1473		2) Paste corresponding intensity in column B
180.578	1446		3) Do not change formulas below
180.85	1394
181.123	1330		OH range (nm)	304	308
181.396	1438		N2 range (nm)	334	340
181.668	1464
181.941	1470
182.214	1410		OH_Integrated_304_308	22345.3
182.486	1425		N2_Integrated_334_340	358443
182.759	1334		OH_to_N2_Ratio	0.0623401
183.032	1312
183.304	1275
183.577	1446
183.849	1438
184.122	1351
184.395	1410
184.667	1480
184.94	1439
185.213	1320
185.485	1285
185.758	1470
186.031	1463
186.303	1380
186.576	1352
186.849	1404
187.121	1340
187.394	1362
187.667	1373
187.939	1450
188.212	1382
188.485	1341
188.757	1282
189.03	1379
189.303	1407
189.575	1407
189.848	1341
190.121	1400
190.393	1424
190.666	1219
190.939	1338
191.211	1431
191.484	1474
191.757	1351
192.029	1376
192.302	1488
192.575	1491
192.847	1358
193.12	1376
193.393	1492
193.665	1432
193.938	1373
194.211	1309
194.483	1432
194.756	1436
195.028	1361
195.301	1212
195.574	1365
195.846	1331
196.119	1393
196.392	1355
196.664	1457
196.937	1404
197.21	1326
197.482	1443
197.755	1303
198.028	1429
198.3	1387
198.573	1284
198.846	1442
199.118	1341
199.391	1410
199.664	1330
199.936	1443
200.209	1438
200.482	1338
200.754	1344
201.027	1403
201.3	1439
201.572	1331
201.845	1365
202.118	1401
202.39	1460
202.663	1326
202.936	1288
203.208	1396
203.481	1445
203.754	1341
204.026	1361
204.299	1387
204.572	1431
204.844	1316
205.117	1337
205.389	1499
205.662	1478
205.935	1295
206.207	1277
206.48	1453
206.753	1345
207.025	1261
207.298	1352
207.571	1359
207.843	1478
208.116	1369
208.389	1254
208.661	1457
208.934	1166
209.207	1243
209.479	1250
209.752	1422
210.025	1449
210.297	1306
210.57	1274
210.843	1295
211.115	1408
211.388	1281
211.661	1352
211.933	1408
212.206	1298
212.479	1372
212.751	1316
213.024	1452
213.297	1435
213.569	1275
213.842	1337
214.115	1428
214.387	1299
214.66	1292
214.933	1317
215.205	1478
215.478	1491
215.751	1369
216.023	1331
216.296	1536
216.568	1453
216.841	1303
217.114	1320
217.386	1488
217.659	1495
217.932	1400
218.204	1351
218.477	1400
218.75	1548
219.022	1344
219.295	1226
219.568	1431
219.84	1506
220.113	1282
220.386	1316
220.658	1428
220.931	1435
221.204	1292
221.476	1235
221.749	1288
222.022	1372
222.294	1250
222.567	1338
222.84	1417
223.112	1515
223.385	1358
223.658	1340
223.93	1331
224.203	1439
224.476	1292
224.748	1296
225.021	1443
225.294	1464
225.566	1341
225.839	1344
226.112	1397
226.384	1432
226.657	1319
226.929	1306
227.202	1443
227.475	1450
227.747	1274
228.02	1348
228.293	1571
228.565	1488
228.838	1380
229.111	1292
229.383	1480
229.656	1443
229.929	1298
230.201	1313
230.474	1492
230.747	1478
231.019	1337
231.292	1222
231.565	1396
231.837	1415
232.11	1333
232.383	1379
232.655	1439
232.928	1471
233.201	1429
233.473	1309
233.746	1387
234.019	1439
234.291	1351
234.564	1403
234.837	1464
235.109	1439
235.382	1243
235.655	1365
235.927	1393
236.2	1508
236.473	1362
236.745	1323
237.018	1373
237.291	1390
237.563	1323
237.836	1331
238.108	1432
238.381	1474
238.654	1305
238.926	1274
239.199	1421
239.472	1383
239.744	1355
240.017	1330
240.29	1474
240.562	1397
240.835	1348
241.108	1323
241.38	1358
241.653	1400
241.926	1326
242.198	1288
242.471	1487
242.744	1487
243.016	1375
243.289	1312
243.562	1492
243.834	1575
244.107	1310
244.38	1274
244.652	1417
244.925	1452
245.198	1355
245.47	1288
245.743	1485
246.016	1453
246.288	1415
246.561	1359
246.834	1459
247.106	1424
247.379	1268
247.652	1375
247.924	1446
248.197	1502
248.469	1382
248.742	1333
249.015	1341
249.287	1467
249.56	1289
249.833	1268
250.105	1372
250.378	1494
250.651	1358
250.923	1298
251.196	1418
251.469	1431
251.741	1396
252.014	1333
252.287	1494
252.559	1470
252.832	1330
253.105	1362
253.377	1327
253.65	1424
253.923	1359
254.195	1369
254.468	1564
254.741	1555
255.013	1323
255.286	1345
255.559	1418
255.831	1317
256.104	1271
256.377	1313
256.649	1487
256.922	1520
257.195	1268
257.467	1246
257.74	1473
258.013	1319
258.285	1312
258.558	1288
258.831	1459
259.103	1537
259.376	1298
259.648	1317
259.921	1396
260.194	1484
260.466	1334
260.739	1393
261.012	1197
261.284	1459
261.557	1295
261.83	1366
262.102	1492
262.375	1403
262.648	1282
262.92	1345
263.193	1544
263.466	1575
263.738	1303
264.011	1302
264.284	1422
264.556	1466
264.829	1330
265.102	1253
265.374	1467
265.647	1471
265.92	1298
266.192	1338
266.465	1316
266.738	1442
267.01	1369
267.283	1358
267.556	1450
267.828	1541
268.101	1299
268.374	1296
268.646	1404
268.919	1450
269.192	1260
269.464	1320
269.737	1534
270.009	1526
270.282	1264
270.555	1271
270.827	1576
271.1	1536
271.373	1375
271.645	1387
271.918	1471
272.191	1457
272.463	1348
272.736	1375
273.009	1431
273.281	1505
273.554	1338
273.827	1341
274.099	1453
274.372	1439
274.645	1271
274.917	1369
275.19	1439
275.463	1446
275.735	1242
276.008	1292
276.281	1480
276.553	1418
276.826	1319
277.099	1345
277.371	1355
277.644	1536
277.917	1351
278.189	1306
278.462	1243
278.735	1520
279.007	1351
279.28	1390
279.553	1407
279.825	1536
280.098	1382
280.371	1298
280.643	1449
280.916	1464
281.188	1323
281.461	1320
281.734	1558
282.006	1446
282.279	1263
282.552	1310
282.824	1480
283.097	1421
283.37	1431
283.642	1341
283.915	1562
284.188	1548
284.46	1369
284.733	1288
285.006	1547
285.278	1443
285.551	1302
285.824	1330
286.096	1477
286.369	1488
286.642	1331
286.914	1292
287.187	1530
287.46	1466
287.732	1387
288.005	1347
288.278	1502
288.55	1415
288.823	1358
289.096	1425
289.368	1557
289.641	1649
289.914	1341
290.186	1453
290.459	1618
290.732	1852
291.004	1648
291.277	1652
291.549	1732
291.822	1789
292.095	1590
292.367	1670
292.64	1740
292.913	1936
293.185	1617
293.458	1809
293.731	1915
294.003	1978
294.276	1866
294.549	1982
294.821	1961
295.094	2163
295.367	1939
295.639	1942
295.912	2173
296.185	2339
296.457	4110
296.73	2471
297.001	2195
297.272	2489
297.543	2314
297.814	2223
298.085	2454
298.356	2566
298.627	2353
298.898	2311
299.169	2376
299.44	2489
299.711	2255
299.982	2696
300.253	2457
300.524	2759
300.795	2460
301.066	2556
301.337	2752
301.608	2880
301.879	2597
302.15	2936
302.425	2650
302.7	2768
302.976	2769
303.251	2930
303.526	3262
303.801	3592
304.077	3052
304.352	3360
304.627	3528
304.902	3914
305.178	3895
305.453	4119
305.728	4323
306.003	4903
306.279	4725
306.554	5338
306.829	5726
307.104	6875
307.38	7001
307.655	8040
307.93	8960
308.205	9898
308.481	10591
308.756	11344
309.031	12205
309.307	12589
309.582	13490
309.857	14592
310.132	15555
310.408	16537
310.683	16822
310.958	17468
311.233	18196
311.509	19408
311.784	18809
312.059	20203
312.334	20363
312.61	21379
312.885	21358
313.16	21617
313.429	22845
313.698	23430
313.967	23072
314.236	23486
314.506	23815
314.775	24430
315.044	24448
315.313	24900
315.582	25420
315.851	25974
316.12	25445
316.389	26313
316.658	26905
316.927	27401
317.197	26747
317.466	27408
317.735	27349
318.004	28165
318.273	28199
318.542	28274
318.811	28903
319.08	29571
319.349	28795
319.618	29257
319.888	28785
320.157	29417
320.426	28487
320.695	28588
320.964	28438
321.233	28701
321.502	27660
321.771	27769
322.04	28042
322.309	27357
322.579	26583
322.848	26681
323.117	26086
323.386	26268
323.655	25796
323.924	25637
324.193	25658
324.462	26335
324.731	25455
325.001	25544
325.27	25830
325.539	26174
325.808	25518
326.077	26006
326.346	26989
326.615	27303
326.884	27811
327.153	28633
327.422	29488
327.692	30341
327.961	31592
328.23	33796
328.499	35609
328.768	37507
329.037	38444
329.306	40293
329.575	41839
329.844	44054
330.113	44796
330.383	47078
330.652	49186
330.921	50865
331.19	51723
331.459	53796
331.728	54930
331.997	56032
332.266	56683
332.535	57477
332.804	58055
333.074	58698
333.343	58933
333.612	59307
333.881	59777
334.15	59979
334.416	59903
334.682	60392
334.948	60323
335.214	60543
335.481	60322
335.747	60249
336.013	60147
336.279	60348
336.545	60295
336.811	60739
337.077	60959
337.343	61292
337.61	61611
337.876	61772
338.142	62013
338.408	62174
338.674	62331
338.94	62406
339.206	62507
339.472	62570
339.739	62672
340.005	62717
340.271	62787
340.537	62818
340.803	62847
341.069	62898
341.335	62933
341.601	62931
341.868	62954
342.134	62975
342.4	62854
342.666	62938
342.932	62581
343.198	62707
343.464	62301
343.73	62276
343.996	61902
344.263	61880
344.529	61786
344.795	61782
345.061	61664
345.327	61688
345.593	61622
345.859	61604
346.125	61443
346.392	61471
346.658	61498
346.924	61575
347.19	61449
347.456	61597
347.722	61610
347.988	61734
348.254	61737
348.521	61999
348.787	62125
349.053	62227
349.319	62266
349.585	62345
349.851	62419
350.117	62479
350.383	62552
350.649	62591
350.916	62661
351.182	62724
351.448	62744
351.714	62814
351.98	62881
352.246	62899
352.512	62937
352.778	62973
353.045	63022
353.311	63025
353.577	63074
353.843	63094
354.109	63144
354.375	63140
354.641	63175
354.907	63179
355.174	63217
355.44	63210
355.706	63224
355.972	63225
356.238	63252
356.504	63252
356.77	62980
357.036	63210
357.303	61631
357.569	62049
357.835	61086
358.101	61232
358.367	61590
358.633	61895
358.899	62150
359.165	62321
359.431	62493
359.698	62576
359.964	62688
360.23	62744
360.496	62821
360.762	62843
361.028	62926
361.294	62919
361.56	62966
361.827	62982
362.093	62927
362.359	62954
362.625	62570
362.891	62647
363.157	61740
363.423	61559
363.689	60740
363.956	60554
364.222	59724
364.488	59118
364.754	58397
365.02	58153
365.288	57705
365.556	57522
365.824	57684
366.091	57383
366.359	56822
366.627	56493
366.895	56494
367.163	56392
367.431	55966
367.698	56234
367.966	55625
368.234	55623
368.502	55143
368.77	55196
369.038	54883
369.305	54981
369.573	54533
369.841	54461
370.109	54436
370.377	54573
370.645	53571
370.912	54001
371.18	53935
371.448	54383
371.716	53778
371.984	53403
372.252	53040
372.519	53550
372.787	52693
373.055	52606
373.323	52094
373.591	52090
373.859	51404
374.126	51374
374.394	51320
374.662	51369
374.93	50858
375.198	51066
375.466	50585
375.734	50530
376.001	49543
376.269	49099
376.537	47764
376.805	46386
377.073	44432
377.341	42364
377.608	41710
377.876	39915
378.144	38815
378.412	39565
378.68	40313
378.948	41805
379.215	42704
379.483	43821
379.751	45332
380.019	46826
380.287	47324
380.555	47411
380.822	46928
381.09	47233
381.358	46574
381.626	45913
381.894	45553
382.162	44954
382.429	43803
382.697	42976
382.965	42725
383.233	41745
383.501	40447
383.769	40316
384.036	40027
384.304	39841
384.572	37752
384.84	37027
385.108	35690
385.376	35465
385.644	34583
385.911	35260
386.179	34651
386.447	34457
386.715	33972
386.983	34181
387.251	33638
387.518	33531
387.786	33121
388.054	33435
388.322	32596
388.59	32656
388.858	31909
389.125	31857
389.393	32056
389.661	31346
389.929	30370
390.197	30492
390.465	29988
390.732	29982
391	29208
391.268	29011
391.536	28939
391.804	29012
392.072	28742
392.339	28675
392.607	28589
392.875	28011
393.143	28225
393.411	27829
393.679	27577
393.946	27497
394.214	26405
394.482	26239
394.75	25264
395.018	24713
395.286	23646
395.554	23244
395.821	23208
396.089	23313
396.357	22565
396.625	23054
396.893	23402
397.161	23625
397.428	23345
397.696	23520
397.964	23243
398.232	23831
398.5	23355
398.768	22708
399.035	22459
399.303	21448
399.571	20843
399.839	20352
400.107	19309
400.375	18736
400.642	17472
400.91	17048
401.178	17094
401.446	17308
401.714	17081
401.982	17808
402.249	18624
402.517	19460
402.785	19061
403.053	19125
403.321	19904
403.589	19863
403.856	19365
404.124	20087
404.392	19492
404.66	19019
404.92	18252
405.18	18148
405.44	17675
405.7	17756
405.96	16748
406.22	16010
406.48	15716
406.74	15737
407	14689
407.26	14563
407.52	13867
407.78	13702
408.045	12618
408.309	12744
408.574	12862
408.839	12510
409.104	12051
409.368	12065
409.633	11789
409.898	11795
410.162	11663
410.427	11817
410.692	11784
410.957	11740
411.221	11218
411.486	11336
411.751	10805
412.015	11322
412.28	10423
412.545	10549
412.81	10349
413.074	10185
413.339	9485
413.604	10479
413.868	9968
414.133	9681
414.398	9093
414.663	9261
414.927	9135
415.192	9278
415.457	8543
415.722	8838
415.986	8386
416.251	8701
416.516	8432
416.78	8869
417.045	8222
417.31	8120
417.575	7616
417.839	7420
418.104	6982
418.369	7108
418.633	6268
418.898	5897
419.163	6030
419.428	5331
419.692	4847
419.957	4956
420.222	5173
420.486	5568
420.751	4806
421.016	4960
421.281	5093
421.545	5636
421.81	5044
422.075	5181
422.339	5145
422.604	5848
422.869	5093
423.134	5054
423.398	5162
423.663	5043
423.928	4770
424.192	4798
424.457	4470
424.722	4666
424.987	4123
425.251	4053
425.516	3825
425.781	3927
426.045	3739
426.31	3500
426.575	3410
426.84	3563
427.104	3382
427.369	3685
427.634	3770
427.898	4060
428.163	3851
428.428	4186
428.693	4084
428.957	4201
429.222	4019
429.487	4217
429.752	4088
430.016	4270
430.281	3942
430.546	3916
430.81	3998
431.075	3963
431.34	3608
431.605	3675
431.869	3482
432.134	3650
432.399	3452
432.663	3396
432.928	3322
433.193	3300
433.458	2920
433.722	3192
433.987	3161
434.252	3178
434.516	2835
434.781	2968
435.046	2702
435.311	2979
435.575	2920
435.84	2951
436.102	2880
436.365	3056
436.627	2916
436.89	2992
437.152	2888
437.415	2971
437.677	2762
437.94	3020
438.202	2678
438.465	3098
438.727	2605
438.989	2832
439.252	2789
439.514	2864
439.777	2600
440.039	2667
440.302	2331
440.564	2444
440.827	2562
441.089	2457
441.351	2437
441.614	2657
441.876	2352
442.139	2509
442.401	2458
442.664	2541
442.926	2307
443.189	2349
443.451	2241
443.714	2422
443.976	2425
444.238	2563
444.501	2303
444.763	2321
445.026	2097
445.288	2005
445.551	1912
445.813	1729
446.076	1760
446.338	1737
446.601	1865
446.863	1628
447.125	1639
447.388	1541
447.65	1677
447.913	1673
448.175	1610
448.438	1674
448.7	1898
448.963	1827
449.225	1747
449.488	1723
449.75	1799
450.012	1554
450.275	1590
450.537	1667
450.8	1680
451.062	1586
451.325	1547
451.587	1578
451.85	1648
452.112	1704
452.375	1557
452.637	1569
452.899	1571
453.162	1541
453.424	1429
453.687	1445
453.949	1527
454.212	1569
454.474	1407
454.737	1368
454.999	1429
455.261	1415
455.524	1376
455.786	1442
456.049	1568
456.311	1593
456.574	1491
456.836	1452
457.099	1534
457.361	1530
457.624	1428
457.886	1512
458.148	1474
458.411	1480
458.673	1361
458.936	1667
459.198	1513
459.461	1583
459.723	1401
459.986	1445
460.248	1512
460.511	1439
460.773	1400
461.035	1292
461.298	1376
461.56	1481
461.823	1348
462.085	1386
462.348	1530
462.61	1516
462.873	1435
463.135	1467
463.397	1611
463.66	1274
463.922	1331
464.185	1508
464.447	1382
464.71	1520
464.972	1355
465.235	1362
465.497	1386
465.76	1501
466.022	1382
466.284	1401
466.547	1513
466.809	1516
467.072	1403
467.334	1407
467.597	1387
467.859	1450
468.122	1390
468.384	1484
468.647	1544
468.909	1380
469.171	1439
469.434	1383
469.696	1358
469.959	1471
470.221	1355
470.484	1446
470.746	1487
471.009	1509
471.271	1474
471.534	1396
471.796	1492
472.058	1502
472.321	1302
472.583	1260
472.846	1466
473.108	1568
473.371	1383
473.633	1478
473.896	1526
474.158	1481
474.421	1445
474.683	1368
474.945	1470
475.208	1498
475.47	1407
475.733	1361
475.995	1358
476.258	1471
476.52	1410
476.783	1417
477.045	1305
477.307	1456
477.57	1424
477.832	1393
478.095	1534
478.357	1537
478.62	1411
478.882	1368
479.145	1512
479.407	1418
479.67	1387
479.932	1418
480.194	1488
480.457	1548
480.719	1366
480.982	1382
481.244	1485
481.507	1442
481.769	1463
482.032	1373
482.294	1424
482.557	1421
482.819	1425
483.081	1407
483.344	1428
483.606	1562
483.869	1319
484.131	1373
484.394	1408
484.656	1456
484.919	1338
485.181	1389
485.443	1522
485.706	1488
485.968	1376
486.231	1390
486.493	1512
486.756	1501
487.018	1333
487.281	1383
487.543	1410
487.806	1470
488.068	1358
488.33	1344
488.593	1485
488.855	1460
489.118	1354
489.38	1403
489.643	1481
489.905	1459
490.168	1344
490.43	1352
490.693	1333
490.955	1390
491.217	1281
491.48	1319
491.742	1494
492.005	1487
492.267	1345
492.53	1295
492.792	1352
493.055	1372
493.317	3028
493.58	1663
493.842	1442
494.104	1464
494.367	1338
494.629	1345
494.892	1488
495.154	1592
495.417	1394
495.679	1386
495.942	1418
496.204	1382
496.466	1446
496.729	1333
496.991	1445
497.254	1529
497.516	1453
497.779	1375
498.041	1452
498.304	1481
498.566	1408
498.829	1410
499.091	1508
499.353	1533
499.616	1372
499.878	1400
500.141	1410
500.403	1473
500.666	1277
500.928	1320
501.191	1459
501.453	1495
501.716	1379
501.978	1380
502.24	1467
502.503	1270
502.765	1320
503.028	1355
503.29	1359
503.553	1386
503.815	1327
504.078	1306
504.34	1478
504.603	1499
504.865	1362
505.127	1312
505.39	1376
505.652	1457
505.915	1296
506.177	1369
506.44	1480
506.702	1488
506.965	1415
507.227	1270
507.49	1502
507.752	1530
508.014	1460
508.277	1309
508.539	1516
508.802	1634
509.064	1421
509.327	1369
509.589	1347
509.852	1467
510.114	1330
510.376	1305
510.639	1487
510.901	1586
511.164	1396
511.426	1341
511.689	1172
511.951	1352
512.214	1323
512.476	1361
512.739	1474
513.001	1487
513.263	1282
513.526	1260
513.788	1499
514.051	1334
514.313	1333
514.576	1312
514.838	1432
515.101	1592
515.363	1382
515.626	1333
515.888	1396
516.15	1460
516.413	1344
516.675	1375
516.938	1431
517.2	1411
517.463	1438
517.725	1369
517.988	1491
518.25	1408
518.513	1372
518.775	1326
519.037	1457
519.3	1303
519.562	1330
519.825	1331
520.087	1467
520.35	1394
520.612	1361
520.875	1389
521.137	1368
521.399	1478
521.662	1334
521.924	1344
522.187	1516
522.449	1439
522.712	1393
522.974	1296
523.237	1530
523.499	1488
523.762	1403
524.024	1327
524.286	1400
524.549	1345
524.811	1348
525.074	1303
525.336	1487
525.599	1499
525.861	1298
526.124	1183
526.386	1520
526.649	1365
526.911	1309
527.173	1285
527.436	1543
527.698	1590
527.961	1254
528.223	1250
528.486	1498
528.748	1379
529.011	1326
529.273	1330
529.535	1484
529.798	1491
530.06	1351
530.323	1313
530.585	1445
530.848	1508
531.11	1404
531.373	1310
531.635	1411
531.898	1481
532.16	1351
532.422	1389
532.685	1536
532.947	1477
533.21	1323
533.472	1331
533.735	1484
533.997	1534
534.26	1351
534.522	1298
534.785	1438
535.047	1277
535.309	1330
535.572	1289
535.834	1256
536.097	1390
536.359	1330
536.622	1284
536.884	1477
537.147	1471
537.409	1354
537.672	1310
537.934	1509
538.196	1506
538.459	1282
538.721	1387
538.984	1596
539.246	1589
539.509	1313
539.771	1337
540.034	1348
540.296	1526
540.558	1435
540.821	1309
541.083	1477
541.346	1480
541.608	1299
541.871	1324
542.133	1410
542.396	1533
542.658	1306
542.921	1403
543.183	1484
543.445	1501
543.708	1424
543.97	1383
544.233	1487
544.495	1593
544.758	1358
545.02	1408
545.283	1386
545.545	1212
545.808	1415
546.07	1383
546.33	1471
546.589	1459
546.849	1229
547.108	1218
547.368	1533
547.627	1331
547.887	1249
548.147	1235
548.406	1270
548.666	1480
548.925	1270
549.185	1326
549.445	1369
549.704	1480
549.964	1324
550.223	1295
550.483	1494
550.742	1508
551.002	1376
551.262	1124
551.521	1464
551.781	1571
552.04	1404
552.3	1312
552.559	1481
552.819	1431
553.079	1348
553.338	1361
553.598	1428
553.857	1520
554.117	1338
554.377	1382
554.636	1414
554.896	1495
555.155	1338
555.415	1267
555.674	1544
555.934	1554
556.194	1319
556.453	1417
556.713	1436
556.972	1470
557.232	1289
557.492	1296
557.751	1501
558.011	1460
558.27	1369
558.53	1309
558.789	1457
559.049	1275
559.309	1288
559.568	1257
559.828	1390
560.087	1382
560.347	1330
560.606	1253
560.866	1519
561.126	1618
561.385	1375
561.645	1344
561.904	1485
562.164	1589
562.424	1327
562.683	1270
562.943	1520
563.202	1547
563.462	1365
563.721	1330
563.981	1306
564.241	1424
564.5	1373
564.76	1347
565.019	1457
565.279	1589
565.538	1418
565.798	1274
566.058	1474
566.317	1344
566.577	1193
566.836	1312
567.096	1491
567.356	1498
567.615	1407
567.875	1352
568.134	1431
568.394	1397
568.653	1358
568.913	1320
569.173	1403
569.432	1498
569.692	1278
569.951	1285
570.211	1298
570.471	1466
570.73	1327
570.99	1326
571.249	1358
571.509	1502
571.768	1298
572.028	1316
572.288	1394
572.547	1362
572.807	1401
573.066	1338
573.326	1446
573.585	1571
573.845	1352
574.105	1394
574.364	1471
574.624	1522
574.883	1334
575.143	1261
575.403	1285
575.662	1484
575.922	1267
576.181	1310
576.441	1428
576.7	1445
576.96	1323
577.224	1270
577.487	1474
577.751	1464
578.015	1355
578.279	1326
578.543	1481
578.806	1561
579.07	1366
579.317	1271
579.564	1508
579.812	1407
580.059	1284
580.306	1358
580.553	1456
580.8	1498
581.048	1274
581.295	1368
581.542	1348
581.789	1408
582.036	1411
582.284	1417
582.531	1516
582.778	1578
583.025	1172
583.272	1212
583.52	1351
583.767	1478
584.014	1330
584.261	1284
584.508	1502
584.756	1452
585.003	1351
585.25	1327
585.517	1477
585.785	1429
586.052	1250
586.319	1284
586.586	1494
586.854	1515
587.121	1361
587.388	1344
587.655	1425
587.923	1515
588.19	1316
588.452	1396
588.714	1436
588.976	1365
589.238	1303
589.5	1299
589.763	1340
590.025	1373
590.287	1249
590.549	1268
590.811	1316
591.073	1369
591.335	1319
591.597	1351
591.859	1397
592.121	1452
592.383	1278
592.645	1191
592.908	1555
593.17	1382
593.432	1347
593.694	1292
593.956	1459
594.218	1558
594.48	1354
594.744	1200
595.009	1579
595.273	1515
595.537	1310
595.801	1260
596.066	1522
596.33	1506
596.594	1323
596.859	1313
597.123	1375
597.387	1505
597.651	1341
597.916	1323
598.18	1558
598.444	1484
598.709	1351
598.973	1289
599.237	1498
599.501	1445
599.766	1365
600.03	1355
600.294	1499
600.559	1456
600.823	1362
601.087	1201
601.351	1394
601.616	1590
601.88	1347
602.144	1310
602.409	1435
602.673	1586
602.937	1359
603.201	1380
603.466	1550
603.73	1485
603.994	1369
604.259	1354
604.523	1417
604.787	1232
605.051	1317
605.316	1365
605.58	1474
605.844	1502
606.109	1320
606.373	1263
606.637	1442
606.901	1303
607.166	1284
607.43	13546
607.649	3255
607.868	1558
608.087	1403
608.306	1278
608.525	1330
608.744	1527
608.963	1345
609.182	1249
609.401	1481
609.62	1284
609.881	1309
610.141	1310
610.402	1498
610.662	1547
610.923	1365
611.183	1275
611.444	1435
611.704	1333
611.965	1344
612.226	1337
612.486	1428
612.747	1435
613.007	1358
613.268	1369
613.528	1446
613.789	1383
614.049	1354
614.31	1312
614.566	1459
614.822	1368
615.079	1333
615.335	1306
615.591	1512
615.847	1446
616.104	1348
616.36	1396
616.616	1484
616.871	1505
617.127	1354
617.383	1375
617.639	1410
617.894	1565
618.15	1390
618.406	1316
618.661	1158
618.917	1516
619.173	1410
619.429	1324
619.684	1333
619.94	1386
620.196	1396
620.451	1242
620.707	1471
620.963	1478
621.219	1191
621.474	1239
621.73	1389
621.989	1387
622.248	1268
622.507	1233
622.766	1481
623.025	1418
623.284	1291
623.543	1274
623.802	1445
624.061	1477
624.319	1285
624.578	1296
624.837	1502
625.096	1523
625.355	1295
625.614	1242
625.873	1428
626.132	1585
626.391	1382
626.65	1429
626.905	1481
627.161	1534
627.416	1445
627.671	1445
627.927	1536
628.182	1575
628.437	1355
628.693	1334
628.948	1443
629.203	1505
629.459	1305
629.714	1179
629.969	1417
630.225	1431
630.48	1333
630.749	1253
631.018	1460
631.287	1485
631.556	1326
631.825	1319
632.095	1456
632.364	1480
632.633	1226
632.902	1319
633.171	1425
633.44	1424
633.683	1275
633.926	1303
634.169	1473
634.412	1513
634.655	1417
634.898	1366
635.141	1485
635.384	1586
635.627	1400
635.87	1348
636.113	1466
636.356	1491
636.599	1383
636.842	1327
637.085	1348
637.328	1540
637.571	1372
637.814	1235
638.057	1487
638.3	1268
638.576	1313
638.851	1275
639.127	1324
639.403	1457
639.679	1295
639.954	1323
640.23	1408
640.484	1554
640.738	1376
640.992	1373
641.247	1480
641.501	1424
641.755	1323
642.009	1207
642.263	1394
642.517	1564
642.771	1366
643.026	1338
643.28	1481
643.534	1464
643.788	1354
644.042	1373
644.296	1456
644.55	1338
644.805	1368
645.059	1193
645.313	1438
645.567	1502
645.821	1246
646.075	1348
646.33	1400
646.584	1502
646.838	1309
647.092	1275
647.346	1526
647.6	1526
647.854	1368
648.109	1235
648.363	1408
648.617	1424
648.871	1296
649.125	1215
649.379	1471
649.633	1544
649.888	1263
650.142	1275
650.396	1445
650.65	1509
650.914	1340
651.178	1380
651.442	1519
651.706	1533
651.97	1369
652.234	1309
652.498	1459
652.762	1488
653.026	1268
653.29	1316
653.544	1268
653.798	1323
654.053	1394
654.307	1319
654.561	1432
654.815	1513
655.07	1338
655.324	1338
655.578	1499
655.832	1690
656.087	1305
656.341	1302
656.595	1527
656.849	1487
657.103	1359
657.358	1319
657.612	1477
657.866	1606
658.12	1337
658.375	1233
658.629	1457
658.883	1443
659.137	1303
659.392	1390
659.646	1495
659.9	1495
660.156	1313
660.412	1347
660.667	1428
660.923	1548
661.179	1394
661.435	1354
661.691	1380
661.946	1457
662.202	1383
662.458	1352
662.714	1457
662.97	1508
663.225	1260
663.481	1295
663.737	1407
663.993	1452
664.249	1375
664.505	1334
664.76	1481
665.016	1515
665.272	1362
665.528	1403
665.784	1548
666.039	1639
666.295	1291
666.551	1277
666.807	1390
667.063	1473
667.318	1235
667.574	1285
667.83	1484
668.088	1499
668.346	1338
668.604	1344
668.862	1550
669.12	1417
669.378	1313
669.636	1267
669.894	1512
670.152	1592
670.41	1331
670.668	1264
670.926	1467
671.184	1499
671.442	1365
671.7	1383
671.953	1516
672.206	1411
672.459	1337
672.712	1274
672.965	1289
673.218	1540
673.471	1428
673.724	1432
673.977	1313
674.23	1540
674.483	1450
674.736	1428
674.989	1414
675.242	1358
675.495	1330
675.748	1303
676.001	1456
676.254	1422
676.507	1459
676.76	1453
677.013	1620
677.265	1534
677.518	1341
677.771	1393
678.024	1457
678.277	1418
678.53	1432
678.783	1387
679.036	1491
679.289	1443
679.542	1338
679.795	1428
680.048	1467
680.301	1443
680.554	1362
680.807	1340
681.06	1438
681.313	1421
681.566	1422
681.819	1396
682.072	1432
682.325	1540
682.578	1520
682.831	1438
683.084	1383
683.337	1523
683.59	1432
683.843	1449
684.096	1494
684.349	1480
684.602	1354
684.855	1345
685.108	1410
685.361	1450
685.614	1330
685.867	1369
686.12	1414
686.373	1494
686.626	1404
686.879	1365
687.132	1467
687.385	1536
687.638	1411
687.89	1414
688.143	1435
688.396	1457
688.649	1463
688.902	1407
689.155	1379
689.408	1439
689.661	1425
689.914	1417
690.167	1466
690.42	1519
690.673	1250
690.926	1429
691.179	1368
691.432	1450
691.685	1333
691.938	1407
692.191	1383
692.444	1394
692.697	1312
692.95	1404
693.226	1494
693.502	1512
693.778	1480
694.055	1424
694.331	1442
694.607	1467
694.883	1366
695.159	1376
695.435	1424
695.712	1529
695.988	1481
696.264	1424
696.54	1387
696.788	1494
697.036	1403
697.284	1491
697.533	1467
697.781	1505
698.029	1397
698.277	1404
698.525	1474
698.773	1537
699.021	1432
699.27	1330
699.518	1424
699.766	1459
700.014	1183
700.262	1316
700.51	1613
700.759	1481
701.007	1443
701.255	1417
701.503	1480
701.751	1516
701.999	1383
702.247	1418
702.496	1470
702.744	1485
702.992	1449
703.24	1470
703.489	1477
703.737	1639
703.986	1327
704.234	1362
704.483	1530
704.731	1578
704.98	1394
705.229	1323
705.477	1547
705.726	1571
705.974	1361
706.223	1414
706.471	1543
706.72	1327
706.977	1401
707.235	1390
707.492	1519
707.75	1533
[truncated: 1,649 more rows]

[truncated: 2 more sheets: Integrated_Data_With_Voltage, I_OH Vs Kapp]
