# Supplementary material for: Synergic effect of dielectric barrier discharge plasma and hydrodynamic cavitation on decolorization of methylene blue
Source: PLoS One. 2026 Jun 8;21(6):e0348118. doi: 10.1371/journal.pone.0348118 (PMC13245793; doi:10.1371/journal.pone.0348118)
Supplement: S3 File — Raw datasets used for determining discharge power at different applied voltages. (XLSX) [file pone.0348118.s003.xlsx]

## Sheet: 6.8 kV
Time Step Index	Input Voltage Vin (V)	Capacitor Voltage Vc (V)	Charge Q = C*Vc (C)			Parameters
-0.000125	-3000	-2.4	-5.28e-08			Capacitance (F)	2.2e-08
-0.0001249	-3000	-2.4	-5.28e-08			Time Step dt (s)	1e-07
-0.0001248	-3000	-4	-8.8e-08
-0.0001247	-3400	-3.2	-7.04e-08			Calculated Values
-0.0001246	-3200	-2.4	-5.28e-08			Vin Peak (V)	7800
-0.0001245	-3200	-5.6	-1.232e-07			Vin Min (V)	-7200
-0.0001244	-3200	-4.8	-1.056e-07			Vin Peak-to-Peak (V)	15000
-0.0001243	-3200	-4.8	-1.056e-07			Vin RMS (V)	3200
-0.0001242	-3200	-5.6	-1.232e-07			Estimated Frequency (Hz)	#N/A
-0.0001241	-3600	-4	-8.8e-08			Average Power (W)	66.2288
-0.000124	-3400	-4	-8.8e-08
-0.0001239	-3600	-4.8	-1.056e-07
-0.0001238	-3600	-3.2	-7.04e-08
-0.0001237	-3600	-6.4	-1.408e-07
-0.0001236	-3800	-6.4	-1.408e-07
-0.0001235	-3800	-5.6	-1.232e-07
-0.0001234	-3800	-6.4	-1.408e-07
-0.0001233	-3800	-7.2	-1.584e-07
-0.0001232	-4200	-7.2	-1.584e-07
-0.0001231	-4200	-7.2	-1.584e-07
-0.000123	-4000	-7.2	-1.584e-07
-0.0001229	-4400	-8.8	-1.936e-07
-0.0001228	-4000	-8	-1.76e-07
-0.0001227	-4200	-7.2	-1.584e-07
-0.0001226	-4200	-8.8	-1.936e-07
-0.0001225	-4200	-9.6	-2.112e-07
-0.0001224	-4400	-9.6	-2.112e-07
-0.0001223	-4000	-9.6	-2.112e-07
-0.0001222	-4200	-8.8	-1.936e-07
-0.0001221	-4400	-9.6	-2.112e-07
-0.000122	-4400	-10.4	-2.288e-07
-0.0001219	-4400	-12.8	-2.816e-07
-0.0001218	-4600	-10.4	-2.288e-07
-0.0001217	-4400	-10.4	-2.288e-07
-0.0001216	-4800	-10.4	-2.288e-07
-0.0001215	-4800	-11.2	-2.464e-07
-0.0001214	-4600	-11.2	-2.464e-07
-0.0001213	-5000	-11.2	-2.464e-07
-0.0001212	-5000	-12	-2.64e-07
-0.0001211	-5000	-12	-2.64e-07
-0.000121	-4800	-12	-2.64e-07
-0.0001209	-4800	-11.2	-2.464e-07
-0.0001208	-4800	-13.6	-2.992e-07
-0.0001207	-4800	-12.8	-2.816e-07
-0.0001206	-5200	-12.8	-2.816e-07
-0.0001205	-5200	-13.6	-2.992e-07
-0.0001204	-5000	-13.6	-2.992e-07
-0.0001203	-5000	-14.4	-3.168e-07
-0.0001202	-5000	-13.6	-2.992e-07
-0.0001201	-5600	-12.8	-2.816e-07
-0.00012	-4800	-14.4	-3.168e-07
-0.0001199	-5200	-14.4	-3.168e-07
-0.0001198	-5400	-14.4	-3.168e-07
-0.0001197	-5400	-13.6	-2.992e-07
-0.0001196	-5600	-15.2	-3.344e-07
-0.0001195	-5600	-15.2	-3.344e-07
-0.0001194	-5400	-15.2	-3.344e-07
-0.0001193	-5600	-15.2	-3.344e-07
-0.0001192	-5800	-14.4	-3.168e-07
-0.0001191	-5800	-14.4	-3.168e-07
-0.000119	-5800	-15.2	-3.344e-07
-0.0001189	-5600	-16.8	-3.696e-07
-0.0001188	-6000	-15.2	-3.344e-07
-0.0001187	-5800	-15.2	-3.344e-07
-0.0001186	-5800	-16	-3.52e-07
-0.0001185	-5800	-15.2	-3.344e-07
-0.0001184	-5800	-15.2	-3.344e-07
-0.0001183	-5800	-15.2	-3.344e-07
-0.0001182	-5800	-16	-3.52e-07
-0.0001181	-5800	-16	-3.52e-07
-0.000118	-5600	-16.8	-3.696e-07
-0.0001179	-5800	-16	-3.52e-07
-0.0001178	-5800	-16.8	-3.696e-07
-0.0001177	-6200	-16.8	-3.696e-07
-0.0001176	-5800	-16.8	-3.696e-07
-0.0001175	-5800	-16	-3.52e-07
-0.0001174	-6000	-16	-3.52e-07
-0.0001173	-6000	-16	-3.52e-07
-0.0001172	-6000	-16	-3.52e-07
-0.0001171	-6000	-16.8	-3.696e-07
-0.000117	-6000	-16	-3.52e-07
-0.0001169	-5800	-17.6	-3.872e-07
-0.0001168	-6000	-17.6	-3.872e-07
-0.0001167	-6000	-17.6	-3.872e-07
-0.0001166	-6000	-17.6	-3.872e-07
-0.0001165	-6200	-17.6	-3.872e-07
-0.0001164	-6000	-17.6	-3.872e-07
-0.0001163	-6000	-17.6	-3.872e-07
-0.0001162	-6200	-17.6	-3.872e-07
-0.0001161	-6200	-16.8	-3.696e-07
-0.000116	-6000	-17.6	-3.872e-07
-0.0001159	-6000	-17.6	-3.872e-07
-0.0001158	-6200	-16.8	-3.696e-07
-0.0001157	-6000	-17.6	-3.872e-07
-0.0001156	-6400	-19.2	-4.224e-07
-0.0001155	-6200	-18.4	-4.048e-07
-0.0001154	-6400	-18.4	-4.048e-07
-0.0001153	-6200	-18.4	-4.048e-07
-0.0001152	-6400	-18.4	-4.048e-07
-0.0001151	-6400	-19.2	-4.224e-07
-0.000115	-6200	-18.4	-4.048e-07
-0.0001149	-6600	-18.4	-4.048e-07
-0.0001148	-6800	-18.4	-4.048e-07
-0.0001147	-6200	-18.4	-4.048e-07
-0.0001146	-6600	-19.2	-4.224e-07
-0.0001145	-6400	-19.2	-4.224e-07
-0.0001144	-6600	-20	-4.4e-07
-0.0001143	-6600	-19.2	-4.224e-07
-0.0001142	-6600	-19.2	-4.224e-07
-0.0001141	-6600	-19.2	-4.224e-07
-0.000114	-6800	-19.2	-4.224e-07
-0.0001139	-6800	-19.2	-4.224e-07
-0.0001138	-6800	-19.2	-4.224e-07
-0.0001137	-6800	-20	-4.4e-07
-0.0001136	-7200	-20	-4.4e-07
-0.0001135	-6800	-19.2	-4.224e-07
-0.0001134	-7000	-20	-4.4e-07
-0.0001133	-7000	-19.2	-4.224e-07
-0.0001132	-7000	-21.6	-4.752e-07
-0.0001131	-7000	-20.8	-4.576e-07
-0.000113	-7000	-20	-4.4e-07
-0.0001129	-6800	-20.8	-4.576e-07
-0.0001128	-6800	-20.8	-4.576e-07
-0.0001127	-7000	-21.6	-4.752e-07
-0.0001126	-6800	-20	-4.4e-07
-0.0001125	-6800	-20.8	-4.576e-07
-0.0001124	-6600	-21.6	-4.752e-07
-0.0001123	-6800	-21.6	-4.752e-07
-0.0001122	-6400	-20.8	-4.576e-07
-0.0001121	-6400	-20.8	-4.576e-07
-0.000112	-6400	-20.8	-4.576e-07
-0.0001119	-6600	-20	-4.4e-07
-0.0001118	-6600	-20.8	-4.576e-07
-0.0001117	-6400	-20	-4.4e-07
-0.0001116	-6200	-20	-4.4e-07
-0.0001115	-6000	-20	-4.4e-07
-0.0001114	-6200	-20.8	-4.576e-07
-0.0001113	-6000	-20	-4.4e-07
-0.0001112	-5800	-19.2	-4.224e-07
-0.0001111	-5800	-20	-4.4e-07
-0.000111	-5800	-19.2	-4.224e-07
-0.0001109	-5600	-20.8	-4.576e-07
-0.0001108	-5600	-20.8	-4.576e-07
-0.0001107	-5400	-19.2	-4.224e-07
-0.0001106	-5600	-19.2	-4.224e-07
-0.0001105	-5400	-20	-4.4e-07
-0.0001104	-5400	-20	-4.4e-07
-0.0001103	-5400	-19.2	-4.224e-07
-0.0001102	-5200	-19.2	-4.224e-07
-0.0001101	-5200	-20	-4.4e-07
-0.00011	-5200	-18.4	-4.048e-07
-0.0001099	-5000	-20	-4.4e-07
-0.0001098	-5000	-19.2	-4.224e-07
-0.0001097	-5200	-19.2	-4.224e-07
-0.0001096	-4800	-18.4	-4.048e-07
-0.0001095	-4800	-17.6	-3.872e-07
-0.0001094	-4800	-18.4	-4.048e-07
-0.0001093	-4600	-18.4	-4.048e-07
-0.0001092	-4400	-19.2	-4.224e-07
-0.0001091	-4400	-18.4	-4.048e-07
-0.000109	-4200	-17.6	-3.872e-07
-0.0001089	-4400	-18.4	-4.048e-07
-0.0001088	-4400	-17.6	-3.872e-07
-0.0001087	-4200	-17.6	-3.872e-07
-0.0001086	-4200	-16.8	-3.696e-07
-0.0001085	-4200	-17.6	-3.872e-07
-0.0001084	-3800	-17.6	-3.872e-07
-0.0001083	-3800	-16	-3.52e-07
-0.0001082	-3800	-16.8	-3.696e-07
-0.0001081	-3800	-16	-3.52e-07
-0.000108	-3600	-16	-3.52e-07
-0.0001079	-3400	-17.6	-3.872e-07
-0.0001078	-3400	-16.8	-3.696e-07
-0.0001077	-3400	-16	-3.52e-07
-0.0001076	-3200	-16.8	-3.696e-07
-0.0001075	-3200	-16	-3.52e-07
-0.0001074	-3200	-16	-3.52e-07
-0.0001073	-2800	-16	-3.52e-07
-0.0001072	-3000	-15.2	-3.344e-07
-0.0001071	-2800	-16	-3.52e-07
-0.000107	-3000	-15.2	-3.344e-07
-0.0001069	-2800	-15.2	-3.344e-07
-0.0001068	-2400	-14.4	-3.168e-07
-0.0001067	-2600	-14.4	-3.168e-07
-0.0001066	-2400	-15.2	-3.344e-07
-0.0001065	-2200	-14.4	-3.168e-07
-0.0001064	-2200	-15.2	-3.344e-07
-0.0001063	-2200	-14.4	-3.168e-07
-0.0001062	-1800	-14.4	-3.168e-07
-0.0001061	-2000	-13.6	-2.992e-07
-0.000106	-2000	-13.6	-2.992e-07
-0.0001059	-1800	-12.8	-2.816e-07
-0.0001058	-1600	-14.4	-3.168e-07
-0.0001057	-1600	-13.6	-2.992e-07
-0.0001056	-1600	-13.6	-2.992e-07
-0.0001055	-1400	-12.8	-2.816e-07
-0.0001054	-1400	-13.6	-2.992e-07
-0.0001053	-1200	-12.8	-2.816e-07
-0.0001052	-1000	-10.4	-2.288e-07
-0.0001051	-1000	-11.2	-2.464e-07
-0.000105	-800	-12	-2.64e-07
-0.0001049	-1000	-12	-2.64e-07
-0.0001048	-600	-12	-2.64e-07
-0.0001047	-1000	-11.2	-2.464e-07
-0.0001046	-600	-11.2	-2.464e-07
-0.0001045	-400	-9.6	-2.112e-07
-0.0001044	-400	-12	-2.64e-07
-0.0001043	-400	-11.2	-2.464e-07
-0.0001042	0	-10.4	-2.288e-07
-0.0001041	-200	-10.4	-2.288e-07
-0.000104	0	-9.6	-2.112e-07
-0.0001039	200	-10.4	-2.288e-07
-0.0001038	400	-9.6	-2.112e-07
-0.0001037	0	-9.6	-2.112e-07
-0.0001036	200	-8.8	-1.936e-07
-0.0001035	600	-8	-1.76e-07
-0.0001034	200	-8	-1.76e-07
-0.0001033	200	-8	-1.76e-07
-0.0001032	600	-7.2	-1.584e-07
-0.0001031	800	-8	-1.76e-07
-0.000103	800	-7.2	-1.584e-07
-0.0001029	800	-7.2	-1.584e-07
-0.0001028	800	-6.4	-1.408e-07
-0.0001027	1000	-5.6	-1.232e-07
-0.0001026	1200	-6.4	-1.408e-07
-0.0001025	1200	-5.6	-1.232e-07
-0.0001024	1200	-6.4	-1.408e-07
-0.0001023	1400	-6.4	-1.408e-07
-0.0001022	1200	-4.8	-1.056e-07
-0.0001021	1400	-6.4	-1.408e-07
-0.000102	1600	-4.8	-1.056e-07
-0.0001019	1800	-4.8	-1.056e-07
-0.0001018	1800	-4	-8.8e-08
-0.0001017	1800	-4	-8.8e-08
-0.0001016	1800	-3.2	-7.04e-08
-0.0001015	2000	-3.2	-7.04e-08
-0.0001014	2000	-4	-8.8e-08
-0.0001013	2200	-4	-8.8e-08
-0.0001012	2200	-2.4	-5.28e-08
-0.0001011	2200	-3.2	-7.04e-08
-0.000101	2400	-0.8	-1.76e-08
-0.0001009	2400	-1.6	-3.52e-08
-0.0001008	2400	-1.6	-3.52e-08
-0.0001007	2200	-1.6	-3.52e-08
-0.0001006	2600	0	0
-0.0001005	2400	-2.4	-5.28e-08
-0.0001004	2600	-0.8	-1.76e-08
-0.0001003	2400	-0.8	-1.76e-08
-0.0001002	2600	0	0
-0.0001001	2800	0	0
-0.0001	2800	0.8	1.76e-08
-9.99e-05	3000	0	0
-9.98e-05	3000	0.8	1.76e-08
-9.97e-05	3200	1.6	3.52e-08
-9.96e-05	3200	2.4	5.28e-08
-9.95e-05	2800	0.8	1.76e-08
-9.94e-05	3000	2.4	5.28e-08
-9.93e-05	3200	3.2	7.04e-08
-9.92e-05	3000	2.4	5.28e-08
-9.91e-05	3200	2.4	5.28e-08
-9.9e-05	3400	3.2	7.04e-08
-9.89e-05	3600	3.2	7.04e-08
-9.88e-05	3400	3.2	7.04e-08
-9.87e-05	3600	3.2	7.04e-08
-9.86e-05	3600	3.2	7.04e-08
-9.85e-05	3800	5.6	1.232e-07
-9.84e-05	3800	4.8	1.056e-07
-9.83e-05	3800	4.8	1.056e-07
-9.82e-05	4000	4	8.8e-08
-9.81e-05	3800	4.8	1.056e-07
-9.8e-05	4000	4	8.8e-08
-9.79e-05	3800	6.4	1.408e-07
-9.78e-05	4000	5.6	1.232e-07
-9.77e-05	4000	5.6	1.232e-07
-9.76e-05	4200	5.6	1.232e-07
-9.75e-05	4200	5.6	1.232e-07
-9.74e-05	4200	4.8	1.056e-07
-9.73e-05	4600	7.2	1.584e-07
-9.72e-05	4400	6.4	1.408e-07
-9.71e-05	4400	7.2	1.584e-07
-9.7e-05	4600	7.2	1.584e-07
-9.69e-05	4600	7.2	1.584e-07
-9.68e-05	4600	9.6	2.112e-07
-9.67e-05	4600	7.2	1.584e-07
-9.66e-05	4800	8	1.76e-07
-9.65e-05	4800	8	1.76e-07
-9.64e-05	4800	8	1.76e-07
-9.63e-05	4800	8	1.76e-07
-9.62e-05	4800	8	1.76e-07
-9.61e-05	4600	4	8.8e-08
-9.6e-05	5000	10.4	2.288e-07
-9.59e-05	5000	8.8	1.936e-07
-9.58e-05	5000	8	1.76e-07
-9.57e-05	5000	9.6	2.112e-07
-9.56e-05	5000	8.8	1.936e-07
-9.55e-05	5000	9.6	2.112e-07
-9.54e-05	5200	9.6	2.112e-07
-9.53e-05	5400	11.2	2.464e-07
-9.52e-05	5200	10.4	2.288e-07
-9.51e-05	5400	9.6	2.112e-07
-9.5e-05	5400	10.4	2.288e-07
-9.49e-05	5400	11.2	2.464e-07
-9.48e-05	5400	11.2	2.464e-07
-9.47e-05	5400	10.4	2.288e-07
-9.46e-05	5600	12	2.64e-07
-9.45e-05	5800	11.2	2.464e-07
-9.44e-05	5400	12	2.64e-07
-9.43e-05	5400	12	2.64e-07
-9.42e-05	5600	11.2	2.464e-07
-9.41e-05	5800	12	2.64e-07
-9.4e-05	5600	11.2	2.464e-07
-9.39e-05	5800	11.2	2.464e-07
-9.38e-05	5400	12.8	2.816e-07
-9.37e-05	5400	12.8	2.816e-07
-9.36e-05	5600	12.8	2.816e-07
-9.35e-05	5600	12	2.64e-07
-9.34e-05	5600	13.6	2.992e-07
-9.33e-05	5600	12	2.64e-07
-9.32e-05	6000	12.8	2.816e-07
-9.31e-05	5800	12.8	2.816e-07
-9.3e-05	5800	12.8	2.816e-07
-9.29e-05	6000	14.4	3.168e-07
-9.28e-05	5800	12.8	2.816e-07
-9.27e-05	6000	13.6	2.992e-07
-9.26e-05	6000	13.6	2.992e-07
-9.25e-05	6200	13.6	2.992e-07
-9.24e-05	5800	13.6	2.992e-07
-9.23e-05	6000	13.6	2.992e-07
-9.22e-05	6200	14.4	3.168e-07
-9.21e-05	6400	13.6	2.992e-07
-9.2e-05	6000	13.6	2.992e-07
-9.19e-05	6000	14.4	3.168e-07
-9.18e-05	6000	14.4	3.168e-07
-9.17e-05	6200	14.4	3.168e-07
-9.16e-05	6200	13.6	2.992e-07
-9.15e-05	6200	13.6	2.992e-07
-9.14e-05	6200	13.6	2.992e-07
-9.13e-05	6400	14.4	3.168e-07
-9.12e-05	6200	15.2	3.344e-07
-9.11e-05	6000	14.4	3.168e-07
-9.1e-05	6200	16	3.52e-07
-9.09e-05	6000	14.4	3.168e-07
-9.08e-05	5800	14.4	3.168e-07
-9.07e-05	6000	14.4	3.168e-07
-9.06e-05	6000	16	3.52e-07
-9.05e-05	6200	15.2	3.344e-07
-9.04e-05	6000	16	3.52e-07
-9.03e-05	6200	15.2	3.344e-07
-9.02e-05	6000	15.2	3.344e-07
-9.01e-05	6200	16.8	3.696e-07
-9e-05	6200	16	3.52e-07
-8.99e-05	6200	15.2	3.344e-07
-8.98e-05	6200	16	3.52e-07
-8.97e-05	6400	16	3.52e-07
-8.96e-05	6400	15.2	3.344e-07
-8.95e-05	6400	16	3.52e-07
-8.94e-05	6400	16	3.52e-07
-8.93e-05	6600	16	3.52e-07
-8.92e-05	6600	16	3.52e-07
-8.91e-05	6400	16.8	3.696e-07
-8.9e-05	6600	16	3.52e-07
-8.89e-05	6600	17.6	3.872e-07
-8.88e-05	6800	16.8	3.696e-07
-8.87e-05	6600	16.8	3.696e-07
-8.86e-05	6800	16.8	3.696e-07
-8.85e-05	6800	16.8	3.696e-07
-8.84e-05	6800	13.6	2.992e-07
-8.83e-05	6800	18.4	4.048e-07
-8.82e-05	6800	16.8	3.696e-07
-8.81e-05	7000	17.6	3.872e-07
-8.8e-05	6800	16.8	3.696e-07
-8.79e-05	7000	18.4	4.048e-07
-8.78e-05	7000	17.6	3.872e-07
-8.77e-05	7000	18.4	4.048e-07
-8.76e-05	7200	18.4	4.048e-07
-8.75e-05	7000	17.6	3.872e-07
-8.74e-05	7400	19.2	4.224e-07
-8.73e-05	7400	19.2	4.224e-07
-8.72e-05	7400	19.2	4.224e-07
-8.71e-05	7400	19.2	4.224e-07
-8.7e-05	7600	19.2	4.224e-07
-8.69e-05	7400	20	4.4e-07
-8.68e-05	7600	20	4.4e-07
-8.67e-05	7400	20	4.4e-07
-8.66e-05	7400	19.2	4.224e-07
-8.65e-05	7400	21.6	4.752e-07
-8.64e-05	7400	20.8	4.576e-07
-8.63e-05	7400	20.8	4.576e-07
-8.62e-05	7400	20.8	4.576e-07
-8.61e-05	7400	21.6	4.752e-07
-8.6e-05	7400	20.8	4.576e-07
-8.59e-05	7200	20.8	4.576e-07
-8.58e-05	7400	21.6	4.752e-07
-8.57e-05	7200	21.6	4.752e-07
-8.56e-05	7200	20.8	4.576e-07
-8.55e-05	7200	20.8	4.576e-07
-8.54e-05	7200	21.6	4.752e-07
-8.53e-05	7200	21.6	4.752e-07
-8.52e-05	7200	20	4.4e-07
-8.51e-05	6800	20.8	4.576e-07
-8.5e-05	6600	20.8	4.576e-07
-8.49e-05	6600	20	4.4e-07
-8.48e-05	7000	20	4.4e-07
-8.47e-05	6600	20	4.4e-07
-8.46e-05	6600	20	4.4e-07
-8.45e-05	6200	20	4.4e-07
-8.44e-05	6200	19.2	4.224e-07
-8.43e-05	6200	20	4.4e-07
-8.42e-05	6200	19.2	4.224e-07
-8.41e-05	6000	18.4	4.048e-07
-8.4e-05	6000	19.2	4.224e-07
-8.39e-05	6000	19.2	4.224e-07
-8.38e-05	5600	18.4	4.048e-07
-8.37e-05	5800	20	4.4e-07
-8.36e-05	5400	19.2	4.224e-07
-8.35e-05	5600	18.4	4.048e-07
-8.34e-05	5200	18.4	4.048e-07
-8.33e-05	5400	18.4	4.048e-07
-8.32e-05	5200	19.2	4.224e-07
-8.31e-05	5200	17.6	3.872e-07
-8.3e-05	5000	18.4	4.048e-07
-8.29e-05	5200	18.4	4.048e-07
-8.28e-05	4800	18.4	4.048e-07
-8.27e-05	4800	18.4	4.048e-07
-8.26e-05	4800	16.8	3.696e-07
-8.25e-05	4800	16.8	3.696e-07
-8.24e-05	4600	16.8	3.696e-07
-8.23e-05	4400	16.8	3.696e-07
-8.22e-05	4600	16.8	3.696e-07
-8.21e-05	4200	16.8	3.696e-07
-8.2e-05	4000	16.8	3.696e-07
-8.19e-05	4200	16	3.52e-07
-8.18e-05	4000	16	3.52e-07
-8.17e-05	4000	16	3.52e-07
-8.16e-05	4000	16	3.52e-07
-8.15e-05	3800	15.2	3.344e-07
-8.14e-05	3800	16	3.52e-07
-8.13e-05	3600	15.2	3.344e-07
-8.12e-05	3400	16	3.52e-07
-8.11e-05	3200	16	3.52e-07
-8.1e-05	3200	15.2	3.344e-07
-8.09e-05	3000	15.2	3.344e-07
-8.08e-05	3000	14.4	3.168e-07
-8.07e-05	3000	14.4	3.168e-07
-8.06e-05	2800	14.4	3.168e-07
-8.05e-05	2800	14.4	3.168e-07
-8.04e-05	2600	12.8	2.816e-07
-8.03e-05	2600	12.8	2.816e-07
-8.02e-05	2600	13.6	2.992e-07
-8.01e-05	2200	12	2.64e-07
-8e-05	2200	12.8	2.816e-07
-7.99e-05	2200	12.8	2.816e-07
-7.98e-05	2000	12.8	2.816e-07
-7.97e-05	2000	12.8	2.816e-07
-7.96e-05	1800	12.8	2.816e-07
-7.95e-05	1800	12.8	2.816e-07
-7.94e-05	1600	12	2.64e-07
-7.93e-05	1800	12	2.64e-07
-7.92e-05	1400	11.2	2.464e-07
-7.91e-05	1400	12.8	2.816e-07
-7.9e-05	1400	11.2	2.464e-07
-7.89e-05	1000	11.2	2.464e-07
-7.88e-05	1200	11.2	2.464e-07
-7.87e-05	1000	9.6	2.112e-07
-7.86e-05	1000	12	2.64e-07
-7.85e-05	800	10.4	2.288e-07
-7.84e-05	600	9.6	2.112e-07
-7.83e-05	600	8.8	1.936e-07
-7.82e-05	600	9.6	2.112e-07
-7.81e-05	200	9.6	2.112e-07
-7.8e-05	400	10.4	2.288e-07
-7.79e-05	200	8	1.76e-07
-7.78e-05	200	8	1.76e-07
-7.77e-05	0	9.6	2.112e-07
-7.76e-05	0	8	1.76e-07
-7.75e-05	-200	8.8	1.936e-07
-7.74e-05	-200	7.2	1.584e-07
-7.73e-05	-400	6.4	1.408e-07
-7.72e-05	-400	7.2	1.584e-07
-7.71e-05	-400	7.2	1.584e-07
-7.7e-05	-600	6.4	1.408e-07
-7.69e-05	-600	5.6	1.232e-07
-7.68e-05	-800	5.6	1.232e-07
-7.67e-05	-800	5.6	1.232e-07
-7.66e-05	-1000	5.6	1.232e-07
-7.65e-05	-1000	4.8	1.056e-07
-7.64e-05	-1200	4.8	1.056e-07
-7.63e-05	-1000	4	8.8e-08
-7.62e-05	-1200	4.8	1.056e-07
-7.61e-05	-1200	3.2	7.04e-08
-7.6e-05	-1400	3.2	7.04e-08
-7.59e-05	-1400	3.2	7.04e-08
-7.58e-05	-1600	3.2	7.04e-08
-7.57e-05	-2000	3.2	7.04e-08
-7.56e-05	-1600	1.6	3.52e-08
-7.55e-05	-1400	2.4	5.28e-08
-7.54e-05	-1600	2.4	5.28e-08
-7.53e-05	-1600	2.4	5.28e-08
-7.52e-05	-2200	0.8	1.76e-08
-7.51e-05	-1800	0.8	1.76e-08
-7.5e-05	-2200	0	0
-7.49e-05	-2000	1.6	3.52e-08
-7.48e-05	-2200	0.8	1.76e-08
-7.47e-05	-2000	-0.8	-1.76e-08
-7.46e-05	-2200	-0.8	-1.76e-08
-7.45e-05	-2600	-0.8	-1.76e-08
-7.44e-05	-2400	-0.8	-1.76e-08
-7.43e-05	-2600	0	0
-7.42e-05	-2600	-0.8	-1.76e-08
-7.41e-05	-2800	-1.6	-3.52e-08
-7.4e-05	-3000	-1.6	-3.52e-08
-7.39e-05	-2800	-3.2	-7.04e-08
-7.38e-05	-2800	-3.2	-7.04e-08
-7.37e-05	-2800	-3.2	-7.04e-08
-7.36e-05	-3200	-3.2	-7.04e-08
-7.35e-05	-3200	-3.2	-7.04e-08
-7.34e-05	-3200	-3.2	-7.04e-08
-7.33e-05	-3400	-4.8	-1.056e-07
-7.32e-05	-3200	-4.8	-1.056e-07
-7.31e-05	-3600	-4	-8.8e-08
-7.3e-05	-3200	-3.2	-7.04e-08
-7.29e-05	-3800	-4.8	-1.056e-07
-7.28e-05	-3200	-4	-8.8e-08
-7.27e-05	-3400	-5.6	-1.232e-07
-7.26e-05	-3400	-6.4	-1.408e-07
-7.25e-05	-3600	-6.4	-1.408e-07
-7.24e-05	-3800	-6.4	-1.408e-07
-7.23e-05	-3800	-5.6	-1.232e-07
-7.22e-05	-3800	-8.8	-1.936e-07
-7.21e-05	-4000	-6.4	-1.408e-07
-7.2e-05	-3800	-8	-1.76e-07
-7.19e-05	-3800	-7.2	-1.584e-07
-7.18e-05	-4200	-8	-1.76e-07
-7.17e-05	-4000	-8.8	-1.936e-07
-7.16e-05	-4000	-7.2	-1.584e-07
-7.15e-05	-4200	-8.8	-1.936e-07
-7.14e-05	-4000	-8.8	-1.936e-07
-7.13e-05	-4200	-8	-1.76e-07
-7.12e-05	-4200	-8.8	-1.936e-07
-7.11e-05	-4400	-8.8	-1.936e-07
-7.1e-05	-4400	-10.4	-2.288e-07
-7.09e-05	-4400	-10.4	-2.288e-07
-7.08e-05	-4400	-9.6	-2.112e-07
-7.07e-05	-4600	-9.6	-2.112e-07
-7.06e-05	-4600	-11.2	-2.464e-07
-7.05e-05	-4400	-12	-2.64e-07
-7.04e-05	-4600	-10.4	-2.288e-07
-7.03e-05	-4600	-10.4	-2.288e-07
-7.02e-05	-4600	-10.4	-2.288e-07
-7.01e-05	-4600	-12.8	-2.816e-07
-7e-05	-4800	-12	-2.64e-07
-6.99e-05	-5000	-12	-2.64e-07
-6.98e-05	-4800	-12	-2.64e-07
-6.97e-05	-5200	-13.6	-2.992e-07
-6.96e-05	-5000	-11.2	-2.464e-07
-6.95e-05	-4800	-12.8	-2.816e-07
-6.94e-05	-5200	-13.6	-2.992e-07
-6.93e-05	-5000	-12.8	-2.816e-07
-6.92e-05	-5400	-13.6	-2.992e-07
-6.91e-05	-5400	-13.6	-2.992e-07
-6.9e-05	-5400	-12.8	-2.816e-07
-6.89e-05	-5400	-12.8	-2.816e-07
-6.88e-05	-5600	-13.6	-2.992e-07
-6.87e-05	-5600	-13.6	-2.992e-07
-6.86e-05	-5600	-14.4	-3.168e-07
-6.85e-05	-5600	-13.6	-2.992e-07
-6.84e-05	-5600	-13.6	-2.992e-07
-6.83e-05	-5600	-15.2	-3.344e-07
-6.82e-05	-5600	-14.4	-3.168e-07
-6.81e-05	-5600	-14.4	-3.168e-07
-6.8e-05	-5400	-14.4	-3.168e-07
-6.79e-05	-5600	-15.2	-3.344e-07
-6.78e-05	-5400	-14.4	-3.168e-07
-6.77e-05	-5600	-15.2	-3.344e-07
-6.76e-05	-5600	-15.2	-3.344e-07
-6.75e-05	-6000	-15.2	-3.344e-07
-6.74e-05	-5800	-15.2	-3.344e-07
-6.73e-05	-5800	-15.2	-3.344e-07
-6.72e-05	-5800	-15.2	-3.344e-07
-6.71e-05	-5800	-16	-3.52e-07
-6.7e-05	-6000	-16	-3.52e-07
-6.69e-05	-5800	-16	-3.52e-07
-6.68e-05	-6000	-16.8	-3.696e-07
-6.67e-05	-6000	-16	-3.52e-07
-6.66e-05	-6200	-16	-3.52e-07
-6.65e-05	-6000	-14.4	-3.168e-07
-6.64e-05	-6200	-16.8	-3.696e-07
-6.63e-05	-5800	-16	-3.52e-07
-6.62e-05	-6000	-16.8	-3.696e-07
-6.61e-05	-6000	-17.6	-3.872e-07
-6.6e-05	-6000	-16.8	-3.696e-07
-6.59e-05	-6000	-16.8	-3.696e-07
-6.58e-05	-6000	-16.8	-3.696e-07
-6.57e-05	-6000	-16.8	-3.696e-07
-6.56e-05	-6200	-17.6	-3.872e-07
-6.55e-05	-6000	-16.8	-3.696e-07
-6.54e-05	-6200	-18.4	-4.048e-07
-6.53e-05	-6400	-16.8	-3.696e-07
-6.52e-05	-6200	-16.8	-3.696e-07
-6.51e-05	-6000	-17.6	-3.872e-07
-6.5e-05	-6200	-17.6	-3.872e-07
-6.49e-05	-6000	-18.4	-4.048e-07
-6.48e-05	-6200	-16.8	-3.696e-07
-6.47e-05	-6200	-17.6	-3.872e-07
-6.46e-05	-6200	-18.4	-4.048e-07
-6.45e-05	-6400	-17.6	-3.872e-07
-6.44e-05	-6400	-17.6	-3.872e-07
-6.43e-05	-6400	-18.4	-4.048e-07
-6.42e-05	-6200	-18.4	-4.048e-07
-6.41e-05	-6600	-17.6	-3.872e-07
-6.4e-05	-6400	-18.4	-4.048e-07
-6.39e-05	-6400	-18.4	-4.048e-07
-6.38e-05	-6600	-18.4	-4.048e-07
-6.37e-05	-6800	-19.2	-4.224e-07
-6.36e-05	-6400	-20	-4.4e-07
-6.35e-05	-6800	-20	-4.4e-07
-6.34e-05	-6400	-19.2	-4.224e-07
-6.33e-05	-6400	-19.2	-4.224e-07
-6.32e-05	-6800	-19.2	-4.224e-07
-6.31e-05	-6400	-19.2	-4.224e-07
-6.3e-05	-6800	-19.2	-4.224e-07
-6.29e-05	-6600	-19.2	-4.224e-07
-6.28e-05	-6600	-20	-4.4e-07
-6.27e-05	-6800	-20	-4.4e-07
-6.26e-05	-7000	-20	-4.4e-07
-6.25e-05	-6600	-20.8	-4.576e-07
-6.24e-05	-7000	-20.8	-4.576e-07
-6.23e-05	-6800	-20.8	-4.576e-07
-6.22e-05	-7000	-20.8	-4.576e-07
-6.21e-05	-6800	-20.8	-4.576e-07
-6.2e-05	-7000	-20.8	-4.576e-07
-6.19e-05	-7000	-20.8	-4.576e-07
-6.18e-05	-7200	-20	-4.4e-07
-6.17e-05	-7000	-21.6	-4.752e-07
-6.16e-05	-7200	-20.8	-4.576e-07
-6.15e-05	-7000	-22.4	-4.928e-07
-6.14e-05	-6800	-21.6	-4.752e-07
-6.13e-05	-7000	-20.8	-4.576e-07
-6.12e-05	-6800	-20	-4.4e-07
-6.11e-05	-6800	-21.6	-4.752e-07
-6.1e-05	-6600	-21.6	-4.752e-07
-6.09e-05	-6600	-20.8	-4.576e-07
-6.08e-05	-6600	-20	-4.4e-07
-6.07e-05	-6400	-21.6	-4.752e-07
-6.06e-05	-6400	-20.8	-4.576e-07
-6.05e-05	-6400	-21.6	-4.752e-07
-6.04e-05	-6200	-20.8	-4.576e-07
-6.03e-05	-6200	-20.8	-4.576e-07
-6.02e-05	-6400	-20	-4.4e-07
-6.01e-05	-6200	-20.8	-4.576e-07
-6e-05	-6000	-20	-4.4e-07
-5.99e-05	-6000	-20.8	-4.576e-07
-5.98e-05	-6000	-20	-4.4e-07
-5.97e-05	-6000	-20.8	-4.576e-07
-5.96e-05	-5800	-20.8	-4.576e-07
-5.95e-05	-5800	-20	-4.4e-07
-5.94e-05	-5800	-20	-4.4e-07
-5.93e-05	-5600	-20	-4.4e-07
-5.92e-05	-5400	-20.8	-4.576e-07
-5.91e-05	-5400	-19.2	-4.224e-07
-5.9e-05	-5400	-20	-4.4e-07
-5.89e-05	-5400	-20	-4.4e-07
-5.88e-05	-5400	-19.2	-4.224e-07
-5.87e-05	-5200	-19.2	-4.224e-07
-5.86e-05	-5000	-19.2	-4.224e-07
-5.85e-05	-5000	-18.4	-4.048e-07
-5.84e-05	-4800	-20	-4.4e-07
-5.83e-05	-5000	-18.4	-4.048e-07
-5.82e-05	-4600	-18.4	-4.048e-07
-5.81e-05	-4600	-19.2	-4.224e-07
-5.8e-05	-4600	-18.4	-4.048e-07
-5.79e-05	-4600	-18.4	-4.048e-07
-5.78e-05	-4400	-17.6	-3.872e-07
-5.77e-05	-4400	-18.4	-4.048e-07
-5.76e-05	-4400	-17.6	-3.872e-07
-5.75e-05	-4400	-18.4	-4.048e-07
-5.74e-05	-4200	-18.4	-4.048e-07
-5.73e-05	-4000	-16.8	-3.696e-07
-5.72e-05	-4200	-18.4	-4.048e-07
-5.71e-05	-4000	-18.4	-4.048e-07
-5.7e-05	-3800	-17.6	-3.872e-07
-5.69e-05	-3800	-17.6	-3.872e-07
-5.68e-05	-3800	-17.6	-3.872e-07
-5.67e-05	-3600	-16	-3.52e-07
-5.66e-05	-3400	-16.8	-3.696e-07
-5.65e-05	-3400	-17.6	-3.872e-07
-5.64e-05	-3200	-16	-3.52e-07
-5.63e-05	-3200	-16	-3.52e-07
-5.62e-05	-3200	-16.8	-3.696e-07
-5.61e-05	-3000	-16	-3.52e-07
-5.6e-05	-3000	-16	-3.52e-07
-5.59e-05	-3000	-16	-3.52e-07
-5.58e-05	-3000	-15.2	-3.344e-07
-5.57e-05	-3000	-16	-3.52e-07
-5.56e-05	-2600	-15.2	-3.344e-07
-5.55e-05	-2600	-16	-3.52e-07
-5.54e-05	-2400	-14.4	-3.168e-07
-5.53e-05	-2400	-14.4	-3.168e-07
-5.52e-05	-2200	-14.4	-3.168e-07
-5.51e-05	-2000	-14.4	-3.168e-07
-5.5e-05	-1800	-13.6	-2.992e-07
-5.49e-05	-2000	-13.6	-2.992e-07
-5.48e-05	-1800	-14.4	-3.168e-07
-5.47e-05	-1800	-14.4	-3.168e-07
-5.46e-05	-1600	-13.6	-2.992e-07
-5.45e-05	-1800	-12.8	-2.816e-07
-5.44e-05	-1200	-13.6	-2.992e-07
-5.43e-05	-1400	-12.8	-2.816e-07
-5.42e-05	-1400	-12.8	-2.816e-07
-5.41e-05	-1400	-12.8	-2.816e-07
-5.4e-05	-1000	-11.2	-2.464e-07
-5.39e-05	-1000	-12	-2.64e-07
-5.38e-05	-1200	-12.8	-2.816e-07
-5.37e-05	-1000	-12	-2.64e-07
-5.36e-05	-800	-11.2	-2.464e-07
-5.35e-05	-600	-10.4	-2.288e-07
-5.34e-05	-400	-12.8	-2.816e-07
-5.33e-05	-800	-10.4	-2.288e-07
-5.32e-05	-400	-10.4	-2.288e-07
-5.31e-05	-400	-10.4	-2.288e-07
-5.3e-05	-200	-10.4	-2.288e-07
-5.29e-05	0	-10.4	-2.288e-07
-5.28e-05	0	-10.4	-2.288e-07
-5.27e-05	-200	-11.2	-2.464e-07
-5.26e-05	-200	-12	-2.64e-07
-5.25e-05	200	-10.4	-2.288e-07
-5.24e-05	200	-9.6	-2.112e-07
-5.23e-05	400	-8	-1.76e-07
-5.22e-05	200	-10.4	-2.288e-07
-5.21e-05	600	-8	-1.76e-07
-5.2e-05	400	-8.8	-1.936e-07
-5.19e-05	600	-8	-1.76e-07
-5.18e-05	800	-8	-1.76e-07
-5.17e-05	800	-7.2	-1.584e-07
-5.16e-05	1000	-7.2	-1.584e-07
-5.15e-05	1200	-7.2	-1.584e-07
-5.14e-05	600	-6.4	-1.408e-07
-5.13e-05	1200	-4.8	-1.056e-07
-5.12e-05	1200	-5.6	-1.232e-07
-5.11e-05	1400	-7.2	-1.584e-07
-5.1e-05	1200	-4.8	-1.056e-07
-5.09e-05	1400	-5.6	-1.232e-07
-5.08e-05	1600	-4.8	-1.056e-07
-5.07e-05	1600	-4.8	-1.056e-07
-5.06e-05	1600	-4	-8.8e-08
-5.05e-05	1800	-4.8	-1.056e-07
-5.04e-05	2000	-4.8	-1.056e-07
-5.03e-05	1800	-5.6	-1.232e-07
-5.02e-05	1800	-4	-8.8e-08
-5.01e-05	2000	-4	-8.8e-08
-5e-05	2000	-3.2	-7.04e-08
-4.99e-05	2200	-4	-8.8e-08
-4.98e-05	2200	-0.8	-1.76e-08
-4.97e-05	2000	-2.4	-5.28e-08
-4.96e-05	2200	-2.4	-5.28e-08
-4.95e-05	2200	-2.4	-5.28e-08
-4.94e-05	2400	-1.6	-3.52e-08
-4.93e-05	2400	-0.8	-1.76e-08
-4.92e-05	2400	-1.6	-3.52e-08
-4.91e-05	2600	-0.8	-1.76e-08
-4.9e-05	2800	0	0
-4.89e-05	2600	-1.6	-3.52e-08
-4.88e-05	2800	0.8	1.76e-08
-4.87e-05	2800	0.8	1.76e-08
-4.86e-05	3000	0	0
-4.85e-05	2800	7.2	1.584e-07
-4.84e-05	3000	0.8	1.76e-08
-4.83e-05	3000	1.6	3.52e-08
-4.82e-05	3200	1.6	3.52e-08
-4.81e-05	3200	1.6	3.52e-08
-4.8e-05	3000	2.4	5.28e-08
-4.79e-05	3000	2.4	5.28e-08
-4.78e-05	3400	3.2	7.04e-08
-4.77e-05	3400	4	8.8e-08
-4.76e-05	3600	2.4	5.28e-08
-4.75e-05	3400	3.2	7.04e-08
-4.74e-05	3600	4	8.8e-08
-4.73e-05	3800	4.8	1.056e-07
-4.72e-05	3800	4	8.8e-08
-4.71e-05	3800	4.8	1.056e-07
-4.7e-05	3600	4	8.8e-08
-4.69e-05	3800	3.2	7.04e-08
-4.68e-05	4000	4.8	1.056e-07
-4.67e-05	4000	4.8	1.056e-07
-4.66e-05	4000	5.6	1.232e-07
-4.65e-05	4000	6.4	1.408e-07
-4.64e-05	4200	5.6	1.232e-07
-4.63e-05	4400	5.6	1.232e-07
-4.62e-05	4200	6.4	1.408e-07
-4.61e-05	4200	5.6	1.232e-07
-4.6e-05	4400	5.6	1.232e-07
-4.59e-05	4600	5.6	1.232e-07
-4.58e-05	4600	6.4	1.408e-07
-4.57e-05	4200	7.2	1.584e-07
-4.56e-05	4400	7.2	1.584e-07
-4.55e-05	4400	8	1.76e-07
-4.54e-05	4600	8	1.76e-07
-4.53e-05	4800	6.4	1.408e-07
-4.52e-05	5000	8	1.76e-07
-4.51e-05	4800	8	1.76e-07
-4.5e-05	4800	8	1.76e-07
-4.49e-05	4800	8.8	1.936e-07
-4.48e-05	4800	8.8	1.936e-07
-4.47e-05	4800	10.4	2.288e-07
-4.46e-05	5000	10.4	2.288e-07
-4.45e-05	5000	9.6	2.112e-07
-4.44e-05	4800	10.4	2.288e-07
-4.43e-05	5000	10.4	2.288e-07
-4.42e-05	5000	9.6	2.112e-07
-4.41e-05	5000	10.4	2.288e-07
-4.4e-05	5200	12	2.64e-07
-4.39e-05	5000	12	2.64e-07
-4.38e-05	5200	10.4	2.288e-07
-4.37e-05	5200	10.4	2.288e-07
-4.36e-05	5400	11.2	2.464e-07
-4.35e-05	5600	10.4	2.288e-07
-4.34e-05	5400	12	2.64e-07
-4.33e-05	5600	11.2	2.464e-07
-4.32e-05	5400	11.2	2.464e-07
-4.31e-05	5600	12	2.64e-07
-4.3e-05	5600	11.2	2.464e-07
-4.29e-05	5600	11.2	2.464e-07
-4.28e-05	5400	11.2	2.464e-07
-4.27e-05	5400	12	2.64e-07
-4.26e-05	5600	13.6	2.992e-07
-4.25e-05	5800	12.8	2.816e-07
-4.24e-05	5800	12.8	2.816e-07
-4.23e-05	6000	12.8	2.816e-07
-4.22e-05	5800	12.8	2.816e-07
-4.21e-05	5600	12	2.64e-07
-4.2e-05	5800	12.8	2.816e-07
-4.19e-05	6000	12.8	2.816e-07
-4.18e-05	6000	12.8	2.816e-07
-4.17e-05	6000	12.8	2.816e-07
-4.16e-05	5800	12.8	2.816e-07
-4.15e-05	5800	13.6	2.992e-07
-4.14e-05	6000	12.8	2.816e-07
-4.13e-05	5800	13.6	2.992e-07
-4.12e-05	6000	13.6	2.992e-07
-4.11e-05	6000	14.4	3.168e-07
-4.1e-05	6000	13.6	2.992e-07
-4.09e-05	5800	12.8	2.816e-07
-4.08e-05	6200	13.6	2.992e-07
-4.07e-05	6200	14.4	3.168e-07
-4.06e-05	6200	13.6	2.992e-07
-4.05e-05	6000	13.6	2.992e-07
-4.04e-05	6000	12.8	2.816e-07
-4.03e-05	6200	13.6	2.992e-07
-4.02e-05	6200	14.4	3.168e-07
-4.01e-05	6200	14.4	3.168e-07
-4e-05	6200	15.2	3.344e-07
-3.99e-05	6200	14.4	3.168e-07
-3.98e-05	6000	13.6	2.992e-07
-3.97e-05	6200	14.4	3.168e-07
-3.96e-05	6400	15.2	3.344e-07
-3.95e-05	6400	15.2	3.344e-07
-3.94e-05	6400	13.6	2.992e-07
-3.93e-05	6400	14.4	3.168e-07
-3.92e-05	5800	15.2	3.344e-07
-3.91e-05	6200	16	3.52e-07
-3.9e-05	6000	16	3.52e-07
-3.89e-05	6200	15.2	3.344e-07
-3.88e-05	6200	15.2	3.344e-07
-3.87e-05	6400	16	3.52e-07
-3.86e-05	6400	16	3.52e-07
-3.85e-05	6000	15.2	3.344e-07
-3.84e-05	6400	16.8	3.696e-07
-3.83e-05	6600	16.8	3.696e-07
-3.82e-05	6200	16.8	3.696e-07
-3.81e-05	6200	16	3.52e-07
-3.8e-05	6600	16	3.52e-07
-3.79e-05	6200	16	3.52e-07
-3.78e-05	6600	16	3.52e-07
-3.77e-05	6600	16.8	3.696e-07
-3.76e-05	6800	16.8	3.696e-07
-3.75e-05	6400	16.8	3.696e-07
-3.74e-05	6600	16	3.52e-07
-3.73e-05	6800	16.8	3.696e-07
-3.72e-05	6800	16.8	3.696e-07
-3.71e-05	6800	17.6	3.872e-07
-3.7e-05	7000	16.8	3.696e-07
-3.69e-05	6800	18.4	4.048e-07
-3.68e-05	7000	17.6	3.872e-07
-3.67e-05	7000	18.4	4.048e-07
-3.66e-05	7200	18.4	4.048e-07
-3.65e-05	7200	19.2	4.224e-07
-3.64e-05	7200	18.4	4.048e-07
-3.63e-05	7400	19.2	4.224e-07
-3.62e-05	7200	17.6	3.872e-07
-3.61e-05	7400	17.6	3.872e-07
-3.6e-05	7600	20	4.4e-07
-3.59e-05	7600	20	4.4e-07
-3.58e-05	7400	20.8	4.576e-07
-3.57e-05	7400	19.2	4.224e-07
-3.56e-05	7400	20.8	4.576e-07
-3.55e-05	7400	19.2	4.224e-07
-3.54e-05	7400	18.4	4.048e-07
-3.53e-05	7400	20	4.4e-07
-3.52e-05	7800	20.8	4.576e-07
-3.51e-05	7600	20	4.4e-07
-3.5e-05	7600	20.8	4.576e-07
-3.49e-05	7800	20.8	4.576e-07
-3.48e-05	7600	20.8	4.576e-07
-3.47e-05	7400	20.8	4.576e-07
-3.46e-05	7400	20	4.4e-07
-3.45e-05	7400	20.8	4.576e-07
-3.44e-05	7200	21.6	4.752e-07
-3.43e-05	7400	20.8	4.576e-07
-3.42e-05	7400	20.8	4.576e-07
-3.41e-05	7200	20.8	4.576e-07
-3.4e-05	7200	20.8	4.576e-07
-3.39e-05	7000	21.6	4.752e-07
-3.38e-05	7000	19.2	4.224e-07
-3.37e-05	6800	20.8	4.576e-07
-3.36e-05	7000	20	4.4e-07
-3.35e-05	6800	20.8	4.576e-07
-3.34e-05	6400	21.6	4.752e-07
-3.33e-05	6600	19.2	4.224e-07
-3.32e-05	6400	20.8	4.576e-07
-3.31e-05	6400	19.2	4.224e-07
-3.3e-05	6400	20	4.4e-07
-3.29e-05	6200	19.2	4.224e-07
-3.28e-05	6000	19.2	4.224e-07
-3.27e-05	6200	19.2	4.224e-07
-3.26e-05	6000	19.2	4.224e-07
-3.25e-05	5800	20	4.4e-07
-3.24e-05	5800	19.2	4.224e-07
-3.23e-05	5600	19.2	4.224e-07
-3.22e-05	5600	19.2	4.224e-07
-3.21e-05	5600	19.2	4.224e-07
-3.2e-05	5400	18.4	4.048e-07
-3.19e-05	5400	18.4	4.048e-07
-3.18e-05	5200	17.6	3.872e-07
-3.17e-05	5200	17.6	3.872e-07
-3.16e-05	5000	18.4	4.048e-07
-3.15e-05	5000	17.6	3.872e-07
-3.14e-05	4800	17.6	3.872e-07
-3.13e-05	4800	17.6	3.872e-07
-3.12e-05	4600	17.6	3.872e-07
-3.11e-05	4600	17.6	3.872e-07
-3.1e-05	4600	17.6	3.872e-07
-3.09e-05	4400	17.6	3.872e-07
-3.08e-05	4400	17.6	3.872e-07
-3.07e-05	4400	16	3.52e-07
-3.06e-05	4000	16.8	3.696e-07
-3.05e-05	4200	16	3.52e-07
-3.04e-05	4000	16	3.52e-07
-3.03e-05	3800	16	3.52e-07
-3.02e-05	3800	16	3.52e-07
-3.01e-05	3400	15.2	3.344e-07
-3e-05	3800	15.2	3.344e-07
-2.99e-05	3600	16	3.52e-07
-2.98e-05	3400	16	3.52e-07
-2.97e-05	3400	15.2	3.344e-07
-2.96e-05	3200	15.2	3.344e-07
-2.95e-05	3200	14.4	3.168e-07
-2.94e-05	3000	14.4	3.168e-07
-2.93e-05	2800	13.6	2.992e-07
-2.92e-05	2600	14.4	3.168e-07
-2.91e-05	2600	14.4	3.168e-07
-2.9e-05	2600	13.6	2.992e-07
-2.89e-05	2600	12.8	2.816e-07
-2.88e-05	2400	13.6	2.992e-07
-2.87e-05	2400	12.8	2.816e-07
-2.86e-05	2200	12.8	2.816e-07
-2.85e-05	2000	12.8	2.816e-07
-2.84e-05	1800	12.8	2.816e-07
-2.83e-05	1800	12.8	2.816e-07
-2.82e-05	1800	12.8	2.816e-07
-2.81e-05	1800	12	2.64e-07
-2.8e-05	1400	12.8	2.816e-07
-2.79e-05	1200	12	2.64e-07
-2.78e-05	1200	11.2	2.464e-07
-2.77e-05	1200	11.2	2.464e-07
-2.76e-05	1200	11.2	2.464e-07
-2.75e-05	1000	10.4	2.288e-07
-2.74e-05	1000	10.4	2.288e-07
-2.73e-05	1000	10.4	2.288e-07
-2.72e-05	800	12.8	2.816e-07
-2.71e-05	800	8.8	1.936e-07
-2.7e-05	1000	9.6	2.112e-07
-2.69e-05	800	8.8	1.936e-07
-2.68e-05	400	9.6	2.112e-07
-2.67e-05	200	8	1.76e-07
-2.66e-05	200	8.8	1.936e-07
-2.65e-05	0	8.8	1.936e-07
-2.64e-05	200	8	1.76e-07
-2.63e-05	0	8	1.76e-07
-2.62e-05	0	7.2	1.584e-07
-2.61e-05	0	7.2	1.584e-07
-2.6e-05	-400	7.2	1.584e-07
-2.59e-05	-400	6.4	1.408e-07
-2.58e-05	-200	5.6	1.232e-07
-2.57e-05	-600	5.6	1.232e-07
-2.56e-05	-600	6.4	1.408e-07
-2.55e-05	-800	5.6	1.232e-07
-2.54e-05	-1000	5.6	1.232e-07
-2.53e-05	-800	5.6	1.232e-07
-2.52e-05	-800	4	8.8e-08
-2.51e-05	-1200	4	8.8e-08
-2.5e-05	-1200	4.8
-2.49e-05	-1200	3.2
-2.48e-05	-1200	4.8
-2.47e-05	-1200	1.6
-2.46e-05	-1400	4
-2.45e-05	-1600	3.2
-2.44e-05	-1400	3.2
-2.43e-05	-1600	1.6
-2.42e-05	-2000	1.6
-2.41e-05	-1600	2.4
-2.4e-05	-1800	1.6
-2.39e-05	-2000	2.4
-2.38e-05	-2000	2.4
-2.37e-05	-2200	0.8
-2.36e-05	-2000	0.8
-2.35e-05	-2000	0.8
-2.34e-05	-2200	0
-2.33e-05	-2400	-0.8
-2.32e-05	-2200	-0.8
-2.31e-05	-2400	-0.8
-2.3e-05	-2600	-3.2
-2.29e-05	-2400	-2.4
-2.28e-05	-2600	-0.8
-2.27e-05	-2800	-2.4
-2.26e-05	-3200	-2.4
-2.25e-05	-2800	-1.6
-2.24e-05	-3000	-1.6
-2.23e-05	-3000	-3.2
-2.22e-05	-3200	-4
-2.21e-05	-3000	-4
-2.2e-05	-3200	-4
-2.19e-05	-3200	-1.6
-2.18e-05	-3000	-5.6
-2.17e-05	-3400	-4.8
-2.16e-05	-3200	-5.6
-2.15e-05	-3800	-6.4
-2.14e-05	-3800	-6.4
-2.13e-05	-3600	-5.6
-2.12e-05	-3800	-5.6
-2.11e-05	-3800	-6.4
-2.1e-05	-3800	-7.2
-2.09e-05	-3600	-7.2
-2.08e-05	-3800	-7.2
-2.07e-05	-4000	-8
-2.06e-05	-4000	-8
-2.05e-05	-4200	-8
-2.04e-05	-4200	-8.8
-2.03e-05	-4400	-8.8
-2.02e-05	-4400	-7.2
-2.01e-05	-4400	-8.8
-2e-05	-4400	-8.8
-1.99e-05	-4400	-10.4
-1.98e-05	-4400	-9.6
-1.97e-05	-4400	-9.6
-1.96e-05	-4600	-10.4
-1.95e-05	-4800	-10.4
-1.94e-05	-4600	-12.8
-1.93e-05	-4600	-12.8
-1.92e-05	-4600	-10.4
-1.91e-05	-4600	-10.4
-1.9e-05	-4800	-12
-1.89e-05	-4800	-11.2
-1.88e-05	-4800	-12
-1.87e-05	-5200	-12.8
-1.86e-05	-4800	-12.8
-1.85e-05	-5000	-12.8
-1.84e-05	-5000	-13.6
-1.83e-05	-4800	-12.8
-1.82e-05	-5000	-11.2
-1.81e-05	-5000	-12.8
-1.8e-05	-5200	-13.6
-1.79e-05	-5200	-13.6
-1.78e-05	-5200	-13.6
-1.77e-05	-5400	-13.6
-1.76e-05	-5400	-14.4
-1.75e-05	-5200	-15.2
-1.74e-05	-5400	-13.6
-1.73e-05	-5400	-14.4
-1.72e-05	-5600	-15.2
-1.71e-05	-5600	-15.2
-1.7e-05	-5600	-15.2
-1.69e-05	-5800	-15.2
-1.68e-05	-5600	-14.4
-1.67e-05	-5600	-15.2
-1.66e-05	-5600	-16.8
-1.65e-05	-5600	-16
-1.64e-05	-5400	-16.8
-1.63e-05	-5800	-16.8
-1.62e-05	-5600	-16
-1.61e-05	-5600	-16
-1.6e-05	-5600	-16
-1.59e-05	-6000	-16.8
-1.58e-05	-6200	-16.8
-1.57e-05	-5800	-16
-1.56e-05	-5800	-16.8
-1.55e-05	-5800	-16
-1.54e-05	-5600	-15.2
-1.53e-05	-5600	-17.6
-1.52e-05	-6000	-17.6
-1.51e-05	-5800	-17.6
-1.5e-05	-5800	-16.8
-1.49e-05	-5800	-17.6
-1.48e-05	-5800	-17.6
-1.47e-05	-5800	-16.8
-1.46e-05	-6200	-16.8
-1.45e-05	-5800	-16.8
-1.44e-05	-6000	-18.4
-1.43e-05	-6000	-18.4
-1.42e-05	-6200	-17.6
-1.41e-05	-6000	-18.4
-1.4e-05	-6000	-18.4
-1.39e-05	-5800	-18.4
-1.38e-05	-6200	-18.4
-1.37e-05	-6000	-17.6
-1.36e-05	-6200	-17.6
-1.35e-05	-6400	-18.4
-1.34e-05	-5800	-18.4
-1.33e-05	-6200	-18.4
-1.32e-05	-6000	-19.2
-1.31e-05	-6400	-18.4
-1.3e-05	-6600	-19.2
-1.29e-05	-6000	-20
-1.28e-05	-6200	-19.2
-1.27e-05	-6400	-19.2
-1.26e-05	-6200	-17.6
-1.25e-05	-6400	-19.2
-1.24e-05	-6400	-20
-1.23e-05	-6400	-20
-1.22e-05	-6400	-19.2
-1.21e-05	-6400	-18.4
-1.2e-05	-6200	-20
-1.19e-05	-6600	-20
-1.18e-05	-6400	-20
-1.17e-05	-6800	-19.2
-1.16e-05	-6800	-20
-1.15e-05	-6600	-21.6
-1.14e-05	-6400	-20
-1.13e-05	-6600	-20.8
-1.12e-05	-6800	-19.2
-1.11e-05	-6600	-21.6
-1.1e-05	-6800	-21.6
-1.09e-05	-6800	-20.8
-1.08e-05	-6800	-20.8
-1.07e-05	-7000	-22.4
-1.06e-05	-7200	-20.8
-1.05e-05	-7000	-21.6
-1.04e-05	-7000	-22.4
-1.03e-05	-7000	-21.6
-1.02e-05	-7200	-21.6
-1.01e-05	-7000	-22.4
-1e-05	-7200	-22.4
-9.9e-06	-7200	-21.6
-9.8e-06	-7000	-21.6
-9.7e-06	-7000	-22.4
-9.6e-06	-7000	-21.6
-9.5e-06	-6800	-20.8
-9.4e-06	-6600	-20.8
-9.3e-06	-6400	-20.8
-9.2e-06	-6600	-22.4
-9.1e-06	-6200	-21.6
-9e-06	-6200	-20
-8.9e-06	-6000	-21.6
-8.8e-06	-6400	-20.8
-8.7e-06	-5800	-21.6
-8.6e-06	-6000	-19.2
-8.5e-06	-6000	-20
-8.4e-06	-6000	-20.8
-8.3e-06	-5800	-20.8
-8.2e-06	-5800	-20.8
-8.1e-06	-6000	-20
-8e-06	-5800	-20
-7.9e-06	-5600	-20
-7.8e-06	-5400	-20
-7.7e-06	-5400	-20.8
-7.6e-06	-5400	-19.2
-7.5e-06	-5200	-19.2
-7.4e-06	-5200	-20
-7.3e-06	-5200	-20
-7.2e-06	-5200	-20
-7.1e-06	-4800	-19.2
-7e-06	-5000	-19.2
-6.9e-06	-5000	-18.4
-6.8e-06	-5000	-19.2
-6.7e-06	-4800	-19.2
-6.6e-06	-4800	-18.4
-6.5e-06	-4400	-18.4
-6.4e-06	-4600	-18.4
-6.3e-06	-4400	-18.4
-6.2e-06	-4200	-18.4
-6.1e-06	-4400	-17.6
-6e-06	-4200	-18.4
-5.9e-06	-4400	-18.4
-5.8e-06	-4000	-17.6
-5.7e-06	-4000	-18.4
-5.6e-06	-4000	-17.6
-5.5e-06	-3600	-17.6
-5.4e-06	-3600	-16.8
-5.3e-06	-3600	-17.6
-5.2e-06	-3400	-17.6
-5.1e-06	-3600	-16.8
-5e-06	-3400	-15.2
-4.9e-06	-3200	-16
-4.8e-06	-3000	-16.8
-4.7e-06	-3400	-16.8
-4.6e-06	-3000	-16
-4.5e-06	-2800	-15.2
-4.4e-06	-3000	-16
-4.3e-06	-2800	-16
-4.2e-06	-2800	-16
-4.1e-06	-2600	-15.2
-4e-06	-2600	-14.4
-3.9e-06	-2400	-16
-3.8e-06	-2400	-15.2
-3.7e-06	-2000	-14.4
-3.6e-06	-2200	-15.2
-3.5e-06	-1800	-14.4
-3.4e-06	-2000	-13.6
-3.3e-06	-1600	-14.4
-3.2e-06	-1600	-14.4
-3.1e-06	-1400	-13.6
-3e-06	-1600	-13.6
-2.9e-06	-1600	-14.4
-2.8e-06	-1400	-12.8
-2.7e-06	-1200	-12.8
-2.6e-06	-1200	-12
-2.5e-06	-1000	-12
-2.4e-06	-1000	-12
-2.3e-06	-1000	-12.8
-2.2e-06	-800	-12
-2.1e-06	-600	-12
-2e-06	-400	-12
-1.9e-06	-400	-10.4
-1.8e-06	-600	-11.2
-1.7e-06	-600	-10.4
-1.6e-06	-200	-11.2
-1.5e-06	-200	-11.2
-1.4e-06	-200	-9.6
-1.3e-06	-200	-10.4
-1.2e-06	200	-9.6
-1.1e-06	0	-9.6
-1e-06	200	-9.6
-9e-07	400	-9.6
-8e-07	400	-9.6
-7e-07	600	-8.8
-6e-07	600	-8.8
-5e-07	600	-9.6
-4e-07	800	-8
-3e-07	800	-8
-2e-07	1000	-7.2
-1e-07	1000	-5.6
0	1000	-7.2
1e-07	1000	-6.4
2e-07	1400	-7.2
3e-07	1000	-7.2
4e-07	1200	-7.2
5e-07	1400	-5.6
6e-07	1400	-5.6
7e-07	1600	-4.8
8e-07	1800	-4.8
9e-07	1800	-4
1e-06	1800	-4.8
1.1e-06	1800	-4
1.2e-06	1800	-3.2
1.3e-06	2000	-0.8
1.4e-06	1800	-2.4
1.5e-06	2200	-2.4
1.6e-06	2200	-2.4
1.7e-06	2200	-2.4
1.8e-06	2200	-2.4
1.9e-06	2400	-1.6
2e-06	2000	2.4
2.1e-06	2200	0
2.2e-06	2400	-0.8
2.3e-06	2600	-0.8
2.4e-06	2400	0
2.5e-06	2600	0
2.6e-06	2600	0.8
2.7e-06	2800	-0.8
2.8e-06	3000	0
2.9e-06	2800	0.8
3e-06	2600	4.8
3.1e-06	3200	2.4
3.2e-06	3000	1.6
3.3e-06	3400	1.6
3.4e-06	3200	1.6
3.5e-06	3200	2.4
3.6e-06	3200	3.2
3.7e-06	3600	2.4
3.8e-06	3600	4
3.9e-06	3600	3.2
4e-06	3600	3.2
4.1e-06	3800	4.8
4.2e-06	3600	4.8
4.3e-06	4000	4.8
4.4e-06	3800	4.8
4.5e-06	4000	4.8
4.6e-06	4000	4
4.7e-06	4000	4.8
4.8e-06	3800	5.6
4.9e-06	4200	5.6
5e-06	4400	5.6
5.1e-06	4200	5.6
5.2e-06	4600	7.2
5.3e-06	4200	8.8
5.4e-06	4400	7.2
5.5e-06	4400	7.2
5.6e-06	4400	7.2
5.7e-06	4400	6.4
5.8e-06	4600	6.4
5.9e-06	4600	8
6e-06	4800	7.2
6.1e-06	4800	8
6.2e-06	5000	8.8
6.3e-06	4800	9.6
6.4e-06	5000	8
6.5e-06	5000	9.6
6.6e-06	5000	8.8
6.7e-06	5000	9.6
6.8e-06	5000	10.4
6.9e-06	5000	9.6
7e-06	5400	9.6
7.1e-06	5200	10.4
7.2e-06	5600	9.6
7.3e-06	5400	9.6
7.4e-06	5400	9.6
7.5e-06	5200	6.4
7.6e-06	5200	11.2
7.7e-06	5600	11.2
7.8e-06	5400	12
7.9e-06	5600	12
8e-06	5400	12
8.1e-06	5400	11.2
8.2e-06	5600	11.2
8.3e-06	5800	11.2
8.4e-06	5600	12
8.5e-06	5400	12
8.6e-06	5600	12
8.7e-06	5800	12
8.8e-06	5600	12.8
8.9e-06	5800	12.8
9e-06	5600	12.8
9.1e-06	5600	12.8
9.2e-06	5800	12
9.3e-06	5800	12.8
9.4e-06	6000	12.8
9.5e-06	5800	13.6
9.6e-06	5800	13.6
9.7e-06	5800	12.8
9.8e-06	6000	12.8
9.9e-06	6000	12.8
1e-05	6000	13.6
1.01e-05	6000	13.6
1.02e-05	6000	14.4
1.03e-05	6000	13.6
1.04e-05	6000	13.6
1.05e-05	6000	15.2
1.06e-05	6200	13.6
1.07e-05	6200	14.4
1.08e-05	6200	15.2
1.09e-05	6000	14.4
1.1e-05	6000	16
1.11e-05	6200	15.2
1.12e-05	6000	14.4
1.13e-05	6000	14.4
1.14e-05	6000	15.2
1.15e-05	6200	15.2
1.16e-05	6200	15.2
1.17e-05	5800	15.2
1.18e-05	6000	15.2
1.19e-05	6200	15.2
1.2e-05	6200	16
1.21e-05	6200	15.2
1.22e-05	6200	15.2
1.23e-05	6200	16
1.24e-05	6200	15.2
1.25e-05	6200	15.2
1.26e-05	6400	15.2
1.27e-05	6600	15.2
1.28e-05	6400	16
1.29e-05	6600	16
1.3e-05	6200	17.6
1.31e-05	6400	16
1.32e-05	6400	16
1.33e-05	6200	16
1.34e-05	6400	16.8
1.35e-05	6600	16.8
1.36e-05	6800	16.8
1.37e-05	6600	16
1.38e-05	6800	16.8
1.39e-05	6400	16.8
1.4e-05	6800	16.8
1.41e-05	6600	16.8
1.42e-05	7000	17.6
1.43e-05	7200	17.6
1.44e-05	7000	18.4
1.45e-05	6800	16.8
1.46e-05	6800	19.2
1.47e-05	7000	17.6
1.48e-05	6800	18.4
1.49e-05	7000	18.4
1.5e-05	7200	18.4
1.51e-05	7000	18.4
1.52e-05	7400	19.2
1.53e-05	7400	19.2
1.54e-05	7400	20
1.55e-05	7400	19.2
1.56e-05	7400	18.4
1.57e-05	7400	19.2
1.58e-05	7400	20
1.59e-05	7400	20
1.6e-05	7600	20.8
1.61e-05	7800	19.2
1.62e-05	7600	20.8
1.63e-05	7800	21.6
1.64e-05	7600	20.8
1.65e-05	7600	20
1.66e-05	7400	20.8
1.67e-05	7600	20
1.68e-05	7600	21.6
1.69e-05	7200	20.8
1.7e-05	7400	20.8
1.71e-05	7400	20.8
1.72e-05	7200	20
1.73e-05	7000	20
1.74e-05	7200	19.2
1.75e-05	7000	20
1.76e-05	7000	20.8
1.77e-05	6800	20
1.78e-05	6800	20.8
1.79e-05	6800	20
1.8e-05	6400	20.8
1.81e-05	6400	19.2
1.82e-05	6400	19.2
1.83e-05	6200	20
1.84e-05	6200	20
1.85e-05	6000	19.2
1.86e-05	6200	19.2
1.87e-05	6200	19.2
1.88e-05	6000	18.4
1.89e-05	6000	19.2
1.9e-05	5600	18.4
1.91e-05	5600	18.4
1.92e-05	5800	18.4
1.93e-05	5600	18.4
1.94e-05	5400	18.4
1.95e-05	5400	19.2
1.96e-05	5000	18.4
1.97e-05	5200	17.6
1.98e-05	5000	17.6
1.99e-05	4800	18.4
2e-05	4800	16.8
2.01e-05	4600	16.8
2.02e-05	4800	17.6
2.03e-05	4600	17.6
2.04e-05	4400	16.8
2.05e-05	4400	16
2.06e-05	4400	16
2.07e-05	4200	16.8
2.08e-05	4200	16
2.09e-05	4000	16
2.1e-05	4000	16
2.11e-05	3800	16
2.12e-05	3600	16
2.13e-05	3600	16
2.14e-05	3600	15.2
2.15e-05	3600	15.2
2.16e-05	3400	14.4
2.17e-05	3400	15.2
2.18e-05	3400	15.2
2.19e-05	3000	15.2
2.2e-05	3000	14.4
2.21e-05	3000	14.4
2.22e-05	2600	14.4
2.23e-05	2600	13.6
2.24e-05	2600	13.6
2.25e-05	2600	13.6
2.26e-05	2400	12.8
2.27e-05	2000	12.8
2.28e-05	2000	12.8
2.29e-05	2000	13.6
2.3e-05	2000	12.8
2.31e-05	1800	12.8
2.32e-05	1600	13.6
2.33e-05	1800	12
2.34e-05	1600	12
2.35e-05	1400	12
2.36e-05	1200	12
2.37e-05	1200	11.2
2.38e-05	1000	9.6
2.39e-05	800	11.2
2.4e-05	800	9.6
2.41e-05	1200	9.6
2.42e-05	800	11.2
2.43e-05	800	9.6
2.44e-05	600	9.6
2.45e-05	400	8.8
2.46e-05	200	8.8
2.47e-05	400	8.8
2.48e-05	200	8
2.49e-05	200	8
2.5e-05	200	7.2
2.51e-05	0	8.8
2.52e-05	-200	8
2.53e-05	-200	8
2.54e-05	-200	6.4
2.55e-05	-600	6.4
2.56e-05	-600	7.2
2.57e-05	-600	6.4
2.58e-05	-600	5.6
2.59e-05	-600	5.6
2.6e-05	-800	5.6
2.61e-05	-1000	4.8
2.62e-05	-1000	4
2.63e-05	-1200	4.8
2.64e-05	-800	1.6
2.65e-05	-800	2.4
2.66e-05	-1000	3.2
2.67e-05	-1400	4
2.68e-05	-1400	2.4
2.69e-05	-1600	3.2
2.7e-05	-1600	1.6
2.71e-05	-1800	3.2
2.72e-05	-2000	1.6
2.73e-05	-1800	2.4
2.74e-05	-2000	1.6
2.75e-05	-2000	3.2
2.76e-05	-2200	0
2.77e-05	-1800	0.8
2.78e-05	-2400	-0.8
2.79e-05	-2200	1.6
2.8e-05	-2400	-0.8
2.81e-05	-2400	-0.8
2.82e-05	-2600	0
2.83e-05	-2200	0
2.84e-05	-2400	-1.6
2.85e-05	-2400	-2.4
2.86e-05	-2800	-1.6
2.87e-05	-2800	-2.4
2.88e-05	-2800	-3.2
2.89e-05	-3200	-3.2
2.9e-05	-3000	-4
2.91e-05	-3000	-3.2
2.92e-05	-3000	-4
2.93e-05	-3200	-4.8
2.94e-05	-3200	-4.8
2.95e-05	-3400	-4
2.96e-05	-3400	-4.8
2.97e-05	-3600	-4.8
2.98e-05	-3600	-5.6
2.99e-05	-3600	-5.6
3e-05	-3800	-5.6
3.01e-05	-3800	-5.6
3.02e-05	-3800	-5.6
3.03e-05	-3600	-6.4
3.04e-05	-3800	-6.4
3.05e-05	-4000	-6.4
3.06e-05	-3800	-7.2
3.07e-05	-4000	-8
3.08e-05	-4400	-8
3.09e-05	-4200	-6.4
3.1e-05	-4000	-8
3.11e-05	-4200	-8
3.12e-05	-4400	-8
3.13e-05	-4400	-8.8
3.14e-05	-4200	-8
3.15e-05	-4600	-8
3.16e-05	-4600	-9.6
3.17e-05	-4600	-9.6
3.18e-05	-4600	-10.4
3.19e-05	-4600	-9.6
3.2e-05	-5000	-11.2
3.21e-05	-5000	-9.6
3.22e-05	-4600	-11.2
3.23e-05	-4800	-14.4
3.24e-05	-4600	-12
3.25e-05	-4800	-12
3.26e-05	-5000	-12
3.27e-05	-4800	-12
3.28e-05	-5000	-13.6
3.29e-05	-5000	-12.8
3.3e-05	-5000	-12.8
3.31e-05	-5200	-13.6
3.32e-05	-5200	-13.6
3.33e-05	-5400	-13.6
3.34e-05	-5200	-13.6
3.35e-05	-5200	-13.6
3.36e-05	-5200	-14.4
3.37e-05	-5600	-13.6
3.38e-05	-5400	-13.6
3.39e-05	-5600	-13.6
3.4e-05	-5400	-14.4
3.41e-05	-5200	-13.6
3.42e-05	-5600	-13.6
3.43e-05	-5400	-15.2
3.44e-05	-5600	-16
3.45e-05	-5600	-13.6
3.46e-05	-5800	-14.4
3.47e-05	-5600	-15.2
3.48e-05	-5800	-15.2
3.49e-05	-5800	-14.4
3.5e-05	-5600	-15.2
3.51e-05	-5600	-16
3.52e-05	-5800	-16
3.53e-05	-5800	-16
3.54e-05	-6000	-16.8
3.55e-05	-6000	-16
3.56e-05	-5800	-15.2
3.57e-05	-6200	-16.8
3.58e-05	-6200	-16
3.59e-05	-6200	-16
3.6e-05	-6000	-16
3.61e-05	-6000	-16.8
3.62e-05	-6000	-16.8
3.63e-05	-6000	-17.6
3.64e-05	-6000	-16.8
3.65e-05	-6000	-17.6
3.66e-05	-6200	-17.6
3.67e-05	-6000	-16.8
3.68e-05	-6000	-16.8
3.69e-05	-6200	-16.8
3.7e-05	-6200	-16
3.71e-05	-6400	-17.6
3.72e-05	-6200	-16.8
3.73e-05	-6200	-17.6
3.74e-05	-6000	-18.4
3.75e-05	-6400	-17.6
3.76e-05	-6000	-19.2
3.77e-05	-6400	-17.6
3.78e-05	-6200	-18.4
3.79e-05	-6000	-17.6
3.8e-05	-6000	-19.2
3.81e-05	-6400	-17.6
3.82e-05	-6200	-18.4
3.83e-05	-6600	-18.4
3.84e-05	-6200	-18.4
3.85e-05	-6600	-19.2
3.86e-05	-6600	-19.2
3.87e-05	-6600	-18.4
3.88e-05	-6600	-17.6
3.89e-05	-6600	-19.2
3.9e-05	-6600	-18.4
3.91e-05	-6600	-19.2
3.92e-05	-6800	-20.8
3.93e-05	-6600	-20.8
3.94e-05	-6600	-20
3.95e-05	-6400	-20
3.96e-05	-6600	-20
3.97e-05	-6600	-20.8
3.98e-05	-6800	-20.8
3.99e-05	-6600	-20
4e-05	-7000	-20
4.01e-05	-7000	-21.6
4.02e-05	-7000	-20.8
4.03e-05	-6800	-20.8
4.04e-05	-6800	-20
4.05e-05	-6800	-20.8
4.06e-05	-7000	-20.8
4.07e-05	-7200	-21.6
4.08e-05	-7000	-21.6
4.09e-05	-6800	-21.6
4.1e-05	-7000	-20.8
4.11e-05	-7000	-20.8
4.12e-05	-6800	-22.4
4.13e-05	-7000	-21.6
4.14e-05	-7000	-21.6
4.15e-05	-6800	-22.4
4.16e-05	-6600	-22.4
4.17e-05	-6800	-22.4
4.18e-05	-6400	-22.4
4.19e-05	-6400	-21.6
4.2e-05	-6400	-21.6
4.21e-05	-6400	-21.6
4.22e-05	-6200	-21.6
4.23e-05	-6400	-21.6
4.24e-05	-6400	-21.6
4.25e-05	-6200	-22.4
4.26e-05	-6000	-20.8
4.27e-05	-5800	-21.6
4.28e-05	-5800	-20.8
4.29e-05	-5800	-20
4.3e-05	-5600	-20.8
4.31e-05	-5800	-19.2
4.32e-05	-5600	-20.8
4.33e-05	-5800	-21.6
4.34e-05	-5600	-19.2
4.35e-05	-5600	-20.8
4.36e-05	-5600	-20
4.37e-05	-5200	-20
4.38e-05	-5400	-20.8
4.39e-05	-5200	-20
4.4e-05	-5000	-20
4.41e-05	-4800	-20
4.42e-05	-5000	-20.8
4.43e-05	-4800	-20
4.44e-05	-5000	-19.2
4.45e-05	-4800	-18.4
4.46e-05	-4800	-20
4.47e-05	-4600	-19.2
4.48e-05	-4400	-18.4
4.49e-05	-4400	-18.4
4.5e-05	-4400	-19.2
4.51e-05	-4600	-18.4
4.52e-05	-4200	-19.2
4.53e-05	-3800	-19.2
4.54e-05	-4400	-19.2
4.55e-05	-4200	-18.4
4.56e-05	-4000	-17.6
4.57e-05	-4000	-17.6
4.58e-05	-4000	-17.6
4.59e-05	-3600	-16.8
4.6e-05	-3400	-16.8
4.61e-05	-3400	-16.8
4.62e-05	-3400	-17.6
4.63e-05	-3400	-17.6
4.64e-05	-3200	-18.4
4.65e-05	-3000	-16.8
4.66e-05	-3200	-16.8
4.67e-05	-3200	-15.2
4.68e-05	-2800	-16
4.69e-05	-2800	-16
4.7e-05	-2800	-14.4
4.71e-05	-2800	-16
4.72e-05	-2400	-15.2
4.73e-05	-2200	-16
4.74e-05	-2400	-15.2
4.75e-05	-2000	-15.2
4.76e-05	-2000	-15.2
4.77e-05	-2000	-14.4
4.78e-05	-2000	-15.2
4.79e-05	-1800	-14.4
4.8e-05	-1600	-14.4
4.81e-05	-1800	-13.6
4.82e-05	-1600	-14.4
4.83e-05	-1400	-13.6
4.84e-05	-1200	-13.6
4.85e-05	-1200	-12.8
4.86e-05	-1400	-12.8
4.87e-05	-1200	-12.8
4.88e-05	-1000	-12.8
4.89e-05	-1000	-12
4.9e-05	-600	-12
4.91e-05	-800	-12
4.92e-05	-800	-12
4.93e-05	-800	-14.4
4.94e-05	-400	-12.8
4.95e-05	-200	-12
4.96e-05	-400	-11.2
4.97e-05	-200	-11.2
4.98e-05	-200	-11.2
4.99e-05	-400	-11.2
5e-05	-200	-11.2
5.01e-05	200	-9.6
5.02e-05	200	-9.6
5.03e-05	400	-9.6
5.04e-05	400	-8
5.05e-05	200	-8.8
5.06e-05	600	-9.6
5.07e-05	800	-8
5.08e-05	600	-8
5.09e-05	600	-7.2
5.1e-05	600	-7.2
5.11e-05	800	-8
5.12e-05	1000	-7.2
5.13e-05	1000	-7.2
5.14e-05	1200	-7.2
5.15e-05	1400	-6.4
5.16e-05	1200	-12
5.17e-05	1200	-6.4
5.18e-05	1200	-7.2
5.19e-05	1200	-6.4
5.2e-05	1600	-5.6
5.21e-05	1600	-4.8
5.22e-05	1800	-5.6
5.23e-05	2000	-4
5.24e-05	2000	-4.8
5.25e-05	2000	-4
5.26e-05	2000	-6.4
5.27e-05	2200	-4
5.28e-05	2200	-1.6
5.29e-05	2000	-3.2
5.3e-05	2000	-4
5.31e-05	2400	-2.4
5.32e-05	2200	-2.4
5.33e-05	2200	-0.8
5.34e-05	2600	-1.6
5.35e-05	2600	-0.8
5.36e-05	2600	-1.6
5.37e-05	2400	-1.6
5.38e-05	2800	-1.6
5.39e-05	2800	0
5.4e-05	2600	-4
5.41e-05	2800	0.8
5.42e-05	2800	0
5.43e-05	3000	0.8
5.44e-05	3200	1.6
5.45e-05	3200	2.4
5.46e-05	3000	1.6
5.47e-05	3000	1.6
5.48e-05	3200	2.4
5.49e-05	3400	3.2
5.5e-05	3400	2.4
5.51e-05	3600	3.2
5.52e-05	3400	3.2
5.53e-05	3600	2.4
5.54e-05	3600	4
5.55e-05	3800	3.2
5.56e-05	3800	4
5.57e-05	4000	4.8
5.58e-05	3800	4
5.59e-05	4000	4
5.6e-05	4000	5.6
5.61e-05	4000	4
5.62e-05	4000	4.8
5.63e-05	4000	5.6
5.64e-05	4200	4.8
5.65e-05	4200	5.6
5.66e-05	4000	6.4
5.67e-05	4400	5.6
5.68e-05	4400	7.2
5.69e-05	4400	6.4
5.7e-05	4600	6.4
5.71e-05	4400	6.4
5.72e-05	4600	7.2
5.73e-05	4600	8
5.74e-05	4600	9.6
5.75e-05	4600	7.2
5.76e-05	4800	8
5.77e-05	4600	7.2
5.78e-05	5000	8
5.79e-05	5000	8.8
5.8e-05	4800	8.8
5.81e-05	4800	8.8
5.82e-05	5200	8.8
5.83e-05	5200	9.6
5.84e-05	5000	10.4
5.85e-05	4800	8
5.86e-05	5200	9.6
5.87e-05	5200	9.6
5.88e-05	5400	10.4
5.89e-05	5200	9.6
5.9e-05	5400	10.4
5.91e-05	5600	11.2
5.92e-05	5200	10.4
5.93e-05	5600	9.6
5.94e-05	5600	11.2
5.95e-05	5400	11.2
5.96e-05	5600	11.2
5.97e-05	5600	11.2
5.98e-05	5600	13.6
5.99e-05	5600	12.8
6e-05	5400	12.8
6.01e-05	5600	12
6.02e-05	5600	12
6.03e-05	5600	12
6.04e-05	5600	12
6.05e-05	5800	12.8
6.06e-05	5600	13.6
6.07e-05	6000	12.8
6.08e-05	6000	12.8
6.09e-05	5800	13.6
6.1e-05	5600	12
6.11e-05	5800	15.2
6.12e-05	5600	13.6
6.13e-05	5800	12.8
6.14e-05	5800	14.4
6.15e-05	5800	14.4
6.16e-05	5800	12.8
6.17e-05	6000	13.6
6.18e-05	5800	14.4
6.19e-05	5800	14.4
6.2e-05	6000	14.4
6.21e-05	6000	15.2
6.22e-05	6000	13.6
6.23e-05	6000	13.6
6.24e-05	6000	15.2
6.25e-05	6200	14.4
6.26e-05	6200	14.4
6.27e-05	6400	14.4
6.28e-05	6000	14.4
6.29e-05	6200	14.4
6.3e-05	6000	14.4
6.31e-05	6000	15.2
6.32e-05	6000	15.2
6.33e-05	6400	15.2
6.34e-05	6000	14.4
6.35e-05	6200	16
6.36e-05	6200	15.2
6.37e-05	6200	16
6.38e-05	6400	15.2
6.39e-05	6400	15.2
6.4e-05	6200	15.2
6.41e-05	6200	14.4
6.42e-05	6400	16
6.43e-05	6600	16
6.44e-05	6400	16
6.45e-05	6600	16
6.46e-05	6400	15.2
6.47e-05	6400	16
6.48e-05	6400	16
6.49e-05	6600	16.8
6.5e-05	6400	16.8
6.51e-05	6600	16.8
6.52e-05	6800	16
6.53e-05	6800	16
6.54e-05	6800	17.6
6.55e-05	6800	17.6
6.56e-05	7000	16.8
6.57e-05	6800	17.6
6.58e-05	7000	16.8
6.59e-05	7200	17.6
6.6e-05	6800	19.2
6.61e-05	7000	17.6
6.62e-05	7000	18.4
6.63e-05	7200	18.4
6.64e-05	7000	18.4
6.65e-05	7000	19.2
6.66e-05	7200	18.4
6.67e-05	7000	18.4
6.68e-05	7400	18.4
6.69e-05	7400	19.2
6.7e-05	7400	20
6.71e-05	7600	19.2
6.72e-05	7400	20
6.73e-05	7600	20
6.74e-05	7600	20
6.75e-05	7400	20
6.76e-05	7600	20
6.77e-05	7800	20
6.78e-05	7800	19.2
6.79e-05	7800	20.8
6.8e-05	7600	20.8
6.81e-05	7600	20.8
6.82e-05	7400	20
6.83e-05	7600	20.8
6.84e-05	7600	20
6.85e-05	7200	20
6.86e-05	7400	20
6.87e-05	7400	20
6.88e-05	7200	20
6.89e-05	7200	20.8
6.9e-05	7000	20
6.91e-05	6800	19.2
6.92e-05	7000	20
6.93e-05	6400	20
6.94e-05	6600	20
6.95e-05	6400	20
6.96e-05	6200	20
6.97e-05	6200	20
6.98e-05	6200	20
6.99e-05	6200	19.2
7e-05	6200	20
7.01e-05	6200	19.2
7.02e-05	6000	19.2
7.03e-05	5800	19.2
7.04e-05	5600	17.6
7.05e-05	5800	19.2
7.06e-05	5400	18.4
7.07e-05	5400	18.4
7.08e-05	5400	18.4
7.09e-05	5200	17.6
7.1e-05	5000	18.4
7.11e-05	5000	17.6
7.12e-05	4800	17.6
7.13e-05	5000	18.4
7.14e-05	4800	16.8
7.15e-05	4600	17.6
7.16e-05	4600	16
7.17e-05	4600	16.8
7.18e-05	4400	17.6
7.19e-05	4400	16.8
7.2e-05	4200	16
7.21e-05	4400	16
7.22e-05	3800	16.8
7.23e-05	4000	16
7.24e-05	4000	15.2
7.25e-05	3800	16
7.26e-05	3600	16
7.27e-05	3600	14.4
7.28e-05	3400	14.4
7.29e-05	3400	15.2
7.3e-05	3400	15.2
7.31e-05	3200	15.2
7.32e-05	3200	15.2
7.33e-05	2800	13.6
7.34e-05	2800	14.4
7.35e-05	2600	14.4
7.36e-05	2800	14.4
7.37e-05	2600	14.4
7.38e-05	2600	14.4
7.39e-05	2400	13.6
7.4e-05	2200	12.8
7.41e-05	2200	12.8
7.42e-05	2000	12
7.43e-05	1800	12.8
7.44e-05	1800	12
7.45e-05	1800	12.8
7.46e-05	1600	12
7.47e-05	1600	12
7.48e-05	1400	11.2
[truncated: 501 more rows]

## Sheet: 8.4 kV
Time Step Index	Input Voltage Vin (V)	Capacitor Voltage Vc (V)	Charge Q = C*Vc (C)			Parameters
-0.000125	-3000	-2.4	-5.28e-08			Capacitance (F)	2.2e-08
-0.0001249	-3200	-2.4	-5.28e-08			Time Step dt (s)	1e-07
-0.0001248	-3000	-3.2	-7.04e-08
-0.0001247	-3200	-3.2	-7.04e-08			Calculated Values
-0.0001246	-3400	-3.2	-7.04e-08			Vin Peak (V)	8400
-0.0001245	-3400	-3.2	-7.04e-08			Vin Min (V)	-7800
-0.0001244	-3000	-4	-8.8e-08			Vin Peak-to-Peak (V)	16200
-0.0001243	-3200	-4.8	-1.056e-07			Vin RMS (V)	3200
-0.0001242	-3600	-4.8	-1.056e-07			Estimated Frequency (Hz)	#N/A
-0.0001241	-3400	-4.8	-1.056e-07			Average Power (W)	99.4048
-0.000124	-3600	-5.6	-1.232e-07
-0.0001239	-3600	-4.8	-1.056e-07
-0.0001238	-3600	-5.6	-1.232e-07
-0.0001237	-3600	-4.8	-1.056e-07
-0.0001236	-3600	-6.4	-1.408e-07
-0.0001235	-3600	-7.2	-1.584e-07
-0.0001234	-4000	-7.2	-1.584e-07
-0.0001233	-4000	-8.8	-1.936e-07
-0.0001232	-4000	-7.2	-1.584e-07
-0.0001231	-4000	-7.2	-1.584e-07
-0.000123	-4200	-7.2	-1.584e-07
-0.0001229	-4000	-8	-1.76e-07
-0.0001228	-4000	-9.6	-2.112e-07
-0.0001227	-4200	-8	-1.76e-07
-0.0001226	-4200	-8.8	-1.936e-07
-0.0001225	-4200	-8.8	-1.936e-07
-0.0001224	-4400	-8.8	-1.936e-07
-0.0001223	-4200	-8.8	-1.936e-07
-0.0001222	-4400	-8.8	-1.936e-07
-0.0001221	-4400	-8.8	-1.936e-07
-0.000122	-4600	-10.4	-2.288e-07
-0.0001219	-4400	-9.6	-2.112e-07
-0.0001218	-4800	-10.4	-2.288e-07
-0.0001217	-4600	-9.6	-2.112e-07
-0.0001216	-4800	-10.4	-2.288e-07
-0.0001215	-4600	-12	-2.64e-07
-0.0001214	-4400	-11.2	-2.464e-07
-0.0001213	-4800	-12	-2.64e-07
-0.0001212	-4800	-11.2	-2.464e-07
-0.0001211	-4800	-12	-2.64e-07
-0.000121	-4800	-11.2	-2.464e-07
-0.0001209	-4800	-12.8	-2.816e-07
-0.0001208	-4800	-12	-2.64e-07
-0.0001207	-4800	-12	-2.64e-07
-0.0001206	-5000	-12.8	-2.816e-07
-0.0001205	-5000	-12.8	-2.816e-07
-0.0001204	-5400	-12.8	-2.816e-07
-0.0001203	-5000	-13.6	-2.992e-07
-0.0001202	-5000	-13.6	-2.992e-07
-0.0001201	-5200	-13.6	-2.992e-07
-0.00012	-5200	-14.4	-3.168e-07
-0.0001199	-5200	-14.4	-3.168e-07
-0.0001198	-5400	-15.2	-3.344e-07
-0.0001197	-5600	-15.2	-3.344e-07
-0.0001196	-5400	-15.2	-3.344e-07
-0.0001195	-5400	-14.4	-3.168e-07
-0.0001194	-5400	-15.2	-3.344e-07
-0.0001193	-5800	-15.2	-3.344e-07
-0.0001192	-5800	-16.8	-3.696e-07
-0.0001191	-5600	-16	-3.52e-07
-0.000119	-6000	-16	-3.52e-07
-0.0001189	-5800	-16.8	-3.696e-07
-0.0001188	-6000	-16.8	-3.696e-07
-0.0001187	-6000	-16.8	-3.696e-07
-0.0001186	-6200	-18.4	-4.048e-07
-0.0001185	-6200	-17.6	-3.872e-07
-0.0001184	-6200	-17.6	-3.872e-07
-0.0001183	-6200	-17.6	-3.872e-07
-0.0001182	-6600	-19.2	-4.224e-07
-0.0001181	-6400	-20	-4.4e-07
-0.000118	-6200	-19.2	-4.224e-07
-0.0001179	-6400	-19.2	-4.224e-07
-0.0001178	-6400	-20	-4.4e-07
-0.0001177	-6600	-19.2	-4.224e-07
-0.0001176	-6600	-20.8	-4.576e-07
-0.0001175	-6600	-19.2	-4.224e-07
-0.0001174	-6600	-20.8	-4.576e-07
-0.0001173	-6800	-21.6	-4.752e-07
-0.0001172	-6800	-20	-4.4e-07
-0.0001171	-7000	-20.8	-4.576e-07
-0.000117	-7000	-21.6	-4.752e-07
-0.0001169	-7200	-22.4	-4.928e-07
-0.0001168	-7000	-23.2	-5.104e-07
-0.0001167	-7200	-21.6	-4.752e-07
-0.0001166	-7200	-23.2	-5.104e-07
-0.0001165	-7200	-23.2	-5.104e-07
-0.0001164	-7200	-23.2	-5.104e-07
-0.0001163	-7400	-24	-5.28e-07
-0.0001162	-7400	-24	-5.28e-07
-0.0001161	-7400	-24.8	-5.456e-07
-0.000116	-7400	-24.8	-5.456e-07
-0.0001159	-7600	-24	-5.28e-07
-0.0001158	-7800	-25.6	-5.632e-07
-0.0001157	-7400	-25.6	-5.632e-07
-0.0001156	-7600	-25.6	-5.632e-07
-0.0001155	-7600	-25.6	-5.632e-07
-0.0001154	-7400	-24.8	-5.456e-07
-0.0001153	-7400	-25.6	-5.632e-07
-0.0001152	-7400	-25.6	-5.632e-07
-0.0001151	-7400	-24.8	-5.456e-07
-0.000115	-7200	-24.8	-5.456e-07
-0.0001149	-7200	-25.6	-5.632e-07
-0.0001148	-7200	-25.6	-5.632e-07
-0.0001147	-7200	-25.6	-5.632e-07
-0.0001146	-7000	-26.4	-5.808e-07
-0.0001145	-7000	-25.6	-5.632e-07
-0.0001144	-6800	-24.8	-5.456e-07
-0.0001143	-7200	-25.6	-5.632e-07
-0.0001142	-6800	-24.8	-5.456e-07
-0.0001141	-7000	-25.6	-5.632e-07
-0.000114	-6600	-25.6	-5.632e-07
-0.0001139	-6600	-25.6	-5.632e-07
-0.0001138	-6800	-24	-5.28e-07
-0.0001137	-6400	-26.4	-5.808e-07
-0.0001136	-6600	-25.6	-5.632e-07
-0.0001135	-6600	-25.6	-5.632e-07
-0.0001134	-6200	-25.6	-5.632e-07
-0.0001133	-6600	-24.8	-5.456e-07
-0.0001132	-6400	-24.8	-5.456e-07
-0.0001131	-6200	-25.6	-5.632e-07
-0.000113	-6200	-24.8	-5.456e-07
-0.0001129	-6200	-25.6	-5.632e-07
-0.0001128	-6200	-24.8	-5.456e-07
-0.0001127	-6200	-24.8	-5.456e-07
-0.0001126	-6200	-25.6	-5.632e-07
-0.0001125	-6200	-24.8	-5.456e-07
-0.0001124	-6000	-24	-5.28e-07
-0.0001123	-6000	-24.8	-5.456e-07
-0.0001122	-6000	-24.8	-5.456e-07
-0.0001121	-6000	-24	-5.28e-07
-0.000112	-5800	-24.8	-5.456e-07
-0.0001119	-6000	-24	-5.28e-07
-0.0001118	-5600	-24.8	-5.456e-07
-0.0001117	-5400	-24	-5.28e-07
-0.0001116	-5600	-24	-5.28e-07
-0.0001115	-5600	-24	-5.28e-07
-0.0001114	-5600	-23.2	-5.104e-07
-0.0001113	-5400	-24	-5.28e-07
-0.0001112	-5400	-24	-5.28e-07
-0.0001111	-5200	-24	-5.28e-07
-0.000111	-5000	-24	-5.28e-07
-0.0001109	-5000	-22.4	-4.928e-07
-0.0001108	-5000	-24	-5.28e-07
-0.0001107	-5000	-23.2	-5.104e-07
-0.0001106	-4800	-23.2	-5.104e-07
-0.0001105	-5000	-24	-5.28e-07
-0.0001104	-4800	-22.4	-4.928e-07
-0.0001103	-4600	-23.2	-5.104e-07
-0.0001102	-4800	-22.4	-4.928e-07
-0.0001101	-4800	-23.2	-5.104e-07
-0.00011	-4600	-21.6	-4.752e-07
-0.0001099	-4400	-22.4	-4.928e-07
-0.0001098	-4600	-23.2	-5.104e-07
-0.0001097	-4400	-21.6	-4.752e-07
-0.0001096	-4200	-22.4	-4.928e-07
-0.0001095	-4200	-21.6	-4.752e-07
-0.0001094	-4000	-21.6	-4.752e-07
-0.0001093	-4000	-20.8	-4.576e-07
-0.0001092	-4200	-21.6	-4.752e-07
-0.0001091	-3800	-22.4	-4.928e-07
-0.000109	-3400	-21.6	-4.752e-07
-0.0001089	-3600	-21.6	-4.752e-07
-0.0001088	-3600	-20.8	-4.576e-07
-0.0001087	-3600	-20	-4.4e-07
-0.0001086	-3400	-20.8	-4.576e-07
-0.0001085	-3200	-20.8	-4.576e-07
-0.0001084	-3200	-19.2	-4.224e-07
-0.0001083	-3400	-20	-4.4e-07
-0.0001082	-3200	-19.2	-4.224e-07
-0.0001081	-3000	-20	-4.4e-07
-0.000108	-2800	-20	-4.4e-07
-0.0001079	-2800	-20	-4.4e-07
-0.0001078	-2400	-19.2	-4.224e-07
-0.0001077	-2400	-20	-4.4e-07
-0.0001076	-2600	-19.2	-4.224e-07
-0.0001075	-2400	-18.4	-4.048e-07
-0.0001074	-2200	-20	-4.4e-07
-0.0001073	-2600	-19.2	-4.224e-07
-0.0001072	-2400	-19.2	-4.224e-07
-0.0001071	-2200	-18.4	-4.048e-07
-0.000107	-2200	-19.2	-4.224e-07
-0.0001069	-1800	-19.2	-4.224e-07
-0.0001068	-2200	-17.6	-3.872e-07
-0.0001067	-2000	-17.6	-3.872e-07
-0.0001066	-1800	-18.4	-4.048e-07
-0.0001065	-1600	-16.8	-3.696e-07
-0.0001064	-1400	-17.6	-3.872e-07
-0.0001063	-1400	-16.8	-3.696e-07
-0.0001062	-1400	-16	-3.52e-07
-0.0001061	-1200	-16.8	-3.696e-07
-0.000106	-1200	-15.2	-3.344e-07
-0.0001059	-1400	-16	-3.52e-07
-0.0001058	-1000	-16	-3.52e-07
-0.0001057	-1000	-16	-3.52e-07
-0.0001056	-800	-16	-3.52e-07
-0.0001055	-800	-15.2	-3.344e-07
-0.0001054	-1000	-15.2	-3.344e-07
-0.0001053	-600	-15.2	-3.344e-07
-0.0001052	-600	-13.6	-2.992e-07
-0.0001051	-600	-14.4	-3.168e-07
-0.000105	-400	-14.4	-3.168e-07
-0.0001049	-400	-13.6	-2.992e-07
-0.0001048	-400	-13.6	-2.992e-07
-0.0001047	-200	-12.8	-2.816e-07
-0.0001046	0	-13.6	-2.992e-07
-0.0001045	-200	-13.6	-2.992e-07
-0.0001044	-200	-13.6	-2.992e-07
-0.0001043	0	-12	-2.64e-07
-0.0001042	0	-12	-2.64e-07
-0.0001041	400	-12	-2.64e-07
-0.000104	200	-12.8	-2.816e-07
-0.0001039	400	-8.8	-1.936e-07
-0.0001038	400	-12	-2.64e-07
-0.0001037	200	-10.4	-2.288e-07
-0.0001036	600	-10.4	-2.288e-07
-0.0001035	600	-8.8	-1.936e-07
-0.0001034	600	-9.6	-2.112e-07
-0.0001033	800	-8.8	-1.936e-07
-0.0001032	800	-8.8	-1.936e-07
-0.0001031	800	-9.6	-2.112e-07
-0.000103	1000	-9.6	-2.112e-07
-0.0001029	1000	-8	-1.76e-07
-0.0001028	1200	-7.2	-1.584e-07
-0.0001027	1200	-8.8	-1.936e-07
-0.0001026	1000	-7.2	-1.584e-07
-0.0001025	1400	-8	-1.76e-07
-0.0001024	1400	-6.4	-1.408e-07
-0.0001023	1400	-6.4	-1.408e-07
-0.0001022	1400	-6.4	-1.408e-07
-0.0001021	1600	-6.4	-1.408e-07
-0.000102	1800	-5.6	-1.232e-07
-0.0001019	1800	-6.4	-1.408e-07
-0.0001018	1800	-4.8	-1.056e-07
-0.0001017	1800	-5.6	-1.232e-07
-0.0001016	1800	-4.8	-1.056e-07
-0.0001015	1800	-4	-8.8e-08
-0.0001014	2000	-4	-8.8e-08
-0.0001013	2000	-4.8	-1.056e-07
-0.0001012	2200	-3.2	-7.04e-08
-0.0001011	2200	-5.6	-1.232e-07
-0.000101	2200	-3.2	-7.04e-08
-0.0001009	2400	-2.4	-5.28e-08
-0.0001008	2400	-0.8	-1.76e-08
-0.0001007	2400	-3.2	-7.04e-08
-0.0001006	2600	-4	-8.8e-08
-0.0001005	2400	-1.6	-3.52e-08
-0.0001004	2400	-2.4	-5.28e-08
-0.0001003	2600	-2.4	-5.28e-08
-0.0001002	2600	-1.6	-3.52e-08
-0.0001001	2800	-0.8	-1.76e-08
-0.0001	2800	0	0
-9.99e-05	2800	0	0
-9.98e-05	2800	-0.8	-1.76e-08
-9.97e-05	3000	0	0
-9.96e-05	3200	-1.6	-3.52e-08
-9.95e-05	3200	0.8	1.76e-08
-9.94e-05	3400	-0.8	-1.76e-08
-9.93e-05	3200	0.8	1.76e-08
-9.92e-05	3400	1.6	3.52e-08
-9.91e-05	3600	1.6	3.52e-08
-9.9e-05	3200	3.2	7.04e-08
-9.89e-05	3400	2.4	5.28e-08
-9.88e-05	3400	2.4	5.28e-08
-9.87e-05	3600	3.2	7.04e-08
-9.86e-05	3600	2.4	5.28e-08
-9.85e-05	3600	3.2	7.04e-08
-9.84e-05	3400	3.2	7.04e-08
-9.83e-05	3800	3.2	7.04e-08
-9.82e-05	3600	3.2	7.04e-08
-9.81e-05	3800	3.2	7.04e-08
-9.8e-05	4000	4	8.8e-08
-9.79e-05	4200	4	8.8e-08
-9.78e-05	4000	4	8.8e-08
-9.77e-05	4200	4.8	1.056e-07
-9.76e-05	4200	2.4	5.28e-08
-9.75e-05	4200	4	8.8e-08
-9.74e-05	4200	4.8	1.056e-07
-9.73e-05	4000	4.8	1.056e-07
-9.72e-05	4000	4.8	1.056e-07
-9.71e-05	4200	6.4	1.408e-07
-9.7e-05	4200	6.4	1.408e-07
-9.69e-05	4600	5.6	1.232e-07
-9.68e-05	4400	5.6	1.232e-07
-9.67e-05	4400	7.2	1.584e-07
-9.66e-05	4600	8.8	1.936e-07
-9.65e-05	4600	6.4	1.408e-07
-9.64e-05	4400	8	1.76e-07
-9.63e-05	4600	8	1.76e-07
-9.62e-05	4600	7.2	1.584e-07
-9.61e-05	4800	8	1.76e-07
-9.6e-05	4800	7.2	1.584e-07
-9.59e-05	4800	8.8	1.936e-07
-9.58e-05	4800	8.8	1.936e-07
-9.57e-05	5000	8	1.76e-07
-9.56e-05	5000	9.6	2.112e-07
-9.55e-05	5000	9.6	2.112e-07
-9.54e-05	5000	8.8	1.936e-07
-9.53e-05	5000	9.6	2.112e-07
-9.52e-05	5200	8.8	1.936e-07
-9.51e-05	5000	8.8	1.936e-07
-9.5e-05	5400	8.8	1.936e-07
-9.49e-05	5400	10.4	2.288e-07
-9.48e-05	5000	10.4	2.288e-07
-9.47e-05	5200	10.4	2.288e-07
-9.46e-05	5200	9.6	2.112e-07
-9.45e-05	5200	10.4	2.288e-07
-9.44e-05	5200	10.4	2.288e-07
-9.43e-05	5200	10.4	2.288e-07
-9.42e-05	5400	12	2.64e-07
-9.41e-05	5400	11.2	2.464e-07
-9.4e-05	5600	12.8	2.816e-07
-9.39e-05	5400	12	2.64e-07
-9.38e-05	5400	12.8	2.816e-07
-9.37e-05	5600	12.8	2.816e-07
-9.36e-05	5800	12	2.64e-07
-9.35e-05	5800	12.8	2.816e-07
-9.34e-05	6000	14.4	3.168e-07
-9.33e-05	5800	15.2	3.344e-07
-9.32e-05	5800	13.6	2.992e-07
-9.31e-05	6000	14.4	3.168e-07
-9.3e-05	6000	13.6	2.992e-07
-9.29e-05	6200	14.4	3.168e-07
-9.28e-05	6200	12.8	2.816e-07
-9.27e-05	6200	14.4	3.168e-07
-9.26e-05	6200	16	3.52e-07
-9.25e-05	6600	15.2	3.344e-07
-9.24e-05	6200	16	3.52e-07
-9.23e-05	6400	16	3.52e-07
-9.22e-05	6600	15.2	3.344e-07
-9.21e-05	6200	17.6	3.872e-07
-9.2e-05	6600	16.8	3.696e-07
-9.19e-05	6800	16.8	3.696e-07
-9.18e-05	7000	16.8	3.696e-07
-9.17e-05	7200	18.4	4.048e-07
-9.16e-05	6800	17.6	3.872e-07
-9.15e-05	7200	18.4	4.048e-07
-9.14e-05	7000	18.4	4.048e-07
-9.13e-05	7200	17.6	3.872e-07
-9.12e-05	7400	19.2	4.224e-07
-9.11e-05	7400	19.2	4.224e-07
-9.1e-05	7600	20.8	4.576e-07
-9.09e-05	7400	21.6	4.752e-07
-9.08e-05	7400	23.2	5.104e-07
-9.07e-05	7400	20.8	4.576e-07
-9.06e-05	7600	20.8	4.576e-07
-9.05e-05	8000	21.6	4.752e-07
-9.04e-05	7800	21.6	4.752e-07
-9.03e-05	7800	22.4	4.928e-07
-9.02e-05	8000	23.2	5.104e-07
-9.01e-05	8200	23.2	5.104e-07
-9e-05	8200	25.6	5.632e-07
-8.99e-05	8200	24.8	5.456e-07
-8.98e-05	8200	23.2	5.104e-07
-8.97e-05	8200	25.6	5.632e-07
-8.96e-05	8200	24.8	5.456e-07
-8.95e-05	8200	24.8	5.456e-07
-8.94e-05	8400	24.8	5.456e-07
-8.93e-05	8200	26.4	5.808e-07
-8.92e-05	8000	25.6	5.632e-07
-8.91e-05	8200	26.4	5.808e-07
-8.9e-05	8400	27.2	5.984e-07
-8.89e-05	8200	25.6	5.632e-07
-8.88e-05	8000	26.4	5.808e-07
-8.87e-05	8200	27.2	5.984e-07
-8.86e-05	8000	26.4	5.808e-07
-8.85e-05	8200	26.4	5.808e-07
-8.84e-05	7800	26.4	5.808e-07
-8.83e-05	8000	26.4	5.808e-07
-8.82e-05	7800	27.2	5.984e-07
-8.81e-05	7800	28	6.16e-07
-8.8e-05	7600	27.2	5.984e-07
-8.79e-05	7600	26.4	5.808e-07
-8.78e-05	7600	26.4	5.808e-07
-8.77e-05	7600	26.4	5.808e-07
-8.76e-05	7400	26.4	5.808e-07
-8.75e-05	7000	24.8	5.456e-07
-8.74e-05	7200	27.2	5.984e-07
-8.73e-05	7200	25.6	5.632e-07
-8.72e-05	7200	24.8	5.456e-07
-8.71e-05	7200	25.6	5.632e-07
-8.7e-05	7000	26.4	5.808e-07
-8.69e-05	7200	24.8	5.456e-07
-8.68e-05	7200	26.4	5.808e-07
-8.67e-05	7000	26.4	5.808e-07
-8.66e-05	6800	25.6	5.632e-07
-8.65e-05	7000	25.6	5.632e-07
-8.64e-05	6800	24.8	5.456e-07
-8.63e-05	6800	24.8	5.456e-07
-8.62e-05	6800	25.6	5.632e-07
-8.61e-05	6600	24.8	5.456e-07
-8.6e-05	6600	24.8	5.456e-07
-8.59e-05	6600	24.8	5.456e-07
-8.58e-05	6400	24.8	5.456e-07
-8.57e-05	6400	24.8	5.456e-07
-8.56e-05	6400	24.8	5.456e-07
-8.55e-05	6200	24.8	5.456e-07
-8.54e-05	6200	24.8	5.456e-07
-8.53e-05	6000	25.6	5.632e-07
-8.52e-05	5800	24	5.28e-07
-8.51e-05	6000	24.8	5.456e-07
-8.5e-05	5800	25.6	5.632e-07
-8.49e-05	5600	24	5.28e-07
-8.48e-05	5600	24	5.28e-07
-8.47e-05	5600	23.2	5.104e-07
-8.46e-05	5600	24	5.28e-07
-8.45e-05	5400	22.4	4.928e-07
-8.44e-05	5600	23.2	5.104e-07
-8.43e-05	5200	23.2	5.104e-07
-8.42e-05	5200	23.2	5.104e-07
-8.41e-05	5200	24	5.28e-07
-8.4e-05	5000	22.4	4.928e-07
-8.39e-05	4800	22.4	4.928e-07
-8.38e-05	4800	22.4	4.928e-07
-8.37e-05	4800	21.6	4.752e-07
-8.36e-05	4600	21.6	4.752e-07
-8.35e-05	4600	22.4	4.928e-07
-8.34e-05	4400	22.4	4.928e-07
-8.33e-05	4600	22.4	4.928e-07
-8.32e-05	4200	22.4	4.928e-07
-8.31e-05	4200	20.8	4.576e-07
-8.3e-05	4000	21.6	4.752e-07
-8.29e-05	4000	21.6	4.752e-07
-8.28e-05	3800	20.8	4.576e-07
-8.27e-05	3800	20.8	4.576e-07
-8.26e-05	3800	20.8	4.576e-07
-8.25e-05	3800	20.8	4.576e-07
-8.24e-05	3600	20.8	4.576e-07
-8.23e-05	3400	20.8	4.576e-07
-8.22e-05	3200	20	4.4e-07
-8.21e-05	3600	19.2	4.224e-07
-8.2e-05	3200	20	4.4e-07
-8.19e-05	3000	20.8	4.576e-07
-8.18e-05	2800	20	4.4e-07
-8.17e-05	2600	20	4.4e-07
-8.16e-05	2800	20	4.4e-07
-8.15e-05	2800	19.2	4.224e-07
-8.14e-05	2800	18.4	4.048e-07
-8.13e-05	2600	19.2	4.224e-07
-8.12e-05	2400	17.6	3.872e-07
-8.11e-05	2400	19.2	4.224e-07
-8.1e-05	2000	18.4	4.048e-07
-8.09e-05	2000	18.4	4.048e-07
-8.08e-05	2000	18.4	4.048e-07
-8.07e-05	2000	16.8	3.696e-07
-8.06e-05	2000	16.8	3.696e-07
-8.05e-05	1600	17.6	3.872e-07
-8.04e-05	1800	16	3.52e-07
-8.03e-05	1600	17.6	3.872e-07
-8.02e-05	1400	16	3.52e-07
-8.01e-05	1400	16	3.52e-07
-8e-05	1400	16	3.52e-07
-7.99e-05	1200	14.4	3.168e-07
-7.98e-05	1400	14.4	3.168e-07
-7.97e-05	1400	15.2	3.344e-07
-7.96e-05	800	13.6	2.992e-07
-7.95e-05	1200	14.4	3.168e-07
-7.94e-05	800	14.4	3.168e-07
-7.93e-05	1000	14.4	3.168e-07
-7.92e-05	1000	13.6	2.992e-07
-7.91e-05	600	13.6	2.992e-07
-7.9e-05	800	12	2.64e-07
-7.89e-05	600	12.8	2.816e-07
-7.88e-05	600	12.8	2.816e-07
-7.87e-05	400	11.2	2.464e-07
-7.86e-05	400	12.8	2.816e-07
-7.85e-05	600	12	2.64e-07
-7.84e-05	0	11.2	2.464e-07
-7.83e-05	0	11.2	2.464e-07
-7.82e-05	-200	9.6	2.112e-07
-7.81e-05	0	9.6	2.112e-07
-7.8e-05	0	10.4	2.288e-07
-7.79e-05	-200	10.4	2.288e-07
-7.78e-05	-400	8.8	1.936e-07
-7.77e-05	-600	10.4	2.288e-07
-7.76e-05	-600	10.4	2.288e-07
-7.75e-05	-600	9.6	2.112e-07
-7.74e-05	-600	8.8	1.936e-07
-7.73e-05	-1000	8.8	1.936e-07
-7.72e-05	-800	8	1.76e-07
-7.71e-05	-600	8.8	1.936e-07
-7.7e-05	-800	7.2	1.584e-07
-7.69e-05	-1000	8	1.76e-07
-7.68e-05	-1200	8	1.76e-07
-7.67e-05	-1400	5.6	1.232e-07
-7.66e-05	-800	7.2	1.584e-07
-7.65e-05	-1000	5.6	1.232e-07
-7.64e-05	-1200	4.8	1.056e-07
-7.63e-05	-1200	5.6	1.232e-07
-7.62e-05	-1400	4.8	1.056e-07
-7.61e-05	-1600	4	8.8e-08
-7.6e-05	-1600	4.8	1.056e-07
-7.59e-05	-1600	3.2	7.04e-08
-7.58e-05	-1600	4	8.8e-08
-7.57e-05	-1800	4	8.8e-08
-7.56e-05	-2000	4	8.8e-08
-7.55e-05	-1800	2.4	5.28e-08
-7.54e-05	-1800	2.4	5.28e-08
-7.53e-05	-2000	2.4	5.28e-08
-7.52e-05	-2000	1.6	3.52e-08
-7.51e-05	-2000	3.2	7.04e-08
-7.5e-05	-2000	2.4	5.28e-08
-7.49e-05	-2400	1.6	3.52e-08
-7.48e-05	-2200	0.8	1.76e-08
-7.47e-05	-2600	-0.8	-1.76e-08
-7.46e-05	-2400	0	0
-7.45e-05	-2600	0.8	1.76e-08
-7.44e-05	-2400	-0.8	-1.76e-08
-7.43e-05	-2600	0	0
-7.42e-05	-2800	0	0
-7.41e-05	-2600	-1.6	-3.52e-08
-7.4e-05	-2400	-4.8	-1.056e-07
-7.39e-05	-3000	-1.6	-3.52e-08
-7.38e-05	-2800	-2.4	-5.28e-08
-7.37e-05	-3000	-1.6	-3.52e-08
-7.36e-05	-2800	-3.2	-7.04e-08
-7.35e-05	-3000	-2.4	-5.28e-08
-7.34e-05	-3000	-1.6	-3.52e-08
-7.33e-05	-3200	-4	-8.8e-08
-7.32e-05	-3200	-0.8	-1.76e-08
-7.31e-05	-3000	-5.6	-1.232e-07
-7.3e-05	-2800	-4.8	-1.056e-07
-7.29e-05	-3200	-4.8	-1.056e-07
-7.28e-05	-3200	-4.8	-1.056e-07
-7.27e-05	-3400	-4.8	-1.056e-07
-7.26e-05	-3600	-5.6	-1.232e-07
-7.25e-05	-3600	-5.6	-1.232e-07
-7.24e-05	-3600	-5.6	-1.232e-07
-7.23e-05	-4000	-4.8	-1.056e-07
-7.22e-05	-3800	-5.6	-1.232e-07
-7.21e-05	-4000	-6.4	-1.408e-07
-7.2e-05	-4000	-6.4	-1.408e-07
-7.19e-05	-4000	-6.4	-1.408e-07
-7.18e-05	-4000	-6.4	-1.408e-07
-7.17e-05	-4000	-7.2	-1.584e-07
-7.16e-05	-4000	-7.2	-1.584e-07
-7.15e-05	-4000	-8	-1.76e-07
-7.14e-05	-4000	-7.2	-1.584e-07
-7.13e-05	-4200	-8	-1.76e-07
-7.12e-05	-4400	-7.2	-1.584e-07
-7.11e-05	-4400	-8	-1.76e-07
-7.1e-05	-4200	-8	-1.76e-07
-7.09e-05	-4600	-8.8	-1.936e-07
-7.08e-05	-4400	-8	-1.76e-07
-7.07e-05	-4400	-9.6	-2.112e-07
-7.06e-05	-4400	-9.6	-2.112e-07
-7.05e-05	-4400	-10.4	-2.288e-07
-7.04e-05	-4200	-9.6	-2.112e-07
-7.03e-05	-4600	-10.4	-2.288e-07
-7.02e-05	-4600	-10.4	-2.288e-07
-7.01e-05	-4800	-10.4	-2.288e-07
-7e-05	-4800	-10.4	-2.288e-07
-6.99e-05	-4600	-9.6	-2.112e-07
-6.98e-05	-4600	-10.4	-2.288e-07
-6.97e-05	-4800	-12	-2.64e-07
-6.96e-05	-5000	-12	-2.64e-07
-6.95e-05	-4800	-11.2	-2.464e-07
-6.94e-05	-4600	-12	-2.64e-07
-6.93e-05	-4800	-12.8	-2.816e-07
-6.92e-05	-5000	-11.2	-2.464e-07
-6.91e-05	-5200	-12.8	-2.816e-07
-6.9e-05	-5200	-12	-2.64e-07
-6.89e-05	-5200	-12	-2.64e-07
-6.88e-05	-5000	-12.8	-2.816e-07
-6.87e-05	-5200	-13.6	-2.992e-07
-6.86e-05	-5400	-12.8	-2.816e-07
-6.85e-05	-5400	-13.6	-2.992e-07
-6.84e-05	-5400	-14.4	-3.168e-07
-6.83e-05	-5400	-15.2	-3.344e-07
-6.82e-05	-5400	-14.4	-3.168e-07
-6.81e-05	-5400	-15.2	-3.344e-07
-6.8e-05	-5400	-13.6	-2.992e-07
-6.79e-05	-5400	-16	-3.52e-07
-6.78e-05	-5600	-16	-3.52e-07
-6.77e-05	-5600	-16	-3.52e-07
-6.76e-05	-6000	-16	-3.52e-07
-6.75e-05	-5800	-17.6	-3.872e-07
-6.74e-05	-6000	-17.6	-3.872e-07
-6.73e-05	-6000	-16.8	-3.696e-07
-6.72e-05	-6000	-17.6	-3.872e-07
-6.71e-05	-5600	-17.6	-3.872e-07
-6.7e-05	-6000	-17.6	-3.872e-07
-6.69e-05	-6200	-17.6	-3.872e-07
-6.68e-05	-6200	-17.6	-3.872e-07
-6.67e-05	-6400	-18.4	-4.048e-07
-6.66e-05	-6400	-18.4	-4.048e-07
-6.65e-05	-6200	-18.4	-4.048e-07
-6.64e-05	-6400	-18.4	-4.048e-07
-6.63e-05	-6600	-23.2	-5.104e-07
-6.62e-05	-6400	-20	-4.4e-07
-6.61e-05	-6600	-20	-4.4e-07
-6.6e-05	-6800	-20	-4.4e-07
-6.59e-05	-7000	-20.8	-4.576e-07
-6.58e-05	-7000	-20.8	-4.576e-07
-6.57e-05	-6800	-21.6	-4.752e-07
-6.56e-05	-6800	-19.2	-4.224e-07
-6.55e-05	-7200	-22.4	-4.928e-07
-6.54e-05	-7200	-22.4	-4.928e-07
-6.53e-05	-7400	-22.4	-4.928e-07
-6.52e-05	-7200	-21.6	-4.752e-07
-6.51e-05	-7400	-24	-5.28e-07
-6.5e-05	-7200	-24.8	-5.456e-07
-6.49e-05	-7400	-24	-5.28e-07
-6.48e-05	-7200	-24	-5.28e-07
-6.47e-05	-7400	-24	-5.28e-07
-6.46e-05	-7600	-24	-5.28e-07
-6.45e-05	-7400	-24	-5.28e-07
-6.44e-05	-7600	-24.8	-5.456e-07
-6.43e-05	-7600	-24.8	-5.456e-07
-6.42e-05	-7400	-24.8	-5.456e-07
-6.41e-05	-7400	-26.4	-5.808e-07
-6.4e-05	-7200	-24	-5.28e-07
-6.39e-05	-7400	-24.8	-5.456e-07
-6.38e-05	-7200	-24.8	-5.456e-07
-6.37e-05	-7000	-26.4	-5.808e-07
-6.36e-05	-7200	-26.4	-5.808e-07
-6.35e-05	-7000	-24.8	-5.456e-07
-6.34e-05	-7200	-24.8	-5.456e-07
-6.33e-05	-7000	-24.8	-5.456e-07
-6.32e-05	-6800	-24.8	-5.456e-07
-6.31e-05	-6800	-26.4	-5.808e-07
-6.3e-05	-7000	-24.8	-5.456e-07
-6.29e-05	-7000	-25.6	-5.632e-07
-6.28e-05	-6800	-24	-5.28e-07
-6.27e-05	-6800	-24.8	-5.456e-07
-6.26e-05	-6600	-24	-5.28e-07
-6.25e-05	-6800	-24	-5.28e-07
-6.24e-05	-6800	-24	-5.28e-07
-6.23e-05	-6600	-24.8	-5.456e-07
-6.22e-05	-6600	-24	-5.28e-07
-6.21e-05	-6400	-24	-5.28e-07
-6.2e-05	-6800	-24.8	-5.456e-07
-6.19e-05	-6400	-24	-5.28e-07
-6.18e-05	-6400	-23.2	-5.104e-07
-6.17e-05	-6400	-24.8	-5.456e-07
-6.16e-05	-6200	-24.8	-5.456e-07
-6.15e-05	-6400	-24	-5.28e-07
-6.14e-05	-6200	-24	-5.28e-07
-6.13e-05	-6200	-24	-5.28e-07
-6.12e-05	-6000	-24	-5.28e-07
-6.11e-05	-6200	-24	-5.28e-07
-6.1e-05	-5800	-24	-5.28e-07
-6.09e-05	-6000	-24	-5.28e-07
-6.08e-05	-6000	-24	-5.28e-07
-6.07e-05	-6000	-24	-5.28e-07
-6.06e-05	-5800	-24	-5.28e-07
-6.05e-05	-5800	-24	-5.28e-07
-6.04e-05	-5600	-23.2	-5.104e-07
-6.03e-05	-5800	-24.8	-5.456e-07
-6.02e-05	-5600	-23.2	-5.104e-07
-6.01e-05	-5600	-23.2	-5.104e-07
-6e-05	-5600	-23.2	-5.104e-07
-5.99e-05	-5400	-23.2	-5.104e-07
-5.98e-05	-5400	-23.2	-5.104e-07
-5.97e-05	-5200	-23.2	-5.104e-07
-5.96e-05	-5200	-23.2	-5.104e-07
-5.95e-05	-5000	-23.2	-5.104e-07
-5.94e-05	-5200	-23.2	-5.104e-07
-5.93e-05	-5000	-22.4	-4.928e-07
-5.92e-05	-5000	-22.4	-4.928e-07
-5.91e-05	-4800	-22.4	-4.928e-07
-5.9e-05	-4800	-22.4	-4.928e-07
-5.89e-05	-4600	-21.6	-4.752e-07
-5.88e-05	-4800	-22.4	-4.928e-07
-5.87e-05	-4800	-21.6	-4.752e-07
-5.86e-05	-4600	-24	-5.28e-07
-5.85e-05	-4400	-21.6	-4.752e-07
-5.84e-05	-4400	-21.6	-4.752e-07
-5.83e-05	-4200	-22.4	-4.928e-07
-5.82e-05	-4200	-21.6	-4.752e-07
-5.81e-05	-4200	-22.4	-4.928e-07
-5.8e-05	-4000	-21.6	-4.752e-07
-5.79e-05	-4000	-21.6	-4.752e-07
-5.78e-05	-3800	-20.8	-4.576e-07
-5.77e-05	-3800	-20	-4.4e-07
-5.76e-05	-3600	-20.8	-4.576e-07
-5.75e-05	-3400	-20	-4.4e-07
-5.74e-05	-3600	-20.8	-4.576e-07
-5.73e-05	-3400	-20.8	-4.576e-07
-5.72e-05	-3200	-21.6	-4.752e-07
-5.71e-05	-3400	-20	-4.4e-07
-5.7e-05	-3400	-20	-4.4e-07
-5.69e-05	-3000	-20	-4.4e-07
-5.68e-05	-3400	-19.2	-4.224e-07
-5.67e-05	-3000	-20	-4.4e-07
-5.66e-05	-3000	-19.2	-4.224e-07
-5.65e-05	-2600	-19.2	-4.224e-07
-5.64e-05	-2800	-19.2	-4.224e-07
-5.63e-05	-2800	-19.2	-4.224e-07
-5.62e-05	-2600	-17.6	-3.872e-07
-5.61e-05	-2600	-17.6	-3.872e-07
-5.6e-05	-2200	-19.2	-4.224e-07
-5.59e-05	-2200	-18.4	-4.048e-07
-5.58e-05	-2000	-17.6	-3.872e-07
-5.57e-05	-2200	-16.8	-3.696e-07
-5.56e-05	-2200	-16.8	-3.696e-07
-5.55e-05	-2000	-16.8	-3.696e-07
-5.54e-05	-2000	-17.6	-3.872e-07
-5.53e-05	-1800	-18.4	-4.048e-07
-5.52e-05	-1600	-17.6	-3.872e-07
-5.51e-05	-1600	-16.8	-3.696e-07
-5.5e-05	-1400	-16.8	-3.696e-07
-5.49e-05	-1800	-16	-3.52e-07
-5.48e-05	-1400	-16	-3.52e-07
-5.47e-05	-1200	-16	-3.52e-07
-5.46e-05	-1200	-16.8	-3.696e-07
-5.45e-05	-1200	-15.2	-3.344e-07
-5.44e-05	-800	-15.2	-3.344e-07
-5.43e-05	-800	-15.2	-3.344e-07
-5.42e-05	-800	-15.2	-3.344e-07
-5.41e-05	-800	-13.6	-2.992e-07
-5.4e-05	-800	-15.2	-3.344e-07
-5.39e-05	-800	-14.4	-3.168e-07
-5.38e-05	-600	-14.4	-3.168e-07
-5.37e-05	-600	-13.6	-2.992e-07
-5.36e-05	-600	-12	-2.64e-07
-5.35e-05	-400	-14.4	-3.168e-07
-5.34e-05	-200	-13.6	-2.992e-07
-5.33e-05	0	-12.8	-2.816e-07
-5.32e-05	0	-14.4	-3.168e-07
-5.31e-05	0	-12.8	-2.816e-07
-5.3e-05	0	-12.8	-2.816e-07
-5.29e-05	200	-12.8	-2.816e-07
-5.28e-05	400	-11.2	-2.464e-07
-5.27e-05	200	-12	-2.64e-07
-5.26e-05	400	-14.4	-3.168e-07
-5.25e-05	200	-10.4	-2.288e-07
-5.24e-05	400	-11.2	-2.464e-07
-5.23e-05	600	-10.4	-2.288e-07
-5.22e-05	600	-11.2	-2.464e-07
-5.21e-05	600	-7.2	-1.584e-07
-5.2e-05	400	-9.6	-2.112e-07
-5.19e-05	1000	-8.8	-1.936e-07
-5.18e-05	800	-8.8	-1.936e-07
-5.17e-05	800	-9.6	-2.112e-07
-5.16e-05	1000	-10.4	-2.288e-07
-5.15e-05	1000	-8	-1.76e-07
-5.14e-05	1200	-6.4	-1.408e-07
-5.13e-05	1200	-7.2	-1.584e-07
-5.12e-05	1400	-7.2	-1.584e-07
-5.11e-05	1200	-8	-1.76e-07
-5.1e-05	1400	-6.4	-1.408e-07
-5.09e-05	1200	-6.4	-1.408e-07
-5.08e-05	1400	-6.4	-1.408e-07
-5.07e-05	1600	-6.4	-1.408e-07
-5.06e-05	1600	-7.2	-1.584e-07
-5.05e-05	1800	-5.6	-1.232e-07
-5.04e-05	2000	-4	-8.8e-08
-5.03e-05	1600	-4	-8.8e-08
-5.02e-05	1800	-4.8	-1.056e-07
-5.01e-05	1800	-4	-8.8e-08
-5e-05	2200	-4	-8.8e-08
-4.99e-05	2200	-4.8	-1.056e-07
-4.98e-05	2400	-4	-8.8e-08
-4.97e-05	2400	-3.2	-7.04e-08
-4.96e-05	2600	-3.2	-7.04e-08
-4.95e-05	2400	-3.2	-7.04e-08
-4.94e-05	2600	-1.6	-3.52e-08
-4.93e-05	2400	-3.2	-7.04e-08
-4.92e-05	2200	0	0
-4.91e-05	2400	-2.4	-5.28e-08
-4.9e-05	2600	-1.6	-3.52e-08
-4.89e-05	2400	0	0
-4.88e-05	3000	1.6	3.52e-08
-4.87e-05	2600	0.8	1.76e-08
-4.86e-05	2600	0	0
-4.85e-05	2800	0.8	1.76e-08
-4.84e-05	2800	0	0
-4.83e-05	3000	0.8	1.76e-08
-4.82e-05	3200	0	0
-4.81e-05	3200	0.8	1.76e-08
-4.8e-05	3200	0.8	1.76e-08
-4.79e-05	3200	1.6	3.52e-08
-4.78e-05	3200	1.6	3.52e-08
-4.77e-05	3200	2.4	5.28e-08
-4.76e-05	3200	1.6	3.52e-08
-4.75e-05	3600	2.4	5.28e-08
-4.74e-05	3600	3.2	7.04e-08
-4.73e-05	3600	2.4	5.28e-08
-4.72e-05	3600	2.4	5.28e-08
-4.71e-05	4000	2.4	5.28e-08
-4.7e-05	3800	4	8.8e-08
-4.69e-05	3800	3.2	7.04e-08
-4.68e-05	4000	5.6	1.232e-07
-4.67e-05	3800	2.4	5.28e-08
-4.66e-05	4000	4	8.8e-08
-4.65e-05	3800	3.2	7.04e-08
-4.64e-05	4200	4.8	1.056e-07
-4.63e-05	4200	4.8	1.056e-07
-4.62e-05	4200	4.8	1.056e-07
-4.61e-05	4400	6.4	1.408e-07
-4.6e-05	4200	3.2	7.04e-08
-4.59e-05	4200	5.6	1.232e-07
-4.58e-05	4200	6.4	1.408e-07
-4.57e-05	4200	5.6	1.232e-07
-4.56e-05	4400	6.4	1.408e-07
-4.55e-05	4200	8	1.76e-07
-4.54e-05	4400	7.2	1.584e-07
-4.53e-05	4600	7.2	1.584e-07
-4.52e-05	4600	7.2	1.584e-07
-4.51e-05	4600	8	1.76e-07
-4.5e-05	4600	8	1.76e-07
-4.49e-05	4600	6.4	1.408e-07
-4.48e-05	4600	7.2	1.584e-07
-4.47e-05	4800	7.2	1.584e-07
-4.46e-05	5000	8.8	1.936e-07
-4.45e-05	4800	8.8	1.936e-07
-4.44e-05	4600	8	1.76e-07
-4.43e-05	4800	8	1.76e-07
-4.42e-05	4800	9.6	2.112e-07
-4.41e-05	5000	8.8	1.936e-07
-4.4e-05	5000	8.8	1.936e-07
-4.39e-05	5000	8.8	1.936e-07
-4.38e-05	5000	10.4	2.288e-07
-4.37e-05	5000	8.8	1.936e-07
-4.36e-05	5200	9.6	2.112e-07
-4.35e-05	5000	10.4	2.288e-07
-4.34e-05	5400	10.4	2.288e-07
-4.33e-05	5400	9.6	2.112e-07
-4.32e-05	5200	9.6	2.112e-07
-4.31e-05	5400	11.2	2.464e-07
-4.3e-05	5400	11.2	2.464e-07
-4.29e-05	5400	10.4	2.288e-07
-4.28e-05	5600	11.2	2.464e-07
-4.27e-05	5600	10.4	2.288e-07
-4.26e-05	5600	12	2.64e-07
-4.25e-05	5600	11.2	2.464e-07
-4.24e-05	5600	12	2.64e-07
-4.23e-05	5600	12.8	2.816e-07
-4.22e-05	5800	12.8	2.816e-07
-4.21e-05	5800	13.6	2.992e-07
-4.2e-05	6200	12.8	2.816e-07
-4.19e-05	6000	13.6	2.992e-07
-4.18e-05	5800	14.4	3.168e-07
-4.17e-05	5800	15.2	3.344e-07
-4.16e-05	6200	15.2	3.344e-07
-4.15e-05	6000	14.4	3.168e-07
-4.14e-05	6200	15.2	3.344e-07
-4.13e-05	6000	15.2	3.344e-07
-4.12e-05	6400	14.4	3.168e-07
-4.11e-05	6200	15.2	3.344e-07
-4.1e-05	6600	15.2	3.344e-07
-4.09e-05	6400	16	3.52e-07
-4.08e-05	6600	16	3.52e-07
-4.07e-05	6600	16.8	3.696e-07
-4.06e-05	6600	16.8	3.696e-07
-4.05e-05	7000	18.4	4.048e-07
-4.04e-05	6800	20	4.4e-07
-4.03e-05	7000	17.6	3.872e-07
-4.02e-05	7000	19.2	4.224e-07
-4.01e-05	7000	16.8	3.696e-07
-4e-05	7000	19.2	4.224e-07
-3.99e-05	7200	18.4	4.048e-07
-3.98e-05	7200	18.4	4.048e-07
-3.97e-05	7200	20	4.4e-07
-3.96e-05	7400	19.2	4.224e-07
-3.95e-05	7200	20.8	4.576e-07
-3.94e-05	7600	21.6	4.752e-07
-3.93e-05	7400	20.8	4.576e-07
-3.92e-05	7400	22.4	4.928e-07
-3.91e-05	7400	22.4	4.928e-07
-3.9e-05	7600	23.2	5.104e-07
-3.89e-05	7800	23.2	5.104e-07
-3.88e-05	8000	23.2	5.104e-07
-3.87e-05	7800	26.4	5.808e-07
-3.86e-05	7800	24	5.28e-07
-3.85e-05	8000	22.4	4.928e-07
-3.84e-05	8000	24	5.28e-07
-3.83e-05	8200	23.2	5.104e-07
-3.82e-05	8200	24.8	5.456e-07
-3.81e-05	8200	24.8	5.456e-07
-3.8e-05	8200	25.6	5.632e-07
-3.79e-05	8000	26.4	5.808e-07
-3.78e-05	8000	25.6	5.632e-07
-3.77e-05	8200	25.6	5.632e-07
-3.76e-05	8000	26.4	5.808e-07
-3.75e-05	7800	25.6	5.632e-07
-3.74e-05	8000	24.8	5.456e-07
-3.73e-05	8000	26.4	5.808e-07
-3.72e-05	8000	27.2	5.984e-07
-3.71e-05	8000	26.4	5.808e-07
-3.7e-05	8000	25.6	5.632e-07
-3.69e-05	7800	25.6	5.632e-07
-3.68e-05	7800	25.6	5.632e-07
-3.67e-05	7800	25.6	5.632e-07
-3.66e-05	7800	25.6	5.632e-07
-3.65e-05	7800	25.6	5.632e-07
-3.64e-05	7400	26.4	5.808e-07
-3.63e-05	7600	25.6	5.632e-07
-3.62e-05	7400	25.6	5.632e-07
-3.61e-05	7600	25.6	5.632e-07
-3.6e-05	7400	26.4	5.808e-07
-3.59e-05	7200	25.6	5.632e-07
-3.58e-05	7400	24.8	5.456e-07
-3.57e-05	7000	25.6	5.632e-07
-3.56e-05	7000	25.6	5.632e-07
-3.55e-05	7000	25.6	5.632e-07
-3.54e-05	6800	25.6	5.632e-07
-3.53e-05	7000	25.6	5.632e-07
-3.52e-05	6800	25.6	5.632e-07
-3.51e-05	6600	24	5.28e-07
-3.5e-05	6800	24.8	5.456e-07
-3.49e-05	6400	24.8	5.456e-07
-3.48e-05	6400	24.8	5.456e-07
-3.47e-05	6600	24	5.28e-07
-3.46e-05	6400	24.8	5.456e-07
-3.45e-05	6400	24.8	5.456e-07
-3.44e-05	6200	24	5.28e-07
-3.43e-05	6200	24.8	5.456e-07
-3.42e-05	6200	24	5.28e-07
-3.41e-05	6000	24	5.28e-07
-3.4e-05	6000	22.4	4.928e-07
-3.39e-05	6000	24	5.28e-07
-3.38e-05	6000	24	5.28e-07
-3.37e-05	5800	23.2	5.104e-07
-3.36e-05	5800	23.2	5.104e-07
-3.35e-05	5600	24	5.28e-07
-3.34e-05	5800	23.2	5.104e-07
-3.33e-05	5400	23.2	5.104e-07
-3.32e-05	5400	23.2	5.104e-07
-3.31e-05	5400	24	5.28e-07
-3.3e-05	5400	23.2	5.104e-07
-3.29e-05	5000	22.4	4.928e-07
-3.28e-05	5200	22.4	4.928e-07
-3.27e-05	5000	22.4	4.928e-07
-3.26e-05	5000	22.4	4.928e-07
-3.25e-05	4800	22.4	4.928e-07
-3.24e-05	4600	22.4	4.928e-07
-3.23e-05	4800	22.4	4.928e-07
-3.22e-05	4400	20.8	4.576e-07
-3.21e-05	4400	22.4	4.928e-07
-3.2e-05	4400	22.4	4.928e-07
-3.19e-05	4400	21.6	4.752e-07
-3.18e-05	4400	21.6	4.752e-07
-3.17e-05	4200	20.8	4.576e-07
-3.16e-05	4000	20.8	4.576e-07
-3.15e-05	4000	21.6	4.752e-07
-3.14e-05	3800	21.6	4.752e-07
-3.13e-05	3800	20.8	4.576e-07
-3.12e-05	3600	20.8	4.576e-07
-3.11e-05	3800	20	4.4e-07
-3.1e-05	3200	19.2	4.224e-07
-3.09e-05	3200	20	4.4e-07
-3.08e-05	3200	19.2	4.224e-07
-3.07e-05	3200	20.8	4.576e-07
-3.06e-05	3000	20	4.4e-07
-3.05e-05	3000	19.2	4.224e-07
-3.04e-05	3000	19.2	4.224e-07
-3.03e-05	3000	19.2	4.224e-07
-3.02e-05	2800	17.6	3.872e-07
-3.01e-05	2800	18.4	4.048e-07
-3e-05	2600	18.4	4.048e-07
-2.99e-05	2200	18.4	4.048e-07
-2.98e-05	2600	17.6	3.872e-07
-2.97e-05	2200	17.6	3.872e-07
-2.96e-05	2200	17.6	3.872e-07
-2.95e-05	1800	17.6	3.872e-07
-2.94e-05	1800	17.6	3.872e-07
-2.93e-05	2000	16.8	3.696e-07
-2.92e-05	1800	16.8	3.696e-07
-2.91e-05	1600	16	3.52e-07
-2.9e-05	1600	17.6	3.872e-07
-2.89e-05	1800	16.8	3.696e-07
-2.88e-05	1600	16.8	3.696e-07
-2.87e-05	1400	16	3.52e-07
-2.86e-05	1600	15.2	3.344e-07
-2.85e-05	1200	14.4	3.168e-07
-2.84e-05	1200	15.2	3.344e-07
-2.83e-05	1200	16.8	3.696e-07
-2.82e-05	1200	12.8	2.816e-07
-2.81e-05	600	13.6	2.992e-07
-2.8e-05	600	13.6	2.992e-07
-2.79e-05	1000	13.6	2.992e-07
-2.78e-05	800	14.4	3.168e-07
-2.77e-05	600	13.6	2.992e-07
-2.76e-05	400	12.8	2.816e-07
-2.75e-05	600	12	2.64e-07
-2.74e-05	400	12	2.64e-07
-2.73e-05	400	12	2.64e-07
-2.72e-05	200	12.8	2.816e-07
-2.71e-05	0	12	2.64e-07
-2.7e-05	0	12	2.64e-07
-2.69e-05	200	12.8	2.816e-07
-2.68e-05	0	10.4	2.288e-07
-2.67e-05	0	9.6	2.112e-07
-2.66e-05	-200	11.2	2.464e-07
-2.65e-05	-400	10.4	2.288e-07
-2.64e-05	-400	10.4	2.288e-07
-2.63e-05	-600	9.6	2.112e-07
-2.62e-05	-600	10.4	2.288e-07
-2.61e-05	-600	8.8	1.936e-07
-2.6e-05	-800	8	1.76e-07
-2.59e-05	-600	8	1.76e-07
-2.58e-05	-600	7.2	1.584e-07
-2.57e-05	-800	8	1.76e-07
-2.56e-05	-1000	6.4	1.408e-07
-2.55e-05	-1000	7.2	1.584e-07
-2.54e-05	-800	5.6	1.232e-07
-2.53e-05	-800	6.4	1.408e-07
-2.52e-05	-1200	7.2	1.584e-07
-2.51e-05	-1000	4	8.8e-08
-2.5e-05	-1200	4.8
-2.49e-05	-1400	4.8
-2.48e-05	-1400	4
-2.47e-05	-1200	4.8
-2.46e-05	-1400	3.2
-2.45e-05	-1600	2.4
-2.44e-05	-1800	4
-2.43e-05	-1800	3.2
-2.42e-05	-1800	3.2
-2.41e-05	-1600	2.4
-2.4e-05	-2000	4
-2.39e-05	-1800	2.4
-2.38e-05	-2000	0.8
-2.37e-05	-2200	0.8
-2.36e-05	-2200	2.4
-2.35e-05	-2000	0
-2.34e-05	-2200	0.8
-2.33e-05	-2600	0.8
-2.32e-05	-2400	2.4
-2.31e-05	-2600	-1.6
-2.3e-05	-2600	0
-2.29e-05	-2600	0
-2.28e-05	-2800	0
-2.27e-05	-2800	-1.6
-2.26e-05	-2800	-3.2
-2.25e-05	-2800	-2.4
-2.24e-05	-3000	-2.4
-2.23e-05	-3200	-1.6
-2.22e-05	-2600	-2.4
-2.21e-05	-2800	-3.2
-2.2e-05	-3000	-4
-2.19e-05	-3200	-4
-2.18e-05	-3200	-4.8
-2.17e-05	-3200	-4.8
-2.16e-05	-3200	-4
-2.15e-05	-3400	-4
-2.14e-05	-3400	-5.6
-2.13e-05	-3200	-4
-2.12e-05	-3400	-4.8
-2.11e-05	-3600	-6.4
-2.1e-05	-3600	-6.4
-2.09e-05	-3600	-6.4
-2.08e-05	-3600	-5.6
-2.07e-05	-4000	-7.2
-2.06e-05	-4000	-6.4
-2.05e-05	-4200	-7.2
-2.04e-05	-4200	-7.2
-2.03e-05	-3600	-6.4
-2.02e-05	-4000	-7.2
-2.01e-05	-4000	-8.8
-2e-05	-4200	-8
-1.99e-05	-4000	-9.6
-1.98e-05	-4400	-8.8
-1.97e-05	-4000	-8.8
-1.96e-05	-4200	-8
-1.95e-05	-4400	-9.6
-1.94e-05	-4600	-9.6
-1.93e-05	-4400	-8.8
-1.92e-05	-4600	-10.4
-1.91e-05	-4400	-9.6
-1.9e-05	-4400	-9.6
-1.89e-05	-4400	-10.4
-1.88e-05	-4800	-10.4
-1.87e-05	-4600	-11.2
-1.86e-05	-4600	-12
-1.85e-05	-4600	-11.2
-1.84e-05	-4600	-11.2
-1.83e-05	-4800	-12
-1.82e-05	-4800	-12
-1.81e-05	-5200	-12
-1.8e-05	-4600	-12
-1.79e-05	-4800	-12
-1.78e-05	-4800	-15.2
-1.77e-05	-5000	-12.8
-1.76e-05	-5000	-13.6
-1.75e-05	-5200	-13.6
-1.74e-05	-4800	-13.6
-1.73e-05	-5200	-13.6
-1.72e-05	-5200	-13.6
-1.71e-05	-5200	-13.6
-1.7e-05	-5400	-13.6
-1.69e-05	-5400	-13.6
-1.68e-05	-5800	-16.8
-1.67e-05	-5200	-14.4
-1.66e-05	-5200	-16
-1.65e-05	-5400	-15.2
-1.64e-05	-5600	-15.2
-1.63e-05	-5800	-16
-1.62e-05	-5800	-15.2
-1.61e-05	-5800	-15.2
-1.6e-05	-6000	-16.8
-1.59e-05	-6000	-16.8
-1.58e-05	-6000	-16
-1.57e-05	-6000	-18.4
-1.56e-05	-6200	-17.6
-1.55e-05	-6200	-17.6
-1.54e-05	-6400	-18.4
-1.53e-05	-6400	-20
-1.52e-05	-6400	-18.4
-1.51e-05	-6600	-19.2
-1.5e-05	-6800	-20
-1.49e-05	-6800	-20
-1.48e-05	-6400	-19.2
-1.47e-05	-6600	-21.6
-1.46e-05	-6800	-20.8
-1.45e-05	-6800	-20.8
-1.44e-05	-7000	-21.6
-1.43e-05	-7000	-20.8
-1.42e-05	-7000	-22.4
-1.41e-05	-7000	-22.4
-1.4e-05	-7200	-21.6
-1.39e-05	-7400	-21.6
-1.38e-05	-7400	-23.2
-1.37e-05	-7200	-22.4
-1.36e-05	-7200	-24
-1.35e-05	-7400	-24
-1.34e-05	-7400	-23.2
-1.33e-05	-7400	-24
-1.32e-05	-7400	-24
-1.31e-05	-7400	-24
-1.3e-05	-7200	-24
-1.29e-05	-7400	-24
-1.28e-05	-7400	-25.6
-1.27e-05	-7200	-24.8
-1.26e-05	-7400	-24.8
-1.25e-05	-7200	-24.8
-1.24e-05	-7200	-24
-1.23e-05	-7200	-24
-1.22e-05	-7200	-25.6
-1.21e-05	-6800	-24.8
-1.2e-05	-7000	-24.8
-1.19e-05	-6800	-24
-1.18e-05	-6800	-24.8
-1.17e-05	-6800	-24.8
-1.16e-05	-7000	-25.6
-1.15e-05	-6800	-25.6
-1.14e-05	-6600	-25.6
-1.13e-05	-6600	-25.6
-1.12e-05	-6800	-24.8
-1.11e-05	-6600	-25.6
-1.1e-05	-6400	-24
-1.09e-05	-6600	-24.8
-1.08e-05	-6600	-24.8
-1.07e-05	-6600	-24.8
-1.06e-05	-6600	-24.8
-1.05e-05	-6400	-24
-1.04e-05	-6200	-24.8
-1.03e-05	-6200	-24.8
-1.02e-05	-6200	-24.8
-1.01e-05	-6600	-24
-1e-05	-5800	-24
-9.9e-06	-6000	-24
-9.8e-06	-6000	-22.4
-9.7e-06	-6000	-24
-9.6e-06	-6000	-24
-9.5e-06	-5800	-24.8
-9.4e-06	-5600	-24
-9.3e-06	-5800	-23.2
-9.2e-06	-5800	-23.2
-9.1e-06	-5600	-24
-9e-06	-5600	-24
-8.9e-06	-5600	-23.2
-8.8e-06	-5400	-23.2
-8.7e-06	-5200	-24
-8.6e-06	-5200	-24
-8.5e-06	-5200	-24
-8.4e-06	-5000	-23.2
-8.3e-06	-5000	-23.2
-8.2e-06	-5200	-22.4
-8.1e-06	-5000	-22.4
-8e-06	-5000	-23.2
-7.9e-06	-4800	-23.2
-7.8e-06	-5000	-22.4
-7.7e-06	-4600	-22.4
-7.6e-06	-4800	-22.4
-7.5e-06	-4200	-22.4
-7.4e-06	-4600	-22.4
-7.3e-06	-4600	-21.6
-7.2e-06	-4600	-22.4
-7.1e-06	-4400	-21.6
-7e-06	-4400	-21.6
-6.9e-06	-4200	-21.6
-6.8e-06	-4400	-20.8
-6.7e-06	-4200	-21.6
-6.6e-06	-4000	-20
-6.5e-06	-3800	-20.8
-6.4e-06	-4000	-20.8
-6.3e-06	-3600	-20.8
-6.2e-06	-4000	-20
-6.1e-06	-3600	-20
-6e-06	-3400	-20
-5.9e-06	-3600	-19.2
-5.8e-06	-3400	-20
-5.7e-06	-3000	-20
-5.6e-06	-3000	-20
-5.5e-06	-3000	-19.2
-5.4e-06	-2800	-19.2
-5.3e-06	-2800	-19.2
-5.2e-06	-2800	-20
-5.1e-06	-2800	-20
-5e-06	-2800	-19.2
-4.9e-06	-2600	-18.4
-4.8e-06	-2400	-20
-4.7e-06	-2400	-18.4
-4.6e-06	-2400	-18.4
-4.5e-06	-2200	-17.6
-4.4e-06	-2200	-19.2
-4.3e-06	-2000	-18.4
-4.2e-06	-2000	-18.4
-4.1e-06	-2000	-17.6
-4e-06	-1800	-17.6
-3.9e-06	-1800	-17.6
-3.8e-06	-1600	-16
-3.7e-06	-1600	-16.8
-3.6e-06	-1400	-16
-3.5e-06	-1200	-16
-3.4e-06	-1400	-16
-3.3e-06	-1200	-16
-3.2e-06	-1200	-16.8
-3.1e-06	-1200	-15.2
-3e-06	-1200	-15.2
-2.9e-06	-800	-14.4
-2.8e-06	-600	-14.4
-2.7e-06	-600	-14.4
-2.6e-06	-800	-15.2
-2.5e-06	-800	-14.4
-2.4e-06	-400	-14.4
-2.3e-06	-800	-14.4
-2.2e-06	-200	-14.4
-2.1e-06	0	-14.4
-2e-06	0	-12.8
-1.9e-06	-200	-12
-1.8e-06	0	-12
-1.7e-06	0	-12.8
-1.6e-06	0	-12
-1.5e-06	200	-12
-1.4e-06	200	-11.2
-1.3e-06	200	-12
-1.2e-06	400	-11.2
-1.1e-06	400	-10.4
-1e-06	400	-10.4
-9e-07	400	-9.6
-8e-07	800	-8.8
-7e-07	600	-8.8
-6e-07	1000	-9.6
-5e-07	1000	-9.6
-4e-07	1000	-8.8
-3e-07	1200	-8.8
-2e-07	1200	-8
-1e-07	1600	-7.2
0	1000	-8
1e-07	1000	-6.4
2e-07	1200	-7.2
3e-07	1200	-7.2
4e-07	1400	-6.4
5e-07	1400	-7.2
6e-07	1600	-6.4
7e-07	1600	-6.4
8e-07	1800	-6.4
9e-07	1600	-6.4
1e-06	1800	-4.8
1.1e-06	1800	-5.6
1.2e-06	2000	-5.6
1.3e-06	2000	-5.6
1.4e-06	1800	-5.6
1.5e-06	2200	-3.2
1.6e-06	2200	-4
1.7e-06	2200	-4
1.8e-06	2200	-4
1.9e-06	2200	-3.2
2e-06	2400	-1.6
2.1e-06	2600	-1.6
2.2e-06	2600	-2.4
2.3e-06	2800	-1.6
2.4e-06	2600	-2.4
2.5e-06	2600	-0.8
2.6e-06	2600	-0.8
2.7e-06	2600	-0.8
2.8e-06	2800	0.8
2.9e-06	2800	-0.8
3e-06	3000	0.8
3.1e-06	3000	0.8
3.2e-06	3000	0.8
3.3e-06	3400	0.8
3.4e-06	3400	1.6
3.5e-06	3400	0.8
3.6e-06	3400	-1.6
3.7e-06	3400	1.6
3.8e-06	3600	2.4
3.9e-06	3600	2.4
4e-06	3600	2.4
4.1e-06	3800	3.2
4.2e-06	3800	2.4
4.3e-06	3800	2.4
4.4e-06	3600	3.2
4.5e-06	3600	3.2
4.6e-06	3600	4
4.7e-06	4000	4
4.8e-06	3800	3.2
4.9e-06	4000	4.8
5e-06	4000	4
5.1e-06	4000	4.8
5.2e-06	4200	4.8
5.3e-06	4200	6.4
5.4e-06	4200	4.8
5.5e-06	4400	6.4
5.6e-06	4200	5.6
5.7e-06	4400	5.6
5.8e-06	4400	6.4
5.9e-06	4600	7.2
6e-06	4400	6.4
6.1e-06	4600	7.2
6.2e-06	4600	6.4
6.3e-06	4600	7.2
6.4e-06	4600	8
6.5e-06	4600	10.4
6.6e-06	4800	8.8
6.7e-06	4800	8
6.8e-06	4800	8.8
6.9e-06	4800	8
7e-06	5000	9.6
7.1e-06	4600	8.8
7.2e-06	5000	9.6
7.3e-06	5200	9.6
7.4e-06	4800	9.6
7.5e-06	5000	9.6
7.6e-06	5000	9.6
7.7e-06	5400	9.6
7.8e-06	5200	11.2
7.9e-06	5200	10.4
8e-06	5200	9.6
8.1e-06	5200	11.2
8.2e-06	5400	11.2
8.3e-06	5600	10.4
8.4e-06	5600	11.2
8.5e-06	5200	12.8
8.6e-06	5400	11.2
8.7e-06	5400	11.2
8.8e-06	5400	12
8.9e-06	5600	13.6
9e-06	5200	12.8
9.1e-06	5600	12.8
9.2e-06	5400	13.6
9.3e-06	5800	13.6
9.4e-06	5800	12.8
9.5e-06	6000	12.8
9.6e-06	6000	16
9.7e-06	6000	16
9.8e-06	6200	14.4
9.9e-06	6200	14.4
1e-05	6200	15.2
1.01e-05	6400	15.2
1.02e-05	6200	15.2
1.03e-05	6400	20
1.04e-05	6400	16.8
1.05e-05	6400	16
1.06e-05	6600	16.8
1.07e-05	6400	16.8
1.08e-05	6600	16.8
1.09e-05	6800	17.6
1.1e-05	6800	18.4
1.11e-05	6800	18.4
1.12e-05	6800	18.4
1.13e-05	7200	19.2
1.14e-05	7000	18.4
1.15e-05	7000	20
1.16e-05	7200	19.2
1.17e-05	7400	20.8
1.18e-05	7200	21.6
1.19e-05	7400	20.8
1.2e-05	7600	20.8
1.21e-05	7400	18.4
1.22e-05	7400	22.4
1.23e-05	7600	22.4
1.24e-05	7800	23.2
1.25e-05	7800	22.4
1.26e-05	7800	24
1.27e-05	8000	23.2
1.28e-05	8000	24.8
1.29e-05	8000	24
1.3e-05	8000	24.8
1.31e-05	8000	24.8
1.32e-05	8200	24.8
1.33e-05	8200	25.6
1.34e-05	8200	24.8
1.35e-05	8400	24.8
1.36e-05	8200	25.6
1.37e-05	8400	26.4
1.38e-05	8200	26.4
1.39e-05	8200	25.6
1.4e-05	8000	25.6
1.41e-05	8000	26.4
1.42e-05	7800	24.8
1.43e-05	7800	25.6
1.44e-05	7800	25.6
1.45e-05	7600	25.6
1.46e-05	7800	26.4
1.47e-05	7800	25.6
1.48e-05	7600	25.6
1.49e-05	7400	25.6
1.5e-05	7400	24.8
1.51e-05	7400	24.8
1.52e-05	7200	26.4
1.53e-05	7200	24.8
1.54e-05	7200	25.6
1.55e-05	7000	25.6
1.56e-05	7000	24.8
1.57e-05	7000	24.8
1.58e-05	7000	25.6
1.59e-05	7000	25.6
1.6e-05	6800	25.6
1.61e-05	7000	24.8
1.62e-05	6800	24.8
1.63e-05	6800	24.8
1.64e-05	6800	24.8
1.65e-05	6600	24
1.66e-05	6600	24.8
1.67e-05	6200	25.6
1.68e-05	6600	24.8
1.69e-05	6400	24.8
1.7e-05	6200	24
1.71e-05	6200	24.8
1.72e-05	6000	25.6
1.73e-05	5800	24
1.74e-05	6000	24.8
1.75e-05	5600	23.2
1.76e-05	6000	23.2
1.77e-05	6000	24
1.78e-05	5600	23.2
1.79e-05	5800	22.4
1.8e-05	5400	22.4
1.81e-05	5200	23.2
1.82e-05	5400	24
1.83e-05	5200	23.2
1.84e-05	5200	23.2
1.85e-05	5200	23.2
1.86e-05	5000	22.4
1.87e-05	4800	21.6
1.88e-05	4800	21.6
1.89e-05	4800	22.4
1.9e-05	4800	22.4
1.91e-05	4400	22.4
1.92e-05	4600	21.6
1.93e-05	4600	20.8
1.94e-05	4400	20.8
1.95e-05	4200	20.8
1.96e-05	4000	20
1.97e-05	4200	20.8
1.98e-05	4000	21.6
1.99e-05	4000	20.8
2e-05	3800	20
2.01e-05	3600	20
2.02e-05	3800	20
2.03e-05	3600	20
2.04e-05	3400	20
2.05e-05	3600	19.2
2.06e-05	3400	20
2.07e-05	3000	19.2
2.08e-05	3000	19.2
2.09e-05	3000	18.4
2.1e-05	2800	18.4
2.11e-05	2800	19.2
2.12e-05	2800	19.2
2.13e-05	2400	18.4
2.14e-05	2400	18.4
2.15e-05	2400	17.6
2.16e-05	2200	17.6
2.17e-05	2400	17.6
2.18e-05	2200	16.8
2.19e-05	2000	16.8
2.2e-05	1800	16.8
2.21e-05	2000	16.8
2.22e-05	1800	16.8
2.23e-05	1800	16
2.24e-05	1400	16
2.25e-05	1600	15.2
2.26e-05	1200	16
2.27e-05	1400	16
2.28e-05	1200	16
2.29e-05	1000	15.2
2.3e-05	1000	14.4
2.31e-05	1200	16
2.32e-05	1000	13.6
2.33e-05	1000	13.6
2.34e-05	800	14.4
2.35e-05	800	13.6
2.36e-05	400	14.4
2.37e-05	600	9.6
2.38e-05	400	12
2.39e-05	400	13.6
2.4e-05	400	12.8
2.41e-05	400	11.2
2.42e-05	200	12
2.43e-05	0	11.2
2.44e-05	200	13.6
2.45e-05	0	8.8
2.46e-05	200	10.4
2.47e-05	-200	9.6
2.48e-05	0	9.6
2.49e-05	-400	8.8
2.5e-05	-600	10.4
2.51e-05	-600	8.8
2.52e-05	-800	9.6
2.53e-05	-600	8.8
2.54e-05	-600	9.6
2.55e-05	-600	6.4
2.56e-05	-1000	8.8
2.57e-05	-800	7.2
2.58e-05	-1000	6.4
2.59e-05	-1000	7.2
2.6e-05	-1200	7.2
2.61e-05	-1200	4.8
2.62e-05	-1200	5.6
2.63e-05	-1200	6.4
2.64e-05	-1200	4
2.65e-05	-1600	4.8
2.66e-05	-1600	6.4
2.67e-05	-1600	4
2.68e-05	-1400	3.2
2.69e-05	-1600	4
2.7e-05	-1600	4
2.71e-05	-1600	4
2.72e-05	-1800	3.2
2.73e-05	-2000	1.6
2.74e-05	-2200	2.4
2.75e-05	-1800	1.6
2.76e-05	-2000	1.6
2.77e-05	-2000	1.6
2.78e-05	-2200	1.6
2.79e-05	-2400	0.8
2.8e-05	-2200	0.8
2.81e-05	-2200	0
2.82e-05	-2400	0.8
2.83e-05	-2400	0.8
2.84e-05	-2600	-2.4
2.85e-05	-2600	-1.6
2.86e-05	-2600	-1.6
2.87e-05	-2800	-1.6
2.88e-05	-2600	-5.6
2.89e-05	-2800	-1.6
2.9e-05	-2800	-2.4
2.91e-05	-3000	-2.4
2.92e-05	-3000	-2.4
2.93e-05	-3200	-3.2
2.94e-05	-3000	-5.6
2.95e-05	-3200	-4
2.96e-05	-3200	-4
2.97e-05	-3200	-4.8
2.98e-05	-3400	-4
2.99e-05	-3600	-5.6
3e-05	-3600	-4.8
3.01e-05	-3600	-4
3.02e-05	-3600	-5.6
3.03e-05	-3800	-5.6
3.04e-05	-3800	-5.6
3.05e-05	-3800	-5.6
3.06e-05	-4000	-6.4
3.07e-05	-3800	-5.6
3.08e-05	-4000	-8
3.09e-05	-4000	-8
3.1e-05	-4000	-7.2
3.11e-05	-3800	-8
3.12e-05	-4000	-8.8
3.13e-05	-4000	-9.6
3.14e-05	-4000	-8.8
3.15e-05	-4000	-8.8
3.16e-05	-4000	-8
3.17e-05	-4200	-9.6
3.18e-05	-4400	-8.8
3.19e-05	-4200	-9.6
3.2e-05	-4200	-10.4
3.21e-05	-4400	-10.4
3.22e-05	-4600	-10.4
3.23e-05	-4600	-9.6
3.24e-05	-4800	-8.8
3.25e-05	-4800	-10.4
3.26e-05	-4600	-8.8
3.27e-05	-4800	-11.2
3.28e-05	-4800	-11.2
3.29e-05	-5000	-10.4
3.3e-05	-4800	-10.4
3.31e-05	-4800	-12
3.32e-05	-5000	-10.4
3.33e-05	-5000	-12
3.34e-05	-5200	-11.2
3.35e-05	-5200	-12.8
3.36e-05	-5200	-12.8
3.37e-05	-5400	-12
3.38e-05	-5200	-12
3.39e-05	-5200	-13.6
3.4e-05	-5200	-12.8
3.41e-05	-5400	-12.8
3.42e-05	-5600	-14.4
3.43e-05	-5400	-14.4
3.44e-05	-5600	-14.4
3.45e-05	-5600	-14.4
3.46e-05	-5600	-16
3.47e-05	-5400	-15.2
3.48e-05	-5400	-15.2
3.49e-05	-5600	-16
3.5e-05	-6000	-16.8
3.51e-05	-6000	-16
3.52e-05	-6000	-16
3.53e-05	-5800	-16.8
3.54e-05	-5800	-17.6
3.55e-05	-5800	-18.4
3.56e-05	-6200	-18.4
3.57e-05	-6000	-18.4
3.58e-05	-6000	-18.4
3.59e-05	-6000	-18.4
3.6e-05	-6000	-19.2
3.61e-05	-6200	-18.4
3.62e-05	-6400	-16
3.63e-05	-6400	-20
3.64e-05	-6400	-20
3.65e-05	-6600	-19.2
3.66e-05	-6800	-21.6
3.67e-05	-6600	-20
3.68e-05	-7000	-20
3.69e-05	-6800	-21.6
3.7e-05	-6800	-21.6
3.71e-05	-7000	-21.6
3.72e-05	-7000	-24
3.73e-05	-7200	-22.4
3.74e-05	-7200	-22.4
3.75e-05	-7000	-23.2
3.76e-05	-7200	-23.2
3.77e-05	-7200	-24
3.78e-05	-7400	-24
3.79e-05	-7400	-24
3.8e-05	-7400	-24.8
3.81e-05	-7200	-24.8
3.82e-05	-7400	-25.6
3.83e-05	-7200	-24
3.84e-05	-7200	-25.6
3.85e-05	-7200	-24.8
3.86e-05	-7400	-25.6
3.87e-05	-7400	-24.8
3.88e-05	-7400	-24.8
3.89e-05	-7400	-24.8
3.9e-05	-7200	-24.8
3.91e-05	-7200	-24.8
3.92e-05	-7000	-24
3.93e-05	-6800	-24
3.94e-05	-7000	-24.8
3.95e-05	-6800	-24
3.96e-05	-7000	-25.6
3.97e-05	-7000	-24.8
3.98e-05	-7000	-24.8
3.99e-05	-6800	-24.8
4e-05	-6800	-24.8
4.01e-05	-6800	-24.8
4.02e-05	-6800	-24
4.03e-05	-6800	-24
4.04e-05	-6400	-24.8
4.05e-05	-6800	-24
4.06e-05	-6600	-24
4.07e-05	-6600	-25.6
4.08e-05	-6600	-24.8
4.09e-05	-6400	-24
4.1e-05	-6200	-25.6
4.11e-05	-6200	-24.8
4.12e-05	-6200	-24.8
4.13e-05	-6200	-24
4.14e-05	-6000	-24.8
4.15e-05	-6000	-24.8
4.16e-05	-6000	-24.8
4.17e-05	-6200	-24
4.18e-05	-5600	-24.8
4.19e-05	-5800	-24
4.2e-05	-5800	-24
4.21e-05	-5800	-23.2
4.22e-05	-5600	-23.2
4.23e-05	-5400	-24.8
4.24e-05	-5400	-23.2
4.25e-05	-5600	-22.4
4.26e-05	-5600	-24
4.27e-05	-5400	-22.4
4.28e-05	-5400	-23.2
4.29e-05	-5000	-24
4.3e-05	-5200	-22.4
4.31e-05	-5200	-22.4
4.32e-05	-5000	-22.4
4.33e-05	-5000	-22.4
4.34e-05	-5000	-22.4
4.35e-05	-4800	-23.2
4.36e-05	-5000	-20.8
4.37e-05	-4600	-21.6
4.38e-05	-4600	-22.4
4.39e-05	-4600	-22.4
4.4e-05	-4600	-22.4
4.41e-05	-4400	-21.6
4.42e-05	-4600	-22.4
4.43e-05	-4200	-20.8
4.44e-05	-4200	-22.4
4.45e-05	-4000	-21.6
4.46e-05	-4000	-20.8
4.47e-05	-3800	-21.6
4.48e-05	-4000	-21.6
4.49e-05	-3800	-20.8
4.5e-05	-3600	-21.6
4.51e-05	-3800	-20
4.52e-05	-3600	-20.8
4.53e-05	-3600	-20.8
4.54e-05	-3600	-19.2
4.55e-05	-3400	-20
4.56e-05	-3200	-20.8
4.57e-05	-3200	-18.4
4.58e-05	-3000	-19.2
4.59e-05	-3000	-20
4.6e-05	-3000	-19.2
4.61e-05	-2800	-17.6
4.62e-05	-2800	-19.2
4.63e-05	-2600	-19.2
4.64e-05	-2600	-17.6
4.65e-05	-2600	-17.6
4.66e-05	-2400	-18.4
4.67e-05	-2400	-18.4
4.68e-05	-2400	-17.6
4.69e-05	-2000	-17.6
4.7e-05	-2200	-17.6
4.71e-05	-1800	-17.6
4.72e-05	-2000	-17.6
4.73e-05	-1600	-16.8
4.74e-05	-1400	-17.6
4.75e-05	-1600	-17.6
4.76e-05	-1600	-16.8
4.77e-05	-1400	-16
4.78e-05	-1200	-15.2
4.79e-05	-1400	-16.8
4.8e-05	-1200	-16
4.81e-05	-1200	-15.2
4.82e-05	-1000	-16
4.83e-05	-1000	-15.2
4.84e-05	-1000	-16
4.85e-05	-800	-16
4.86e-05	-800	-10.4
4.87e-05	-800	-13.6
4.88e-05	-600	-14.4
4.89e-05	-200	-12.8
4.9e-05	-200	-13.6
4.91e-05	-400	-14.4
4.92e-05	-400	-14.4
4.93e-05	-600	-12.8
4.94e-05	0	-12.8
4.95e-05	0	-12.8
4.96e-05	0	-11.2
4.97e-05	0	-9.6
4.98e-05	200	-12
4.99e-05	400	-9.6
5e-05	200	-11.2
5.01e-05	200	-11.2
5.02e-05	400	-9.6
5.03e-05	400	-10.4
5.04e-05	600	-8.8
5.05e-05	600	-9.6
5.06e-05	1000	-10.4
5.07e-05	1000	-9.6
5.08e-05	1000	-8.8
5.09e-05	1000	-8.8
5.1e-05	1200	-8
5.11e-05	800	-7.2
5.12e-05	1000	-8
5.13e-05	1400	-7.2
5.14e-05	1200	-8
5.15e-05	1600	-8
5.16e-05	1400	-7.2
5.17e-05	1400	-4.8
5.18e-05	1400	-6.4
5.19e-05	1800	-4.8
5.2e-05	1800	-6.4
5.21e-05	1800	-5.6
5.22e-05	1800	-5.6
5.23e-05	2000	-5.6
5.24e-05	2000	-5.6
5.25e-05	2000	-5.6
5.26e-05	2200	-4
5.27e-05	2000	-4
5.28e-05	2600	-4
5.29e-05	2400	-3.2
5.3e-05	2000	-4.8
5.31e-05	2000	-2.4
5.32e-05	2200	-0.8
5.33e-05	2200	-2.4
5.34e-05	2600	-2.4
5.35e-05	2600	-2.4
5.36e-05	2600	-1.6
5.37e-05	2800	-0.8
5.38e-05	2600	0
5.39e-05	2800	-0.8
5.4e-05	2800	-0.8
5.41e-05	3000	0
5.42e-05	3000	0
5.43e-05	3000	0.8
5.44e-05	2800	0.8
5.45e-05	3000	1.6
5.46e-05	3000	0.8
5.47e-05	3200	1.6
5.48e-05	3200	2.4
5.49e-05	3400	0.8
5.5e-05	3400	1.6
5.51e-05	3400	2.4
5.52e-05	3400	1.6
5.53e-05	3600	2.4
5.54e-05	3600	4
5.55e-05	3600	2.4
5.56e-05	3800	3.2
5.57e-05	3800	4
5.58e-05	3600	4
5.59e-05	3800	2.4
5.6e-05	4000	4
5.61e-05	4000	4.8
5.62e-05	4000	4
5.63e-05	4000	5.6
5.64e-05	4000	4.8
5.65e-05	4000	5.6
5.66e-05	4400	4.8
5.67e-05	4200	6.4
5.68e-05	4200	6.4
5.69e-05	4200	5.6
5.7e-05	4400	6.4
5.71e-05	4000	6.4
5.72e-05	4600	6.4
5.73e-05	4600	6.4
5.74e-05	4400	6.4
5.75e-05	4600	7.2
5.76e-05	4600	7.2
5.77e-05	4800	10.4
5.78e-05	4600	8.8
5.79e-05	4800	8.8
5.8e-05	4600	8
5.81e-05	4800	8
5.82e-05	4800	8
5.83e-05	4800	8.8
5.84e-05	4800	8.8
5.85e-05	5000	9.6
5.86e-05	4800	8.8
5.87e-05	5000	9.6
5.88e-05	5200	11.2
5.89e-05	5000	9.6
5.9e-05	5000	10.4
5.91e-05	5200	9.6
5.92e-05	5200	9.6
5.93e-05	5200	10.4
5.94e-05	5400	11.2
5.95e-05	5400	12
5.96e-05	5200	11.2
5.97e-05	5200	11.2
5.98e-05	5200	12
5.99e-05	5400	11.2
6e-05	5400	12
6.01e-05	5400	13.6
6.02e-05	5600	12
6.03e-05	5800	12.8
6.04e-05	5600	12
6.05e-05	5600	12.8
6.06e-05	6000	14.4
6.07e-05	6000	15.2
6.08e-05	5800	15.2
6.09e-05	6200	13.6
6.1e-05	5800	13.6
6.11e-05	5800	14.4
6.12e-05	6200	14.4
6.13e-05	6400	14.4
6.14e-05	6400	12
6.15e-05	6000	14.4
6.16e-05	6400	16.8
6.17e-05	6400	16
6.18e-05	6800	16.8
6.19e-05	6600	16.8
6.2e-05	6800	17.6
6.21e-05	6600	20
6.22e-05	7000	18.4
6.23e-05	7000	17.6
6.24e-05	7200	17.6
6.25e-05	7200	17.6
6.26e-05	7200	17.6
6.27e-05	7000	19.2
6.28e-05	7200	20
6.29e-05	7000	20
6.3e-05	7400	20.8
6.31e-05	7400	20.8
6.32e-05	7400	21.6
6.33e-05	7400	22.4
6.34e-05	7400	21.6
6.35e-05	7600	22.4
6.36e-05	8000	22.4
6.37e-05	7600	22.4
6.38e-05	7800	24
6.39e-05	7800	23.2
6.4e-05	7800	24
6.41e-05	8000	23.2
6.42e-05	8200	24.8
6.43e-05	8200	24
6.44e-05	8200	25.6
6.45e-05	8200	24.8
6.46e-05	8400	24.8
6.47e-05	8200	25.6
6.48e-05	8200	25.6
6.49e-05	8400	26.4
6.5e-05	8400	26.4
6.51e-05	8400	26.4
6.52e-05	8200	26.4
6.53e-05	8200	25.6
6.54e-05	8200	26.4
6.55e-05	8200	26.4
6.56e-05	8000	25.6
6.57e-05	7800	25.6
6.58e-05	8200	27.2
6.59e-05	8000	25.6
6.6e-05	7800	26.4
6.61e-05	7600	26.4
6.62e-05	7600	25.6
6.63e-05	7400	25.6
6.64e-05	7800	24.8
6.65e-05	7400	26.4
6.66e-05	7400	26.4
6.67e-05	7400	25.6
6.68e-05	7200	26.4
6.69e-05	7200	27.2
6.7e-05	7000	26.4
6.71e-05	7000	25.6
6.72e-05	7000	25.6
6.73e-05	7000	24.8
6.74e-05	6800	24.8
6.75e-05	6800	24.8
6.76e-05	6800	25.6
6.77e-05	6800	24.8
6.78e-05	6600	26.4
6.79e-05	6600	24.8
6.8e-05	6400	25.6
6.81e-05	6400	24.8
6.82e-05	6200	24
6.83e-05	6200	24.8
6.84e-05	6200	25.6
6.85e-05	6200	24.8
6.86e-05	6000	24.8
6.87e-05	6000	24.8
6.88e-05	6000	24.8
6.89e-05	5800	24
6.9e-05	6000	24.8
6.91e-05	5600	23.2
6.92e-05	5800	23.2
6.93e-05	5400	24.8
6.94e-05	5600	23.2
6.95e-05	5400	24
6.96e-05	5200	23.2
6.97e-05	5400	22.4
6.98e-05	5200	23.2
6.99e-05	5400	23.2
7e-05	5200	23.2
7.01e-05	5000	22.4
7.02e-05	4600	23.2
7.03e-05	4800	22.4
7.04e-05	4400	21.6
7.05e-05	4600	22.4
7.06e-05	4600	23.2
7.07e-05	4200	22.4
7.08e-05	4400	20.8
7.09e-05	4200	21.6
7.1e-05	4000	22.4
7.11e-05	4000	21.6
7.12e-05	3800	20.8
7.13e-05	4000	21.6
7.14e-05	3800	20
7.15e-05	3600	20
7.16e-05	3400	20.8
7.17e-05	3800	20
7.18e-05	3400	20
7.19e-05	3200	20
7.2e-05	3400	20.8
7.21e-05	3000	19.2
7.22e-05	3000	19.2
7.23e-05	3000	19.2
7.24e-05	2800	19.2
7.25e-05	2800	19.2
7.26e-05	2800	18.4
7.27e-05	2400	19.2
7.28e-05	2600	19.2
7.29e-05	2600	17.6
7.3e-05	2200	18.4
7.31e-05	2200	18.4
7.32e-05	2200	16.8
7.33e-05	2000	17.6
7.34e-05	1600	16.8
7.35e-05	1800	17.6
7.36e-05	1600	15.2
7.37e-05	1600	16.8
7.38e-05	1600	16
7.39e-05	1600	16
7.4e-05	1400	15.2
7.41e-05	1400	14.4
7.42e-05	1200	15.2
7.43e-05	1200	15.2
7.44e-05	1200	14.4
7.45e-05	1000	12.8
7.46e-05	1000	13.6
7.47e-05	800	13.6
7.48e-05	800	13.6
[truncated: 501 more rows]

## Sheet: 9.6 kV
Time Step Index	Input Voltage Vin (V)	Capacitor Voltage Vc (V)	Charge Q = C*Vc (C)			Parameters
-0.000125	-3600	-6.4	-1.408e-07			Capacitance (F)	2.2e-08
-0.0001249	-3800	-6.4	-1.408e-07			Time Step dt (s)	1e-07
-0.0001248	-3800	-7.2	-1.584e-07
-0.0001247	-4000	-6.4	-1.408e-07			Calculated Values
-0.0001246	-4000	-5.6	-1.232e-07			Vin Peak (V)	10000
-0.0001245	-4000	-8	-1.76e-07			Vin Min (V)	-8400
-0.0001244	-4000	-8	-1.76e-07			Vin Peak-to-Peak (V)	18400
-0.0001243	-4000	-8.8	-1.936e-07			Vin RMS (V)	4000
-0.0001242	-4000	-8.8	-1.936e-07			Estimated Frequency (Hz)	#N/A
-0.0001241	-4000	-8.8	-1.936e-07			Average Power (W)	139.339
-0.000124	-4000	-9.6	-2.112e-07
-0.0001239	-4000	-10.4	-2.288e-07
-0.0001238	-4200	-10.4	-2.288e-07
-0.0001237	-4400	-8.8	-1.936e-07
-0.0001236	-4200	-11.2	-2.464e-07
-0.0001235	-4400	-11.2	-2.464e-07
-0.0001234	-4600	-12	-2.64e-07
-0.0001233	-4400	-12	-2.64e-07
-0.0001232	-4600	-12.8	-2.816e-07
-0.0001231	-4800	-13.6	-2.992e-07
-0.000123	-4800	-12.8	-2.816e-07
-0.0001229	-5000	-12.8	-2.816e-07
-0.0001228	-4800	-12.8	-2.816e-07
-0.0001227	-5000	-12.8	-2.816e-07
-0.0001226	-4600	-10.4	-2.288e-07
-0.0001225	-5000	-16	-3.52e-07
-0.0001224	-5200	-14.4	-3.168e-07
-0.0001223	-5400	-16.8	-3.696e-07
-0.0001222	-5200	-16.8	-3.696e-07
-0.0001221	-5600	-16.8	-3.696e-07
-0.000122	-5200	-16	-3.52e-07
-0.0001219	-5400	-17.6	-3.872e-07
-0.0001218	-5600	-18.4	-4.048e-07
-0.0001217	-5800	-19.2	-4.224e-07
-0.0001216	-6000	-18.4	-4.048e-07
-0.0001215	-6000	-19.2	-4.224e-07
-0.0001214	-6200	-20	-4.4e-07
-0.0001213	-6200	-21.6	-4.752e-07
-0.0001212	-6200	-20.8	-4.576e-07
-0.0001211	-6400	-21.6	-4.752e-07
-0.000121	-6200	-22.4	-4.928e-07
-0.0001209	-6400	-20.8	-4.576e-07
-0.0001208	-6600	-22.4	-4.928e-07
-0.0001207	-6600	-23.2	-5.104e-07
-0.0001206	-6800	-24	-5.28e-07
-0.0001205	-6800	-24	-5.28e-07
-0.0001204	-7000	-24.8	-5.456e-07
-0.0001203	-7000	-24.8	-5.456e-07
-0.0001202	-6800	-24.8	-5.456e-07
-0.0001201	-7000	-25.6	-5.632e-07
-0.00012	-7200	-25.6	-5.632e-07
-0.0001199	-7400	-27.2	-5.984e-07
-0.0001198	-7200	-27.2	-5.984e-07
-0.0001197	-7400	-28	-6.16e-07
-0.0001196	-7600	-28.8	-6.336e-07
-0.0001195	-7800	-27.2	-5.984e-07
-0.0001194	-7800	-28.8	-6.336e-07
-0.0001193	-8000	-28.8	-6.336e-07
-0.0001192	-7800	-29.6	-6.512e-07
-0.0001191	-8000	-30.4	-6.688e-07
-0.000119	-8000	-30.4	-6.688e-07
-0.0001189	-8200	-31.2	-6.864e-07
-0.0001188	-8200	-31.2	-6.864e-07
-0.0001187	-8200	-32.8	-7.216e-07
-0.0001186	-8400	-31.2	-6.864e-07
-0.0001185	-8200	-32	-7.04e-07
-0.0001184	-8200	-32	-7.04e-07
-0.0001183	-8000	-32	-7.04e-07
-0.0001182	-8200	-32.8	-7.216e-07
-0.0001181	-8000	-32	-7.04e-07
-0.000118	-8200	-32.8	-7.216e-07
-0.0001179	-8000	-32.8	-7.216e-07
-0.0001178	-8200	-32	-7.04e-07
-0.0001177	-8200	-33.6	-7.392e-07
-0.0001176	-8000	-33.6	-7.392e-07
-0.0001175	-8200	-32	-7.04e-07
-0.0001174	-8000	-32.8	-7.216e-07
-0.0001173	-8000	-33.6	-7.392e-07
-0.0001172	-8200	-32.8	-7.216e-07
-0.0001171	-7800	-33.6	-7.392e-07
-0.000117	-8000	-32.8	-7.216e-07
-0.0001169	-7800	-33.6	-7.392e-07
-0.0001168	-7800	-33.6	-7.392e-07
-0.0001167	-7800	-33.6	-7.392e-07
-0.0001166	-7800	-33.6	-7.392e-07
-0.0001165	-8000	-33.6	-7.392e-07
-0.0001164	-7600	-32.8	-7.216e-07
-0.0001163	-7800	-33.6	-7.392e-07
-0.0001162	-7800	-32.8	-7.216e-07
-0.0001161	-7800	-33.6	-7.392e-07
-0.000116	-8000	-32.8	-7.216e-07
-0.0001159	-7800	-33.6	-7.392e-07
-0.0001158	-7800	-33.6	-7.392e-07
-0.0001157	-7800	-33.6	-7.392e-07
-0.0001156	-7800	-33.6	-7.392e-07
-0.0001155	-7800	-33.6	-7.392e-07
-0.0001154	-7600	-34.4	-7.568e-07
-0.0001153	-7400	-33.6	-7.392e-07
-0.0001152	-7600	-33.6	-7.392e-07
-0.0001151	-7400	-33.6	-7.392e-07
-0.000115	-7600	-32.8	-7.216e-07
-0.0001149	-7400	-33.6	-7.392e-07
-0.0001148	-7600	-33.6	-7.392e-07
-0.0001147	-7600	-33.6	-7.392e-07
-0.0001146	-7400	-34.4	-7.568e-07
-0.0001145	-7400	-33.6	-7.392e-07
-0.0001144	-7400	-32.8	-7.216e-07
-0.0001143	-7400	-33.6	-7.392e-07
-0.0001142	-7200	-33.6	-7.392e-07
-0.0001141	-7400	-32.8	-7.216e-07
-0.000114	-7200	-32.8	-7.216e-07
-0.0001139	-7200	-33.6	-7.392e-07
-0.0001138	-7200	-33.6	-7.392e-07
-0.0001137	-7200	-33.6	-7.392e-07
-0.0001136	-6800	-33.6	-7.392e-07
-0.0001135	-7000	-32.8	-7.216e-07
-0.0001134	-6800	-32.8	-7.216e-07
-0.0001133	-6800	-33.6	-7.392e-07
-0.0001132	-6800	-32.8	-7.216e-07
-0.0001131	-6800	-32.8	-7.216e-07
-0.000113	-6400	-33.6	-7.392e-07
-0.0001129	-6600	-33.6	-7.392e-07
-0.0001128	-6800	-32.8	-7.216e-07
-0.0001127	-6800	-33.6	-7.392e-07
-0.0001126	-6600	-32	-7.04e-07
-0.0001125	-6400	-32	-7.04e-07
-0.0001124	-6400	-32.8	-7.216e-07
-0.0001123	-6400	-33.6	-7.392e-07
-0.0001122	-6400	-32.8	-7.216e-07
-0.0001121	-6400	-32.8	-7.216e-07
-0.000112	-6200	-32	-7.04e-07
-0.0001119	-5800	-32.8	-7.216e-07
-0.0001118	-6200	-31.2	-6.864e-07
-0.0001117	-6000	-32	-7.04e-07
-0.0001116	-6000	-32	-7.04e-07
-0.0001115	-6000	-32	-7.04e-07
-0.0001114	-5800	-31.2	-6.864e-07
-0.0001113	-5800	-31.2	-6.864e-07
-0.0001112	-6000	-32	-7.04e-07
-0.0001111	-5600	-31.2	-6.864e-07
-0.000111	-5600	-31.2	-6.864e-07
-0.0001109	-5600	-31.2	-6.864e-07
-0.0001108	-5400	-31.2	-6.864e-07
-0.0001107	-5200	-30.4	-6.688e-07
-0.0001106	-5200	-31.2	-6.864e-07
-0.0001105	-5000	-31.2	-6.864e-07
-0.0001104	-5200	-29.6	-6.512e-07
-0.0001103	-4800	-30.4	-6.688e-07
-0.0001102	-4800	-31.2	-6.864e-07
-0.0001101	-4600	-29.6	-6.512e-07
-0.00011	-4600	-30.4	-6.688e-07
-0.0001099	-4600	-30.4	-6.688e-07
-0.0001098	-4600	-30.4	-6.688e-07
-0.0001097	-4400	-29.6	-6.512e-07
-0.0001096	-4400	-29.6	-6.512e-07
-0.0001095	-4400	-29.6	-6.512e-07
-0.0001094	-4200	-28.8	-6.336e-07
-0.0001093	-4200	-28.8	-6.336e-07
-0.0001092	-4000	-29.6	-6.512e-07
-0.0001091	-3800	-28	-6.16e-07
-0.000109	-3800	-28.8	-6.336e-07
-0.0001089	-3800	-27.2	-5.984e-07
-0.0001088	-3600	-27.2	-5.984e-07
-0.0001087	-3600	-28.8	-6.336e-07
-0.0001086	-3400	-27.2	-5.984e-07
-0.0001085	-3200	-26.4	-5.808e-07
-0.0001084	-3400	-27.2	-5.984e-07
-0.0001083	-3400	-27.2	-5.984e-07
-0.0001082	-3200	-27.2	-5.984e-07
-0.0001081	-2800	-26.4	-5.808e-07
-0.000108	-3000	-26.4	-5.808e-07
-0.0001079	-2600	-26.4	-5.808e-07
-0.0001078	-3000	-27.2	-5.984e-07
-0.0001077	-2400	-25.6	-5.632e-07
-0.0001076	-2600	-26.4	-5.808e-07
-0.0001075	-2200	-25.6	-5.632e-07
-0.0001074	-2200	-25.6	-5.632e-07
-0.0001073	-2000	-24	-5.28e-07
-0.0001072	-2200	-25.6	-5.632e-07
-0.0001071	-2000	-24.8	-5.456e-07
-0.000107	-2000	-24.8	-5.456e-07
-0.0001069	-2200	-24	-5.28e-07
-0.0001068	-1600	-24.8	-5.456e-07
-0.0001067	-1800	-24	-5.28e-07
-0.0001066	-1600	-24	-5.28e-07
-0.0001065	-1600	-23.2	-5.104e-07
-0.0001064	-1600	-23.2	-5.104e-07
-0.0001063	-1400	-22.4	-4.928e-07
-0.0001062	-1600	-22.4	-4.928e-07
-0.0001061	-1400	-22.4	-4.928e-07
-0.000106	-1200	-22.4	-4.928e-07
-0.0001059	-1200	-18.4	-4.048e-07
-0.0001058	-1200	-20	-4.4e-07
-0.0001057	-1000	-19.2	-4.224e-07
-0.0001056	-1000	-21.6	-4.752e-07
-0.0001055	-1000	-20	-4.4e-07
-0.0001054	-800	-20	-4.4e-07
-0.0001053	-600	-20	-4.4e-07
-0.0001052	-400	-20	-4.4e-07
-0.0001051	-1000	-19.2	-4.224e-07
-0.000105	-600	-18.4	-4.048e-07
-0.0001049	-400	-19.2	-4.224e-07
-0.0001048	-400	-18.4	-4.048e-07
-0.0001047	-400	-17.6	-3.872e-07
-0.0001046	0	-19.2	-4.224e-07
-0.0001045	-200	-17.6	-3.872e-07
-0.0001044	-400	-17.6	-3.872e-07
-0.0001043	-200	-17.6	-3.872e-07
-0.0001042	200	-16	-3.52e-07
-0.0001041	200	-16	-3.52e-07
-0.000104	200	-16	-3.52e-07
-0.0001039	200	-15.2	-3.344e-07
-0.0001038	600	-15.2	-3.344e-07
-0.0001037	400	-15.2	-3.344e-07
-0.0001036	400	-14.4	-3.168e-07
-0.0001035	600	-14.4	-3.168e-07
-0.0001034	600	-14.4	-3.168e-07
-0.0001033	800	-13.6	-2.992e-07
-0.0001032	800	-12.8	-2.816e-07
-0.0001031	1000	-12.8	-2.816e-07
-0.000103	800	-12.8	-2.816e-07
-0.0001029	1000	-11.2	-2.464e-07
-0.0001028	1400	-12.8	-2.816e-07
-0.0001027	1000	-10.4	-2.288e-07
-0.0001026	1200	-11.2	-2.464e-07
-0.0001025	1200	-10.4	-2.288e-07
-0.0001024	1600	-11.2	-2.464e-07
-0.0001023	1400	-10.4	-2.288e-07
-0.0001022	1600	-8.8	-1.936e-07
-0.0001021	1600	-9.6	-2.112e-07
-0.000102	1800	-10.4	-2.288e-07
-0.0001019	1800	-8.8	-1.936e-07
-0.0001018	2000	-8.8	-1.936e-07
-0.0001017	1800	-7.2	-1.584e-07
-0.0001016	2000	-8.8	-1.936e-07
-0.0001015	2000	-8.8	-1.936e-07
-0.0001014	2200	-7.2	-1.584e-07
-0.0001013	2400	-7.2	-1.584e-07
-0.0001012	2200	-8.8	-1.936e-07
-0.0001011	2200	-6.4	-1.408e-07
-0.000101	2400	-6.4	-1.408e-07
-0.0001009	2600	-7.2	-1.584e-07
-0.0001008	2400	-7.2	-1.584e-07
-0.0001007	2600	-5.6	-1.232e-07
-0.0001006	2400	-4.8	-1.056e-07
-0.0001005	2600	-4.8	-1.056e-07
-0.0001004	2600	-5.6	-1.232e-07
-0.0001003	2600	-4.8	-1.056e-07
-0.0001002	2800	-4	-8.8e-08
-0.0001001	3000	-4	-8.8e-08
-0.0001	2800	-4	-8.8e-08
-9.99e-05	3000	-3.2	-7.04e-08
-9.98e-05	3000	-1.6	-3.52e-08
-9.97e-05	3000	-1.6	-3.52e-08
-9.96e-05	3000	-3.2	-7.04e-08
-9.95e-05	3400	-3.2	-7.04e-08
-9.94e-05	3200	-1.6	-3.52e-08
-9.93e-05	3200	-0.8	-1.76e-08
-9.92e-05	3400	-1.6	-3.52e-08
-9.91e-05	3600	0.8	1.76e-08
-9.9e-05	3600	-0.8	-1.76e-08
-9.89e-05	3400	-0.8	-1.76e-08
-9.88e-05	4000	0	0
-9.87e-05	3800	0	0
-9.86e-05	3800	0.8	1.76e-08
-9.85e-05	3800	0.8	1.76e-08
-9.84e-05	3800	0.8	1.76e-08
-9.83e-05	4000	1.6	3.52e-08
-9.82e-05	4000	1.6	3.52e-08
-9.81e-05	4000	2.4	5.28e-08
-9.8e-05	4200	2.4	5.28e-08
-9.79e-05	4000	4	8.8e-08
-9.78e-05	4200	2.4	5.28e-08
-9.77e-05	4000	3.2	7.04e-08
-9.76e-05	4600	3.2	7.04e-08
-9.75e-05	4600	3.2	7.04e-08
-9.74e-05	4800	4	8.8e-08
-9.73e-05	4600	3.2	7.04e-08
-9.72e-05	4600	4	8.8e-08
-9.71e-05	4800	5.6	1.232e-07
-9.7e-05	4800	5.6	1.232e-07
-9.69e-05	5000	5.6	1.232e-07
-9.68e-05	4800	3.2	7.04e-08
-9.67e-05	5000	7.2	1.584e-07
-9.66e-05	5000	5.6	1.232e-07
-9.65e-05	5000	6.4	1.408e-07
-9.64e-05	5200	8.8	1.936e-07
-9.63e-05	5200	10.4	2.288e-07
-9.62e-05	5400	9.6	2.112e-07
-9.61e-05	5400	8	1.76e-07
-9.6e-05	5600	9.6	2.112e-07
-9.59e-05	6000	9.6	2.112e-07
-9.58e-05	5800	9.6	2.112e-07
-9.57e-05	6000	10.4	2.288e-07
-9.56e-05	5800	11.2	2.464e-07
-9.55e-05	6000	10.4	2.288e-07
-9.54e-05	6000	12	2.64e-07
-9.53e-05	6200	12.8	2.816e-07
-9.52e-05	6400	12	2.64e-07
-9.51e-05	6400	12.8	2.816e-07
-9.5e-05	6400	15.2	3.344e-07
-9.49e-05	6600	14.4	3.168e-07
-9.48e-05	6800	16	3.52e-07
-9.47e-05	6800	16.8	3.696e-07
-9.46e-05	7200	16.8	3.696e-07
-9.45e-05	7000	16.8	3.696e-07
-9.44e-05	7200	16.8	3.696e-07
-9.43e-05	7200	18.4	4.048e-07
-9.42e-05	7400	17.6	3.872e-07
-9.41e-05	7400	18.4	4.048e-07
-9.4e-05	7400	18.4	4.048e-07
-9.39e-05	7800	19.2	4.224e-07
-9.38e-05	7600	18.4	4.048e-07
-9.37e-05	7800	19.2	4.224e-07
-9.36e-05	7800	21.6	4.752e-07
-9.35e-05	8000	20.8	4.576e-07
-9.34e-05	7800	22.4	4.928e-07
-9.33e-05	7800	22.4	4.928e-07
-9.32e-05	8200	23.2	5.104e-07
-9.31e-05	8400	24	5.28e-07
-9.3e-05	8400	26.4	5.808e-07
-9.29e-05	8400	25.6	5.632e-07
-9.28e-05	8400	25.6	5.632e-07
-9.27e-05	8600	26.4	5.808e-07
-9.26e-05	8800	25.6	5.632e-07
-9.25e-05	9000	27.2	5.984e-07
-9.24e-05	9200	28	6.16e-07
-9.23e-05	9200	27.2	5.984e-07
-9.22e-05	8800	27.2	5.984e-07
-9.21e-05	9400	28	6.16e-07
-9.2e-05	9400	28.8	6.336e-07
-9.19e-05	9400	30.4	6.688e-07
-9.18e-05	9800	30.4	6.688e-07
-9.17e-05	9400	29.6	6.512e-07
-9.16e-05	9600	30.4	6.688e-07
-9.15e-05	9800	30.4	6.688e-07
-9.14e-05	9800	31.2	6.864e-07
-9.13e-05	9600	30.4	6.688e-07
-9.12e-05	10000	31.2	6.864e-07
-9.11e-05	9800	32	7.04e-07
-9.1e-05	10000	31.2	6.864e-07
-9.09e-05	9600	32.8	7.216e-07
-9.08e-05	9800	32.8	7.216e-07
-9.07e-05	9600	31.2	6.864e-07
-9.06e-05	9600	32.8	7.216e-07
-9.05e-05	9600	32	7.04e-07
-9.04e-05	9600	32.8	7.216e-07
-9.03e-05	9400	32	7.04e-07
-9.02e-05	9400	32	7.04e-07
-9.01e-05	9400	32.8	7.216e-07
-9e-05	9400	33.6	7.392e-07
-8.99e-05	9200	33.6	7.392e-07
-8.98e-05	9200	33.6	7.392e-07
-8.97e-05	9000	32.8	7.216e-07
-8.96e-05	9000	32.8	7.216e-07
-8.95e-05	8800	32.8	7.216e-07
-8.94e-05	8800	31.2	6.864e-07
-8.93e-05	8800	32	7.04e-07
-8.92e-05	9000	32	7.04e-07
-8.91e-05	8800	32	7.04e-07
-8.9e-05	8600	32.8	7.216e-07
-8.89e-05	8600	32.8	7.216e-07
-8.88e-05	8600	32.8	7.216e-07
-8.87e-05	8600	32	7.04e-07
-8.86e-05	8400	32	7.04e-07
-8.85e-05	8600	31.2	6.864e-07
-8.84e-05	8400	32.8	7.216e-07
-8.83e-05	8600	32	7.04e-07
-8.82e-05	8400	32.8	7.216e-07
-8.81e-05	8000	32.8	7.216e-07
-8.8e-05	8200	32	7.04e-07
-8.79e-05	8200	31.2	6.864e-07
-8.78e-05	8000	32	7.04e-07
-8.77e-05	8200	32	7.04e-07
-8.76e-05	8000	31.2	6.864e-07
-8.75e-05	8000	32	7.04e-07
-8.74e-05	7800	32	7.04e-07
-8.73e-05	7800	32	7.04e-07
-8.72e-05	7600	31.2	6.864e-07
-8.71e-05	7600	30.4	6.688e-07
-8.7e-05	7400	31.2	6.864e-07
-8.69e-05	7400	31.2	6.864e-07
-8.68e-05	7200	30.4	6.688e-07
-8.67e-05	7400	30.4	6.688e-07
-8.66e-05	7000	31.2	6.864e-07
-8.65e-05	7000	31.2	6.864e-07
-8.64e-05	7000	30.4	6.688e-07
-8.63e-05	7000	30.4	6.688e-07
-8.62e-05	7000	30.4	6.688e-07
-8.61e-05	7000	29.6	6.512e-07
-8.6e-05	6800	29.6	6.512e-07
-8.59e-05	6600	30.4	6.688e-07
-8.58e-05	6800	28.8	6.336e-07
-8.57e-05	6800	29.6	6.512e-07
-8.56e-05	6400	28.8	6.336e-07
-8.55e-05	6200	29.6	6.512e-07
-8.54e-05	6400	29.6	6.512e-07
-8.53e-05	6200	29.6	6.512e-07
-8.52e-05	6000	28.8	6.336e-07
-8.51e-05	6000	29.6	6.512e-07
-8.5e-05	5800	28.8	6.336e-07
-8.49e-05	5800	28	6.16e-07
-8.48e-05	5800	28	6.16e-07
-8.47e-05	5600	28	6.16e-07
-8.46e-05	5600	27.2	5.984e-07
-8.45e-05	5400	28	6.16e-07
-8.44e-05	5400	28	6.16e-07
-8.43e-05	5200	27.2	5.984e-07
-8.42e-05	5200	27.2	5.984e-07
-8.41e-05	5000	26.4	5.808e-07
-8.4e-05	5000	27.2	5.984e-07
-8.39e-05	4800	27.2	5.984e-07
-8.38e-05	4800	26.4	5.808e-07
-8.37e-05	4600	26.4	5.808e-07
-8.36e-05	4400	26.4	5.808e-07
-8.35e-05	4600	26.4	5.808e-07
-8.34e-05	4400	26.4	5.808e-07
-8.33e-05	4200	25.6	5.632e-07
-8.32e-05	4000	24.8	5.456e-07
-8.31e-05	4000	25.6	5.632e-07
-8.3e-05	4000	24.8	5.456e-07
-8.29e-05	3600	24.8	5.456e-07
-8.28e-05	3800	24.8	5.456e-07
-8.27e-05	3600	24.8	5.456e-07
-8.26e-05	3400	24.8	5.456e-07
-8.25e-05	3400	24.8	5.456e-07
-8.24e-05	3400	23.2	5.104e-07
-8.23e-05	3200	22.4	4.928e-07
-8.22e-05	3400	22.4	4.928e-07
-8.21e-05	3200	22.4	4.928e-07
-8.2e-05	3000	22.4	4.928e-07
-8.19e-05	3000	21.6	4.752e-07
-8.18e-05	3000	20.8	4.576e-07
-8.17e-05	2800	21.6	4.752e-07
-8.16e-05	2800	20.8	4.576e-07
-8.15e-05	2600	21.6	4.752e-07
-8.14e-05	2400	20.8	4.576e-07
-8.13e-05	2600	20	4.4e-07
-8.12e-05	2400	19.2	4.224e-07
-8.11e-05	2400	19.2	4.224e-07
-8.1e-05	2200	20	4.4e-07
-8.09e-05	2000	19.2	4.224e-07
-8.08e-05	1800	18.4	4.048e-07
-8.07e-05	2000	20.8	4.576e-07
-8.06e-05	2000	18.4	4.048e-07
-8.05e-05	2000	17.6	3.872e-07
-8.04e-05	1800	18.4	4.048e-07
-8.03e-05	1600	16.8	3.696e-07
-8.02e-05	1400	16	3.52e-07
-8.01e-05	1600	16.8	3.696e-07
-8e-05	1200	13.6	2.992e-07
-7.99e-05	1400	15.2	3.344e-07
-7.98e-05	1400	15.2	3.344e-07
-7.97e-05	1400	14.4	3.168e-07
-7.96e-05	1000	15.2	3.344e-07
-7.95e-05	1000	14.4	3.168e-07
-7.94e-05	1200	14.4	3.168e-07
-7.93e-05	1000	13.6	2.992e-07
-7.92e-05	600	13.6	2.992e-07
-7.91e-05	800	13.6	2.992e-07
-7.9e-05	600	13.6	2.992e-07
-7.89e-05	400	12	2.64e-07
-7.88e-05	400	12	2.64e-07
-7.87e-05	600	11.2	2.464e-07
-7.86e-05	200	10.4	2.288e-07
-7.85e-05	600	10.4	2.288e-07
-7.84e-05	200	10.4	2.288e-07
-7.83e-05	0	9.6	2.112e-07
-7.82e-05	200	9.6	2.112e-07
-7.81e-05	-200	8.8	1.936e-07
-7.8e-05	-200	9.6	2.112e-07
-7.79e-05	-400	9.6	2.112e-07
-7.78e-05	-400	8	1.76e-07
-7.77e-05	-400	8	1.76e-07
-7.76e-05	-200	7.2	1.584e-07
-7.75e-05	-600	8	1.76e-07
-7.74e-05	-400	8	1.76e-07
-7.73e-05	-800	7.2	1.584e-07
-7.72e-05	-1000	5.6	1.232e-07
-7.71e-05	-800	5.6	1.232e-07
-7.7e-05	-1000	6.4	1.408e-07
-7.69e-05	-1200	4.8	1.056e-07
-7.68e-05	-1400	4	8.8e-08
-7.67e-05	-1000	4.8	1.056e-07
-7.66e-05	-1400	3.2	7.04e-08
-7.65e-05	-1400	3.2	7.04e-08
-7.64e-05	-1400	3.2	7.04e-08
-7.63e-05	-1600	2.4	5.28e-08
-7.62e-05	-1400	2.4	5.28e-08
-7.61e-05	-1800	1.6	3.52e-08
-7.6e-05	-1800	2.4	5.28e-08
-7.59e-05	-1800	0.8	1.76e-08
-7.58e-05	-2000	1.6	3.52e-08
-7.57e-05	-1800	1.6	3.52e-08
-7.56e-05	-2200	0	0
-7.55e-05	-2400	0.8	1.76e-08
-7.54e-05	-2200	0	0
-7.53e-05	-2000	0	0
-7.52e-05	-2200	-0.8	-1.76e-08
-7.51e-05	-2400	-0.8	-1.76e-08
-7.5e-05	-2400	-1.6	-3.52e-08
-7.49e-05	-2400	-1.6	-3.52e-08
-7.48e-05	-2600	-1.6	-3.52e-08
-7.47e-05	-3000	-1.6	-3.52e-08
-7.46e-05	-2800	-4	-8.8e-08
-7.45e-05	-2800	-3.2	-7.04e-08
-7.44e-05	-2800	-4	-8.8e-08
-7.43e-05	-3000	-4	-8.8e-08
-7.42e-05	-3000	-4	-8.8e-08
-7.41e-05	-3000	-4	-8.8e-08
-7.4e-05	-3000	-4.8	-1.056e-07
-7.39e-05	-3400	-4.8	-1.056e-07
-7.38e-05	-3400	-4.8	-1.056e-07
-7.37e-05	-3400	-7.2	-1.584e-07
-7.36e-05	-3200	-7.2	-1.584e-07
-7.35e-05	-3600	-7.2	-1.584e-07
-7.34e-05	-3600	-7.2	-1.584e-07
-7.33e-05	-3400	-8	-1.76e-07
-7.32e-05	-3600	-6.4	-1.408e-07
-7.31e-05	-3400	-8	-1.76e-07
-7.3e-05	-3800	-8	-1.76e-07
-7.29e-05	-4000	-8	-1.76e-07
-7.28e-05	-4000	-8.8	-1.936e-07
-7.27e-05	-4000	-8.8	-1.936e-07
-7.26e-05	-4400	-9.6	-2.112e-07
-7.25e-05	-4200	-9.6	-2.112e-07
-7.24e-05	-4400	-8.8	-1.936e-07
-7.23e-05	-4400	-11.2	-2.464e-07
-7.22e-05	-4400	-10.4	-2.288e-07
-7.21e-05	-4400	-9.6	-2.112e-07
-7.2e-05	-4600	-13.6	-2.992e-07
-7.19e-05	-4400	-12.8	-2.816e-07
-7.18e-05	-4600	-12	-2.64e-07
-7.17e-05	-4800	-12	-2.64e-07
-7.16e-05	-4600	-12.8	-2.816e-07
-7.15e-05	-4800	-13.6	-2.992e-07
-7.14e-05	-4800	-13.6	-2.992e-07
-7.13e-05	-5000	-14.4	-3.168e-07
-7.12e-05	-5200	-14.4	-3.168e-07
-7.11e-05	-5400	-15.2	-3.344e-07
-7.1e-05	-5000	-14.4	-3.168e-07
-7.09e-05	-5200	-15.2	-3.344e-07
-7.08e-05	-5200	-15.2	-3.344e-07
-7.07e-05	-5400	-17.6	-3.872e-07
-7.06e-05	-5600	-19.2	-4.224e-07
-7.05e-05	-5400	-16	-3.52e-07
-7.04e-05	-5400	-18.4	-4.048e-07
-7.03e-05	-5800	-18.4	-4.048e-07
-7.02e-05	-5800	-20	-4.4e-07
-7.01e-05	-6200	-20	-4.4e-07
-7e-05	-5800	-19.2	-4.224e-07
-6.99e-05	-6000	-20.8	-4.576e-07
-6.98e-05	-6200	-20	-4.4e-07
-6.97e-05	-6200	-20.8	-4.576e-07
-6.96e-05	-6400	-20.8	-4.576e-07
-6.95e-05	-6200	-23.2	-5.104e-07
-6.94e-05	-6400	-22.4	-4.928e-07
-6.93e-05	-6600	-23.2	-5.104e-07
-6.92e-05	-6600	-23.2	-5.104e-07
-6.91e-05	-6600	-23.2	-5.104e-07
-6.9e-05	-6800	-24	-5.28e-07
-6.89e-05	-7200	-24	-5.28e-07
-6.88e-05	-7000	-25.6	-5.632e-07
-6.87e-05	-7200	-25.6	-5.632e-07
-6.86e-05	-7400	-25.6	-5.632e-07
-6.85e-05	-7400	-25.6	-5.632e-07
-6.84e-05	-7400	-28	-6.16e-07
-6.83e-05	-7600	-27.2	-5.984e-07
-6.82e-05	-7800	-28	-6.16e-07
-6.81e-05	-7800	-30.4	-6.688e-07
-6.8e-05	-7800	-29.6	-6.512e-07
-6.79e-05	-8000	-29.6	-6.512e-07
-6.78e-05	-7600	-30.4	-6.688e-07
-6.77e-05	-8000	-28.8	-6.336e-07
-6.76e-05	-8200	-31.2	-6.864e-07
-6.75e-05	-8000	-31.2	-6.864e-07
-6.74e-05	-8000	-30.4	-6.688e-07
-6.73e-05	-8000	-32.8	-7.216e-07
-6.72e-05	-8000	-31.2	-6.864e-07
-6.71e-05	-8000	-32	-7.04e-07
-6.7e-05	-8000	-32.8	-7.216e-07
-6.69e-05	-8200	-32	-7.04e-07
-6.68e-05	-8200	-33.6	-7.392e-07
-6.67e-05	-8000	-32.8	-7.216e-07
-6.66e-05	-8200	-32.8	-7.216e-07
-6.65e-05	-8200	-32	-7.04e-07
-6.64e-05	-8200	-33.6	-7.392e-07
-6.63e-05	-8200	-32.8	-7.216e-07
-6.62e-05	-7800	-32.8	-7.216e-07
-6.61e-05	-8200	-33.6	-7.392e-07
-6.6e-05	-7800	-32.8	-7.216e-07
-6.59e-05	-7800	-33.6	-7.392e-07
-6.58e-05	-7600	-32.8	-7.216e-07
-6.57e-05	-7800	-32.8	-7.216e-07
-6.56e-05	-7800	-33.6	-7.392e-07
-6.55e-05	-7800	-33.6	-7.392e-07
-6.54e-05	-7800	-33.6	-7.392e-07
-6.53e-05	-7800	-32.8	-7.216e-07
-6.52e-05	-7800	-32.8	-7.216e-07
-6.51e-05	-7800	-34.4	-7.568e-07
-6.5e-05	-8200	-33.6	-7.392e-07
-6.49e-05	-7600	-33.6	-7.392e-07
-6.48e-05	-7600	-33.6	-7.392e-07
-6.47e-05	-7800	-33.6	-7.392e-07
-6.46e-05	-7800	-33.6	-7.392e-07
-6.45e-05	-7800	-33.6	-7.392e-07
-6.44e-05	-7800	-33.6	-7.392e-07
-6.43e-05	-7800	-33.6	-7.392e-07
-6.42e-05	-7600	-32.8	-7.216e-07
-6.41e-05	-7600	-33.6	-7.392e-07
-6.4e-05	-7800	-34.4	-7.568e-07
-6.39e-05	-7400	-33.6	-7.392e-07
-6.38e-05	-7600	-34.4	-7.568e-07
-6.37e-05	-7600	-34.4	-7.568e-07
-6.36e-05	-7600	-33.6	-7.392e-07
-6.35e-05	-7600	-33.6	-7.392e-07
-6.34e-05	-7400	-33.6	-7.392e-07
-6.33e-05	-7400	-32.8	-7.216e-07
-6.32e-05	-7400	-34.4	-7.568e-07
-6.31e-05	-7400	-33.6	-7.392e-07
-6.3e-05	-7400	-32.8	-7.216e-07
-6.29e-05	-7200	-33.6	-7.392e-07
-6.28e-05	-7400	-34.4	-7.568e-07
-6.27e-05	-7400	-32.8	-7.216e-07
-6.26e-05	-7400	-34.4	-7.568e-07
-6.25e-05	-7000	-33.6	-7.392e-07
-6.24e-05	-7200	-32.8	-7.216e-07
-6.23e-05	-7400	-32.8	-7.216e-07
-6.22e-05	-7200	-32.8	-7.216e-07
-6.21e-05	-7200	-32.8	-7.216e-07
-6.2e-05	-7000	-32.8	-7.216e-07
-6.19e-05	-7000	-33.6	-7.392e-07
-6.18e-05	-7000	-32.8	-7.216e-07
-6.17e-05	-6800	-32.8	-7.216e-07
-6.16e-05	-6800	-32.8	-7.216e-07
-6.15e-05	-6600	-33.6	-7.392e-07
-6.14e-05	-6400	-32.8	-7.216e-07
-6.13e-05	-6600	-33.6	-7.392e-07
-6.12e-05	-6400	-32	-7.04e-07
-6.11e-05	-6600	-32	-7.04e-07
-6.1e-05	-6400	-32.8	-7.216e-07
-6.09e-05	-6200	-32	-7.04e-07
-6.08e-05	-6200	-32.8	-7.216e-07
-6.07e-05	-6400	-32	-7.04e-07
-6.06e-05	-6000	-32	-7.04e-07
-6.05e-05	-5800	-32	-7.04e-07
-6.04e-05	-5800	-32	-7.04e-07
-6.03e-05	-5800	-32	-7.04e-07
-6.02e-05	-5800	-32	-7.04e-07
-6.01e-05	-5800	-31.2	-6.864e-07
-6e-05	-5800	-32	-7.04e-07
-5.99e-05	-5600	-32	-7.04e-07
-5.98e-05	-5600	-30.4	-6.688e-07
-5.97e-05	-5600	-30.4	-6.688e-07
-5.96e-05	-5400	-30.4	-6.688e-07
-5.95e-05	-5400	-30.4	-6.688e-07
-5.94e-05	-5600	-30.4	-6.688e-07
-5.93e-05	-5000	-31.2	-6.864e-07
-5.92e-05	-5200	-30.4	-6.688e-07
-5.91e-05	-5200	-29.6	-6.512e-07
-5.9e-05	-5000	-30.4	-6.688e-07
-5.89e-05	-4800	-29.6	-6.512e-07
-5.88e-05	-4800	-30.4	-6.688e-07
-5.87e-05	-4600	-29.6	-6.512e-07
-5.86e-05	-4600	-29.6	-6.512e-07
-5.85e-05	-4400	-29.6	-6.512e-07
-5.84e-05	-4400	-28.8	-6.336e-07
-5.83e-05	-4600	-29.6	-6.512e-07
-5.82e-05	-4200	-28	-6.16e-07
-5.81e-05	-4400	-28.8	-6.336e-07
-5.8e-05	-4200	-28.8	-6.336e-07
-5.79e-05	-4200	-28.8	-6.336e-07
-5.78e-05	-3800	-28	-6.16e-07
-5.77e-05	-4000	-28.8	-6.336e-07
-5.76e-05	-3800	-28	-6.16e-07
-5.75e-05	-3600	-28	-6.16e-07
-5.74e-05	-3600	-29.6	-6.512e-07
-5.73e-05	-3600	-28	-6.16e-07
-5.72e-05	-3400	-28	-6.16e-07
-5.71e-05	-3400	-27.2	-5.984e-07
-5.7e-05	-3200	-28	-6.16e-07
-5.69e-05	-3000	-27.2	-5.984e-07
-5.68e-05	-3000	-26.4	-5.808e-07
-5.67e-05	-3000	-25.6	-5.632e-07
-5.66e-05	-3000	-26.4	-5.808e-07
-5.65e-05	-2800	-26.4	-5.808e-07
-5.64e-05	-2600	-25.6	-5.632e-07
-5.63e-05	-2600	-24.8	-5.456e-07
-5.62e-05	-2600	-25.6	-5.632e-07
-5.61e-05	-2400	-26.4	-5.808e-07
-5.6e-05	-2200	-24.8	-5.456e-07
-5.59e-05	-1800	-24	-5.28e-07
-5.58e-05	-2200	-25.6	-5.632e-07
-5.57e-05	-2000	-24.8	-5.456e-07
-5.56e-05	-2000	-24.8	-5.456e-07
-5.55e-05	-2000	-23.2	-5.104e-07
-5.54e-05	-1800	-24	-5.28e-07
-5.53e-05	-1800	-24	-5.28e-07
-5.52e-05	-1800	-22.4	-4.928e-07
-5.51e-05	-1600	-23.2	-5.104e-07
-5.5e-05	-1800	-23.2	-5.104e-07
-5.49e-05	-1400	-23.2	-5.104e-07
-5.48e-05	-1400	-23.2	-5.104e-07
-5.47e-05	-1200	-22.4	-4.928e-07
-5.46e-05	-1400	-22.4	-4.928e-07
-5.45e-05	-1000	-22.4	-4.928e-07
-5.44e-05	-1000	-21.6	-4.752e-07
-5.43e-05	-1200	-20.8	-4.576e-07
-5.42e-05	-800	-20	-4.4e-07
-5.41e-05	-1200	-23.2	-5.104e-07
-5.4e-05	-1000	-20	-4.4e-07
-5.39e-05	-800	-20	-4.4e-07
-5.38e-05	-600	-19.2	-4.224e-07
-5.37e-05	-600	-20	-4.4e-07
-5.36e-05	-400	-18.4	-4.048e-07
-5.35e-05	-400	-18.4	-4.048e-07
-5.34e-05	-400	-19.2	-4.224e-07
-5.33e-05	-400	-16.8	-3.696e-07
-5.32e-05	-400	-17.6	-3.872e-07
-5.31e-05	0	-17.6	-3.872e-07
-5.3e-05	-200	-17.6	-3.872e-07
-5.29e-05	200	-15.2	-3.344e-07
-5.28e-05	0	-16.8	-3.696e-07
-5.27e-05	200	-15.2	-3.344e-07
-5.26e-05	200	-15.2	-3.344e-07
-5.25e-05	600	-14.4	-3.168e-07
-5.24e-05	0	-15.2	-3.344e-07
-5.23e-05	400	-14.4	-3.168e-07
-5.22e-05	400	-13.6	-2.992e-07
-5.21e-05	400	-14.4	-3.168e-07
-5.2e-05	600	-14.4	-3.168e-07
-5.19e-05	800	-12.8	-2.816e-07
-5.18e-05	800	-11.2	-2.464e-07
-5.17e-05	800	-13.6	-2.992e-07
-5.16e-05	1000	-12	-2.64e-07
-5.15e-05	1000	-12.8	-2.816e-07
-5.14e-05	1200	-12	-2.64e-07
-5.13e-05	1000	-12.8	-2.816e-07
-5.12e-05	1400	-11.2	-2.464e-07
-5.11e-05	1400	-11.2	-2.464e-07
-5.1e-05	1600	-10.4	-2.288e-07
-5.09e-05	1400	-12	-2.64e-07
-5.08e-05	1600	-11.2	-2.464e-07
-5.07e-05	1400	-8.8	-1.936e-07
-5.06e-05	1600	-9.6	-2.112e-07
-5.05e-05	1600	-10.4	-2.288e-07
-5.04e-05	1800	-8.8	-1.936e-07
-5.03e-05	2000	-8.8	-1.936e-07
-5.02e-05	1800	-6.4	-1.408e-07
-5.01e-05	1600	-8	-1.76e-07
-5e-05	2000	-8	-1.76e-07
-4.99e-05	2000	-7.2	-1.584e-07
-4.98e-05	2000	-7.2	-1.584e-07
-4.97e-05	2400	-6.4	-1.408e-07
-4.96e-05	2600	-5.6	-1.232e-07
-4.95e-05	2200	-6.4	-1.408e-07
-4.94e-05	2200	-4.8	-1.056e-07
-4.93e-05	2600	-4.8	-1.056e-07
-4.92e-05	2600	-4.8	-1.056e-07
-4.91e-05	2600	-7.2	-1.584e-07
-4.9e-05	2600	-4.8	-1.056e-07
-4.89e-05	2800	-4	-8.8e-08
-4.88e-05	2800	-3.2	-7.04e-08
-4.87e-05	3200	-4	-8.8e-08
-4.86e-05	3200	-2.4	-5.28e-08
-4.85e-05	3200	-4	-8.8e-08
-4.84e-05	2800	-3.2	-7.04e-08
-4.83e-05	3400	-4	-8.8e-08
-4.82e-05	3200	-3.2	-7.04e-08
-4.81e-05	3400	-1.6	-3.52e-08
-4.8e-05	3200	-1.6	-3.52e-08
-4.79e-05	3400	-0.8	-1.76e-08
-4.78e-05	3600	0	0
-4.77e-05	3600	0	0
-4.76e-05	3800	0	0
-4.75e-05	3800	-0.8	-1.76e-08
-4.74e-05	3600	0	0
-4.73e-05	3600	-2.4	-5.28e-08
-4.72e-05	3800	0	0
-4.71e-05	3800	1.6	3.52e-08
-4.7e-05	3600	0.8	1.76e-08
-4.69e-05	4000	2.4	5.28e-08
-4.68e-05	4000	1.6	3.52e-08
-4.67e-05	4000	3.2	7.04e-08
-4.66e-05	4200	2.4	5.28e-08
-4.65e-05	4200	1.6	3.52e-08
-4.64e-05	4200	3.2	7.04e-08
-4.63e-05	4200	3.2	7.04e-08
-4.62e-05	4400	3.2	7.04e-08
-4.61e-05	4400	3.2	7.04e-08
-4.6e-05	4600	4	8.8e-08
-4.59e-05	4800	6.4	1.408e-07
-4.58e-05	4800	5.6	1.232e-07
-4.57e-05	4800	4.8	1.056e-07
-4.56e-05	4800	6.4	1.408e-07
-4.55e-05	5000	7.2	1.584e-07
-4.54e-05	4800	4.8	1.056e-07
-4.53e-05	5000	7.2	1.584e-07
-4.52e-05	5200	8	1.76e-07
-4.51e-05	5400	7.2	1.584e-07
-4.5e-05	5200	8.8	1.936e-07
-4.49e-05	5400	8	1.76e-07
-4.48e-05	5200	8.8	1.936e-07
-4.47e-05	5600	9.6	2.112e-07
-4.46e-05	5800	10.4	2.288e-07
-4.45e-05	5600	10.4	2.288e-07
-4.44e-05	5800	10.4	2.288e-07
-4.43e-05	5600	10.4	2.288e-07
-4.42e-05	6200	12	2.64e-07
-4.41e-05	6000	12	2.64e-07
-4.4e-05	6200	12.8	2.816e-07
-4.39e-05	6400	12	2.64e-07
-4.38e-05	6200	13.6	2.992e-07
-4.37e-05	6600	15.2	3.344e-07
-4.36e-05	6600	13.6	2.992e-07
-4.35e-05	6800	15.2	3.344e-07
-4.34e-05	6800	14.4	3.168e-07
-4.33e-05	6800	16	3.52e-07
-4.32e-05	7000	15.2	3.344e-07
-4.31e-05	7000	16.8	3.696e-07
-4.3e-05	7400	16	3.52e-07
-4.29e-05	7200	18.4	4.048e-07
-4.28e-05	7400	18.4	4.048e-07
-4.27e-05	7600	19.2	4.224e-07
-4.26e-05	7600	18.4	4.048e-07
-4.25e-05	7600	20	4.4e-07
-4.24e-05	7600	20	4.4e-07
-4.23e-05	7800	21.6	4.752e-07
-4.22e-05	7600	20	4.4e-07
-4.21e-05	8000	22.4	4.928e-07
-4.2e-05	8000	22.4	4.928e-07
-4.19e-05	8200	20.8	4.576e-07
-4.18e-05	8200	21.6	4.752e-07
-4.17e-05	8200	23.2	5.104e-07
-4.16e-05	8400	24	5.28e-07
-4.15e-05	8800	24.8	5.456e-07
-4.14e-05	8600	24.8	5.456e-07
-4.13e-05	9000	24.8	5.456e-07
-4.12e-05	9000	25.6	5.632e-07
-4.11e-05	9000	26.4	5.808e-07
-4.1e-05	9400	28	6.16e-07
-4.09e-05	9600	27.2	5.984e-07
-4.08e-05	9400	28	6.16e-07
-4.07e-05	9200	28	6.16e-07
-4.06e-05	9400	27.2	5.984e-07
-4.05e-05	9600	29.6	6.512e-07
-4.04e-05	9600	30.4	6.688e-07
-4.03e-05	9600	30.4	6.688e-07
-4.02e-05	9800	29.6	6.512e-07
-4.01e-05	9600	30.4	6.688e-07
-4e-05	9600	31.2	6.864e-07
-3.99e-05	9800	31.2	6.864e-07
-3.98e-05	9600	31.2	6.864e-07
-3.97e-05	9800	32	7.04e-07
-3.96e-05	9600	32	7.04e-07
-3.95e-05	9800	32	7.04e-07
-3.94e-05	9600	32	7.04e-07
-3.93e-05	9800	32.8	7.216e-07
-3.92e-05	9800	32	7.04e-07
-3.91e-05	9600	32	7.04e-07
-3.9e-05	9600	31.2	6.864e-07
-3.89e-05	9600	32.8	7.216e-07
-3.88e-05	9200	32	7.04e-07
-3.87e-05	9200	33.6	7.392e-07
-3.86e-05	9200	32.8	7.216e-07
-3.85e-05	9200	32.8	7.216e-07
-3.84e-05	9400	33.6	7.392e-07
-3.83e-05	9200	32	7.04e-07
-3.82e-05	9000	32.8	7.216e-07
-3.81e-05	9200	32.8	7.216e-07
-3.8e-05	9000	33.6	7.392e-07
-3.79e-05	8800	32.8	7.216e-07
-3.78e-05	8800	32.8	7.216e-07
-3.77e-05	8600	32.8	7.216e-07
-3.76e-05	8600	32.8	7.216e-07
-3.75e-05	8600	32.8	7.216e-07
-3.74e-05	8600	32.8	7.216e-07
-3.73e-05	8400	32	7.04e-07
-3.72e-05	8400	32.8	7.216e-07
-3.71e-05	8400	32.8	7.216e-07
-3.7e-05	8200	32.8	7.216e-07
-3.69e-05	8400	31.2	6.864e-07
-3.68e-05	8200	31.2	6.864e-07
-3.67e-05	8000	32	7.04e-07
-3.66e-05	8000	31.2	6.864e-07
-3.65e-05	8000	31.2	6.864e-07
-3.64e-05	7800	31.2	6.864e-07
-3.63e-05	8200	31.2	6.864e-07
-3.62e-05	7800	32.8	7.216e-07
-3.61e-05	7800	32	7.04e-07
-3.6e-05	7600	31.2	6.864e-07
-3.59e-05	7800	30.4	6.688e-07
-3.58e-05	7600	31.2	6.864e-07
-3.57e-05	7600	32	7.04e-07
-3.56e-05	7600	32	7.04e-07
-3.55e-05	7200	31.2	6.864e-07
-3.54e-05	7200	31.2	6.864e-07
-3.53e-05	7400	31.2	6.864e-07
-3.52e-05	7000	30.4	6.688e-07
-3.51e-05	7200	29.6	6.512e-07
-3.5e-05	7000	30.4	6.688e-07
-3.49e-05	7000	30.4	6.688e-07
-3.48e-05	7000	30.4	6.688e-07
-3.47e-05	7000	30.4	6.688e-07
-3.46e-05	6600	30.4	6.688e-07
-3.45e-05	6600	29.6	6.512e-07
-3.44e-05	6600	29.6	6.512e-07
-3.43e-05	6400	29.6	6.512e-07
-3.42e-05	6400	29.6	6.512e-07
-3.41e-05	6200	29.6	6.512e-07
-3.4e-05	6200	29.6	6.512e-07
-3.39e-05	6200	28.8	6.336e-07
-3.38e-05	6200	29.6	6.512e-07
-3.37e-05	5800	28	6.16e-07
-3.36e-05	6000	28.8	6.336e-07
-3.35e-05	5600	28	6.16e-07
-3.34e-05	5600	28	6.16e-07
-3.33e-05	5600	28	6.16e-07
-3.32e-05	5400	28	6.16e-07
-3.31e-05	5600	28	6.16e-07
-3.3e-05	5400	26.4	5.808e-07
-3.29e-05	5200	28	6.16e-07
-3.28e-05	5000	26.4	5.808e-07
-3.27e-05	5000	27.2	5.984e-07
-3.26e-05	4800	27.2	5.984e-07
-3.25e-05	4800	27.2	5.984e-07
-3.24e-05	4800	26.4	5.808e-07
-3.23e-05	4600	25.6	5.632e-07
-3.22e-05	4400	26.4	5.808e-07
-3.21e-05	4400	25.6	5.632e-07
-3.2e-05	4400	25.6	5.632e-07
-3.19e-05	4200	25.6	5.632e-07
-3.18e-05	4200	26.4	5.808e-07
-3.17e-05	3800	25.6	5.632e-07
-3.16e-05	4000	24	5.28e-07
-3.15e-05	3800	24	5.28e-07
-3.14e-05	3800	24	5.28e-07
-3.13e-05	3600	24	5.28e-07
-3.12e-05	3400	24	5.28e-07
-3.11e-05	3200	22.4	4.928e-07
-3.1e-05	3000	22.4	4.928e-07
-3.09e-05	3400	22.4	4.928e-07
-3.08e-05	3000	23.2	5.104e-07
-3.07e-05	2800	22.4	4.928e-07
-3.06e-05	3000	22.4	4.928e-07
-3.05e-05	2800	22.4	4.928e-07
-3.04e-05	2800	22.4	4.928e-07
-3.03e-05	3000	23.2	5.104e-07
-3.02e-05	2800	20	4.4e-07
-3.01e-05	2600	20.8	4.576e-07
-3e-05	2600	20	4.4e-07
-2.99e-05	2400	20	4.4e-07
-2.98e-05	2800	19.2	4.224e-07
-2.97e-05	2600	18.4	4.048e-07
-2.96e-05	2200	18.4	4.048e-07
-2.95e-05	2200	18.4	4.048e-07
-2.94e-05	2200	18.4	4.048e-07
-2.93e-05	2200	18.4	4.048e-07
-2.92e-05	2000	17.6	3.872e-07
-2.91e-05	1800	18.4	4.048e-07
-2.9e-05	1600	16.8	3.696e-07
-2.89e-05	1600	17.6	3.872e-07
-2.88e-05	1400	16	3.52e-07
-2.87e-05	1400	15.2	3.344e-07
-2.86e-05	1400	12.8	2.816e-07
-2.85e-05	1600	15.2	3.344e-07
-2.84e-05	1200	13.6	2.992e-07
-2.83e-05	1400	14.4	3.168e-07
-2.82e-05	1200	13.6	2.992e-07
-2.81e-05	1200	14.4	3.168e-07
-2.8e-05	1000	12.8	2.816e-07
-2.79e-05	800	12.8	2.816e-07
-2.78e-05	800	12.8	2.816e-07
-2.77e-05	400	12.8	2.816e-07
-2.76e-05	600	12.8	2.816e-07
-2.75e-05	400	11.2	2.464e-07
-2.74e-05	400	11.2	2.464e-07
-2.73e-05	200	12.8	2.816e-07
-2.72e-05	400	9.6	2.112e-07
-2.71e-05	400	10.4	2.288e-07
-2.7e-05	-200	10.4	2.288e-07
-2.69e-05	0	9.6	2.112e-07
-2.68e-05	-200	8	1.76e-07
-2.67e-05	0	8	1.76e-07
-2.66e-05	-200	8.8	1.936e-07
-2.65e-05	-600	8	1.76e-07
-2.64e-05	-600	8	1.76e-07
-2.63e-05	-400	5.6	1.232e-07
-2.62e-05	-400	7.2	1.584e-07
-2.61e-05	-400	6.4	1.408e-07
-2.6e-05	-600	7.2	1.584e-07
-2.59e-05	-800	5.6	1.232e-07
-2.58e-05	-1000	5.6	1.232e-07
-2.57e-05	-1000	5.6	1.232e-07
-2.56e-05	-1000	5.6	1.232e-07
-2.55e-05	-1200	5.6	1.232e-07
-2.54e-05	-1400	4.8	1.056e-07
-2.53e-05	-1200	4	8.8e-08
-2.52e-05	-1400	2.4	5.28e-08
-2.51e-05	-1200	2.4	5.28e-08
-2.5e-05	-1400	2.4
-2.49e-05	-1600	3.2
-2.48e-05	-1400	3.2
-2.47e-05	-1600	1.6
-2.46e-05	-1800	2.4
-2.45e-05	-1600	0.8
-2.44e-05	-2200	0.8
-2.43e-05	-1800	0.8
-2.42e-05	-2200	0.8
-2.41e-05	-2000	0.8
-2.4e-05	-2200	0
-2.39e-05	-2000	0
-2.38e-05	-2400	-0.8
-2.37e-05	-2400	-1.6
-2.36e-05	-2400	-1.6
-2.35e-05	-2800	-1.6
-2.34e-05	-2800	-2.4
-2.33e-05	-2800	-2.4
-2.32e-05	-2800	-3.2
-2.31e-05	-3000	-3.2
-2.3e-05	-2800	-4
-2.29e-05	-3200	-4
-2.28e-05	-3000	-4.8
-2.27e-05	-3200	-4
-2.26e-05	-3400	-4.8
-2.25e-05	-3400	-5.6
-2.24e-05	-3400	-5.6
-2.23e-05	-3800	-5.6
-2.22e-05	-3400	-5.6
-2.21e-05	-3800	-7.2
-2.2e-05	-3800	-7.2
-2.19e-05	-3800	-7.2
-2.18e-05	-3600	-8.8
-2.17e-05	-4000	-8
-2.16e-05	-4000	-8.8
-2.15e-05	-4000	-9.6
-2.14e-05	-4000	-8.8
-2.13e-05	-4200	-8
-2.12e-05	-4200	-9.6
-2.11e-05	-4400	-9.6
-2.1e-05	-4200	-9.6
-2.09e-05	-4400	-10.4
-2.08e-05	-4400	-12
-2.07e-05	-4400	-11.2
-2.06e-05	-4800	-10.4
-2.05e-05	-4600	-12
-2.04e-05	-4600	-12.8
-2.03e-05	-4600	-13.6
-2.02e-05	-5000	-12.8
-2.01e-05	-4800	-13.6
-2e-05	-4800	-12.8
-1.99e-05	-5000	-15.2
-1.98e-05	-5200	-14.4
-1.97e-05	-5000	-16
-1.96e-05	-5200	-16.8
-1.95e-05	-5400	-16
-1.94e-05	-5200	-16.8
-1.93e-05	-5400	-17.6
-1.92e-05	-5600	-16.8
-1.91e-05	-5600	-16.8
-1.9e-05	-5600	-17.6
-1.89e-05	-5600	-20
-1.88e-05	-6200	-23.2
-1.87e-05	-5800	-20
-1.86e-05	-5800	-19.2
-1.85e-05	-6200	-20
-1.84e-05	-6000	-20.8
-1.83e-05	-6200	-20.8
-1.82e-05	-6200	-20
-1.81e-05	-6600	-22.4
-1.8e-05	-6400	-22.4
-1.79e-05	-6600	-23.2
-1.78e-05	-6600	-24
-1.77e-05	-6800	-24.8
-1.76e-05	-7000	-22.4
-1.75e-05	-7000	-26.4
-1.74e-05	-7000	-26.4
-1.73e-05	-7000	-26.4
-1.72e-05	-7200	-25.6
-1.71e-05	-7600	-27.2
-1.7e-05	-7200	-27.2
-1.69e-05	-7400	-29.6
-1.68e-05	-7600	-28.8
-1.67e-05	-7800	-28
-1.66e-05	-7800	-29.6
-1.65e-05	-7800	-30.4
-1.64e-05	-7800	-30.4
-1.63e-05	-8000	-29.6
-1.62e-05	-8200	-30.4
-1.61e-05	-8200	-33.6
-1.6e-05	-8200	-32
-1.59e-05	-8400	-31.2
-1.58e-05	-8200	-32.8
-1.57e-05	-8200	-32
-1.56e-05	-8200	-32.8
-1.55e-05	-8400	-32.8
-1.54e-05	-8400	-32.8
-1.53e-05	-8400	-32
-1.52e-05	-8200	-33.6
-1.51e-05	-8200	-32.8
-1.5e-05	-8200	-32.8
-1.49e-05	-8000	-33.6
-1.48e-05	-8000	-33.6
-1.47e-05	-8200	-32.8
-1.46e-05	-7800	-33.6
-1.45e-05	-8000	-34.4
-1.44e-05	-8000	-33.6
-1.43e-05	-8000	-34.4
-1.42e-05	-7800	-33.6
-1.41e-05	-7800	-33.6
-1.4e-05	-7800	-33.6
-1.39e-05	-7800	-33.6
-1.38e-05	-7800	-32.8
-1.37e-05	-7800	-33.6
-1.36e-05	-8000	-33.6
-1.35e-05	-7800	-32.8
-1.34e-05	-7800	-34.4
-1.33e-05	-7800	-33.6
-1.32e-05	-7800	-33.6
-1.31e-05	-8000	-34.4
-1.3e-05	-7800	-33.6
-1.29e-05	-7800	-34.4
-1.28e-05	-7600	-33.6
-1.27e-05	-7800	-33.6
-1.26e-05	-7600	-34.4
-1.25e-05	-7800	-34.4
-1.24e-05	-7800	-34.4
-1.23e-05	-7800	-34.4
-1.22e-05	-7800	-36
-1.21e-05	-7600	-34.4
-1.2e-05	-7400	-33.6
-1.19e-05	-7400	-34.4
-1.18e-05	-7200	-34.4
-1.17e-05	-7400	-34.4
-1.16e-05	-7400	-33.6
-1.15e-05	-7400	-34.4
-1.14e-05	-7200	-33.6
-1.13e-05	-7200	-35.2
-1.12e-05	-7400	-34.4
-1.11e-05	-7000	-33.6
-1.1e-05	-7000	-33.6
-1.09e-05	-7000	-33.6
-1.08e-05	-7000	-35.2
-1.07e-05	-7000	-33.6
-1.06e-05	-7000	-33.6
-1.05e-05	-6800	-33.6
-1.04e-05	-6800	-33.6
-1.03e-05	-6800	-32.8
-1.02e-05	-6600	-33.6
-1.01e-05	-6600	-32.8
-1e-05	-6400	-32.8
-9.9e-06	-6400	-33.6
-9.8e-06	-6400	-33.6
-9.7e-06	-6400	-33.6
-9.6e-06	-6600	-32.8
-9.5e-06	-6400	-32.8
-9.4e-06	-6200	-33.6
-9.3e-06	-6000	-33.6
-9.2e-06	-6200	-31.2
-9.1e-06	-6000	-32.8
-9e-06	-6000	-32.8
-8.9e-06	-6200	-32.8
-8.8e-06	-6000	-32
-8.7e-06	-5600	-32.8
-8.6e-06	-5600	-32
-8.5e-06	-5600	-31.2
-8.4e-06	-5600	-32
-8.3e-06	-5600	-32
-8.2e-06	-5400	-31.2
-8.1e-06	-5400	-32
-8e-06	-5000	-32
-7.9e-06	-5200	-31.2
-7.8e-06	-5200	-30.4
-7.7e-06	-5000	-30.4
-7.6e-06	-5000	-31.2
-7.5e-06	-4800	-30.4
-7.4e-06	-4800	-31.2
-7.3e-06	-4800	-29.6
-7.2e-06	-4600	-31.2
-7.1e-06	-4600	-28.8
-7e-06	-4600	-29.6
-6.9e-06	-4600	-28.8
-6.8e-06	-4200	-30.4
-6.7e-06	-4200	-29.6
-6.6e-06	-4000	-28.8
-6.5e-06	-4000	-29.6
-6.4e-06	-3800	-28
-6.3e-06	-4000	-28
-6.2e-06	-3600	-28
-6.1e-06	-3600	-28.8
-6e-06	-3800	-28
-5.9e-06	-3400	-28.8
-5.8e-06	-3200	-28.8
-5.7e-06	-3400	-27.2
-5.6e-06	-3200	-27.2
-5.5e-06	-3200	-28
-5.4e-06	-3000	-27.2
-5.3e-06	-3000	-27.2
-5.2e-06	-2800	-27.2
-5.1e-06	-2800	-27.2
-5e-06	-2400	-26.4
-4.9e-06	-2400	-25.6
-4.8e-06	-2600	-26.4
-4.7e-06	-2400	-25.6
-4.6e-06	-2400	-25.6
-4.5e-06	-2200	-24.8
-4.4e-06	-2200	-25.6
-4.3e-06	-2200	-25.6
-4.2e-06	-1800	-25.6
-4.1e-06	-1800	-24
-4e-06	-1800	-24
-3.9e-06	-1400	-24
-3.8e-06	-1600	-24
-3.7e-06	-1600	-23.2
-3.6e-06	-1400	-24.8
-3.5e-06	-1600	-23.2
-3.4e-06	-1600	-22.4
-3.3e-06	-1400	-22.4
-3.2e-06	-1200	-20
-3.1e-06	-1200	-20.8
-3e-06	-1200	-21.6
-2.9e-06	-1000	-20.8
-2.8e-06	-800	-20.8
-2.7e-06	-800	-20.8
-2.6e-06	-1200	-18.4
-2.5e-06	-1000	-18.4
-2.4e-06	-800	-20
-2.3e-06	-600	-19.2
-2.2e-06	-400	-19.2
-2.1e-06	-600	-19.2
-2e-06	-400	-18.4
-1.9e-06	-200	-17.6
-1.8e-06	-200	-17.6
-1.7e-06	-200	-17.6
-1.6e-06	0	-16.8
-1.5e-06	0	-14.4
-1.4e-06	0	-17.6
-1.3e-06	0	-15.2
-1.2e-06	200	-16
-1.1e-06	400	-16
-1e-06	200	-15.2
-9e-07	600	-14.4
-8e-07	400	-14.4
-7e-07	400	-15.2
-6e-07	600	-14.4
-5e-07	800	-13.6
-4e-07	800	-14.4
-3e-07	800	-14.4
-2e-07	1200	-12.8
-1e-07	1200	-12
0	1000	-11.2
1e-07	1200	-12
2e-07	1200	-12.8
3e-07	1200	-12.8
4e-07	1400	-10.4
5e-07	1600	-10.4
6e-07	1800	-10.4
7e-07	1400	-9.6
8e-07	1800	-9.6
9e-07	1800	-9.6
1e-06	1800	-8
1.1e-06	1800	-8.8
1.2e-06	2000	-9.6
1.3e-06	2000	-8
1.4e-06	2000	-5.6
1.5e-06	2200	-7.2
1.6e-06	2400	-7.2
1.7e-06	2200	-6.4
1.8e-06	2400	-6.4
1.9e-06	2200	-6.4
2e-06	2400	-6.4
2.1e-06	2600	-5.6
2.2e-06	2600	-6.4
2.3e-06	2600	-5.6
2.4e-06	2800	-4.8
2.5e-06	2800	-4.8
2.6e-06	2600	-3.2
2.7e-06	3000	-4.8
2.8e-06	2800	-3.2
2.9e-06	2800	-3.2
3e-06	3000	-2.4
3.1e-06	3000	-3.2
3.2e-06	3200	-1.6
3.3e-06	3400	-1.6
3.4e-06	3200	-0.8
3.5e-06	3400	-0.8
3.6e-06	3600	-0.8
3.7e-06	3400	0
3.8e-06	3400	-0.8
3.9e-06	3600	0
4e-06	3800	0
4.1e-06	3600	0.8
4.2e-06	3400	0
4.3e-06	3800	0.8
4.4e-06	3800	2.4
4.5e-06	3800	1.6
4.6e-06	4000	1.6
4.7e-06	3800	2.4
4.8e-06	4000	1.6
4.9e-06	4000	2.4
5e-06	4200	3.2
5.1e-06	4400	3.2
5.2e-06	4400	4
5.3e-06	4200	3.2
5.4e-06	4600	5.6
5.5e-06	4400	4.8
5.6e-06	4400	5.6
5.7e-06	4600	6.4
5.8e-06	4800	7.2
5.9e-06	4800	5.6
6e-06	5200	7.2
6.1e-06	5000	6.4
6.2e-06	5200	8
6.3e-06	5200	6.4
6.4e-06	5200	9.6
6.5e-06	5400	8
6.6e-06	5600	9.6
6.7e-06	5800	10.4
6.8e-06	5800	9.6
6.9e-06	5800	10.4
7e-06	6000	11.2
7.1e-06	6000	11.2
7.2e-06	6000	12.8
7.3e-06	6000	13.6
7.4e-06	6200	12.8
7.5e-06	6200	14.4
7.6e-06	6200	13.6
7.7e-06	6400	12.8
7.8e-06	6600	15.2
7.9e-06	6800	15.2
8e-06	7000	15.2
8.1e-06	6800	15.2
8.2e-06	7000	16
8.3e-06	7000	16
8.4e-06	7200	16.8
8.5e-06	7200	16.8
8.6e-06	7400	18.4
8.7e-06	7600	19.2
8.8e-06	7400	20
8.9e-06	7400	20
9e-06	7800	20
9.1e-06	7600	21.6
9.2e-06	8000	20.8
9.3e-06	8000	20.8
9.4e-06	8200	22.4
9.5e-06	8200	22.4
9.6e-06	8400	21.6
9.7e-06	8400	23.2
9.8e-06	8600	24
9.9e-06	8600	25.6
1e-05	8800	24
1.01e-05	8800	24
1.02e-05	8800	26.4
1.03e-05	9000	26.4
1.04e-05	9200	25.6
1.05e-05	9400	27.2
1.06e-05	9600	28.8
1.07e-05	9400	28
1.08e-05	9400	28
1.09e-05	9600	28.8
1.1e-05	9400	29.6
1.11e-05	9600	29.6
1.12e-05	9600	29.6
1.13e-05	9600	32.8
1.14e-05	9800	31.2
1.15e-05	10000	31.2
1.16e-05	9600	30.4
1.17e-05	10000	32
1.18e-05	9800	32.8
1.19e-05	9800	32
1.2e-05	9600	32
1.21e-05	9800	32
1.22e-05	9600	32
1.23e-05	9400	33.6
1.24e-05	9400	32.8
1.25e-05	9400	33.6
1.26e-05	9400	33.6
1.27e-05	9200	32.8
1.28e-05	9200	32.8
1.29e-05	9400	32.8
1.3e-05	9400	32
1.31e-05	9000	33.6
1.32e-05	9000	34.4
1.33e-05	8800	33.6
1.34e-05	9000	33.6
1.35e-05	8800	32.8
1.36e-05	8800	32.8
1.37e-05	8600	32.8
1.38e-05	8600	33.6
1.39e-05	8600	33.6
1.4e-05	8600	32
1.41e-05	8600	32.8
1.42e-05	8400	32
1.43e-05	8400	32.8
1.44e-05	8600	32.8
1.45e-05	8200	30.4
1.46e-05	8400	32
1.47e-05	8200	32
1.48e-05	8200	31.2
1.49e-05	8000	32
1.5e-05	8200	32
1.51e-05	8000	32
1.52e-05	7800	32
1.53e-05	7800	31.2
1.54e-05	7800	32
1.55e-05	7800	31.2
1.56e-05	7400	31.2
1.57e-05	7600	32
1.58e-05	7400	31.2
1.59e-05	7400	31.2
1.6e-05	7400	31.2
1.61e-05	7200	30.4
1.62e-05	7000	30.4
1.63e-05	7000	31.2
1.64e-05	7200	30.4
1.65e-05	7000	30.4
1.66e-05	6800	31.2
1.67e-05	6800	31.2
1.68e-05	6600	30.4
1.69e-05	6600	30.4
1.7e-05	6600	29.6
1.71e-05	6400	30.4
1.72e-05	6200	29.6
1.73e-05	6400	30.4
1.74e-05	6200	29.6
1.75e-05	6200	30.4
1.76e-05	6000	29.6
1.77e-05	6200	28.8
1.78e-05	5800	28
1.79e-05	5800	28.8
1.8e-05	5400	28
1.81e-05	5800	28
1.82e-05	5400	28
1.83e-05	5200	28
1.84e-05	5200	28
1.85e-05	5200	28
1.86e-05	5200	28
1.87e-05	5000	28
1.88e-05	4800	27.2
1.89e-05	4800	26.4
1.9e-05	4800	27.2
1.91e-05	4800	27.2
1.92e-05	4400	27.2
1.93e-05	4400	26.4
1.94e-05	4200	27.2
1.95e-05	4000	25.6
1.96e-05	4000	25.6
1.97e-05	4200	25.6
1.98e-05	4000	24.8
1.99e-05	3600	24.8
2e-05	3600	24.8
2.01e-05	3800	25.6
2.02e-05	3600	24
2.03e-05	3400	24
2.04e-05	3400	24
2.05e-05	3200	24.8
2.06e-05	3200	23.2
2.07e-05	3000	23.2
2.08e-05	3000	23.2
2.09e-05	2600	24
2.1e-05	3000	21.6
2.11e-05	2600	22.4
2.12e-05	2600	22.4
2.13e-05	2600	21.6
2.14e-05	2800	20
2.15e-05	2600	20.8
2.16e-05	2400	20.8
2.17e-05	2200	20.8
2.18e-05	2000	20
2.19e-05	2200	18.4
2.2e-05	2200	19.2
2.21e-05	2000	19.2
2.22e-05	1800	17.6
2.23e-05	1800	17.6
2.24e-05	1600	18.4
2.25e-05	1600	17.6
2.26e-05	1600	16.8
2.27e-05	1400	16.8
2.28e-05	1400	16
2.29e-05	1400	16
2.3e-05	1000	16
2.31e-05	1200	15.2
2.32e-05	1000	14.4
2.33e-05	1200	14.4
2.34e-05	800	12.8
2.35e-05	1200	12.8
2.36e-05	800	12.8
2.37e-05	800	12.8
2.38e-05	800	12
2.39e-05	600	12
2.4e-05	600	11.2
2.41e-05	600	11.2
2.42e-05	400	11.2
2.43e-05	0	10.4
2.44e-05	200	9.6
2.45e-05	200	9.6
2.46e-05	200	9.6
2.47e-05	-200	9.6
2.48e-05	0	9.6
2.49e-05	-200	8.8
2.5e-05	-400	8
2.51e-05	-800	9.6
2.52e-05	-400	8
2.53e-05	-600	8
2.54e-05	-800	6.4
2.55e-05	-1000	7.2
2.56e-05	-1000	8
2.57e-05	-1200	5.6
2.58e-05	-800	4
2.59e-05	-1000	4
2.6e-05	-1200	4
2.61e-05	-1200	4.8
2.62e-05	-1400	4
2.63e-05	-1600	4
2.64e-05	-1400	4
2.65e-05	-1400	3.2
2.66e-05	-1400	3.2
2.67e-05	-1600	2.4
2.68e-05	-1800	3.2
2.69e-05	-2200	1.6
2.7e-05	-1800	0.8
2.71e-05	-2000	2.4
2.72e-05	-2200	2.4
2.73e-05	-2400	1.6
2.74e-05	-2400	0
2.75e-05	-2200	-0.8
2.76e-05	-2400	0
2.77e-05	-2400	-1.6
2.78e-05	-2600	-0.8
2.79e-05	-2600	-2.4
2.8e-05	-2800	-2.4
2.81e-05	-2600	-2.4
2.82e-05	-3000	-2.4
2.83e-05	-3200	-3.2
2.84e-05	-2800	-4
2.85e-05	-3200	-3.2
2.86e-05	-3200	-4
2.87e-05	-3200	-6.4
2.88e-05	-3200	-5.6
2.89e-05	-3400	-5.6
2.9e-05	-3200	-4.8
2.91e-05	-3400	-5.6
2.92e-05	-3600	-6.4
2.93e-05	-3600	-5.6
2.94e-05	-3800	-6.4
2.95e-05	-3600	-7.2
2.96e-05	-3600	-6.4
2.97e-05	-4000	-8
2.98e-05	-4000	-6.4
2.99e-05	-3600	-8
3e-05	-4000	-7.2
3.01e-05	-4000	-8
3.02e-05	-4200	-9.6
3.03e-05	-4200	-8.8
3.04e-05	-4400	-8.8
3.05e-05	-4200	-10.4
3.06e-05	-4200	-12
3.07e-05	-4600	-10.4
3.08e-05	-4600	-10.4
3.09e-05	-4600	-11.2
3.1e-05	-4800	-11.2
3.11e-05	-4400	-14.4
3.12e-05	-4600	-13.6
3.13e-05	-4600	-13.6
3.14e-05	-4600	-13.6
3.15e-05	-4800	-14.4
3.16e-05	-5000	-15.2
3.17e-05	-5200	-15.2
3.18e-05	-4800	-16
3.19e-05	-5000	-16
3.2e-05	-5000	-16.8
3.21e-05	-5400	-17.6
3.22e-05	-5400	-16.8
3.23e-05	-5600	-16.8
3.24e-05	-5600	-16
3.25e-05	-5600	-19.2
3.26e-05	-5800	-18.4
3.27e-05	-6000	-19.2
3.28e-05	-6000	-19.2
3.29e-05	-6000	-20
3.3e-05	-6000	-20.8
3.31e-05	-6400	-21.6
3.32e-05	-6000	-21.6
3.33e-05	-6200	-21.6
3.34e-05	-6200	-23.2
3.35e-05	-6600	-24
3.36e-05	-6800	-24
3.37e-05	-6800	-22.4
3.38e-05	-6800	-24.8
3.39e-05	-7000	-25.6
3.4e-05	-7000	-24
3.41e-05	-6800	-26.4
3.42e-05	-7200	-27.2
3.43e-05	-7400	-28
3.44e-05	-7400	-27.2
3.45e-05	-7400	-28
3.46e-05	-7600	-28.8
3.47e-05	-7400	-28
3.48e-05	-7600	-29.6
3.49e-05	-7600	-29.6
3.5e-05	-8200	-30.4
3.51e-05	-7800	-30.4
3.52e-05	-8000	-30.4
3.53e-05	-8000	-32
3.54e-05	-8200	-31.2
3.55e-05	-7800	-32
3.56e-05	-8200	-32
3.57e-05	-8200	-32
3.58e-05	-8200	-32
3.59e-05	-8400	-32
3.6e-05	-8200	-32
3.61e-05	-8400	-32
3.62e-05	-8200	-32.8
3.63e-05	-8400	-32.8
3.64e-05	-8400	-32.8
3.65e-05	-8400	-32.8
3.66e-05	-8000	-32.8
3.67e-05	-8000	-32.8
3.68e-05	-8000	-32.8
3.69e-05	-8000	-32.8
3.7e-05	-8200	-33.6
3.71e-05	-8000	-33.6
3.72e-05	-8200	-33.6
3.73e-05	-8400	-33.6
3.74e-05	-8000	-33.6
3.75e-05	-8000	-32.8
3.76e-05	-7800	-32.8
3.77e-05	-7800	-32.8
3.78e-05	-7800	-33.6
3.79e-05	-7800	-34.4
3.8e-05	-8000	-33.6
3.81e-05	-7800	-34.4
3.82e-05	-8000	-35.2
3.83e-05	-7800	-33.6
3.84e-05	-7600	-32.8
3.85e-05	-7800	-33.6
3.86e-05	-8000	-33.6
3.87e-05	-7600	-34.4
3.88e-05	-7800	-34.4
3.89e-05	-7600	-33.6
3.9e-05	-7800	-33.6
3.91e-05	-7600	-35.2
3.92e-05	-7600	-32.8
3.93e-05	-7600	-33.6
3.94e-05	-7400	-33.6
3.95e-05	-7400	-33.6
3.96e-05	-7400	-33.6
3.97e-05	-7200	-33.6
3.98e-05	-7600	-33.6
3.99e-05	-7400	-32.8
4e-05	-7400	-33.6
4.01e-05	-7200	-34.4
4.02e-05	-7400	-33.6
4.03e-05	-7200	-34.4
4.04e-05	-7200	-32.8
4.05e-05	-7000	-34.4
4.06e-05	-7200	-32
4.07e-05	-7000	-33.6
4.08e-05	-6800	-34.4
4.09e-05	-7200	-32.8
4.1e-05	-6600	-33.6
4.11e-05	-6800	-32.8
4.12e-05	-6600	-32.8
4.13e-05	-6800	-33.6
4.14e-05	-6600	-32.8
4.15e-05	-6400	-33.6
4.16e-05	-6400	-32
4.17e-05	-6200	-33.6
4.18e-05	-6400	-32.8
4.19e-05	-6600	-32.8
4.2e-05	-6200	-32.8
4.21e-05	-6200	-32.8
4.22e-05	-6400	-32
4.23e-05	-6200	-32
4.24e-05	-6200	-32
4.25e-05	-6000	-32
4.26e-05	-5800	-31.2
4.27e-05	-5800	-32
4.28e-05	-5800	-31.2
4.29e-05	-5400	-32
4.3e-05	-5600	-32
4.31e-05	-5200	-32
4.32e-05	-5400	-32
4.33e-05	-5400	-31.2
4.34e-05	-5400	-31.2
4.35e-05	-5600	-31.2
4.36e-05	-5200	-30.4
4.37e-05	-5200	-30.4
4.38e-05	-5000	-31.2
4.39e-05	-5000	-31.2
4.4e-05	-4800	-30.4
4.41e-05	-5000	-29.6
4.42e-05	-4800	-30.4
4.43e-05	-4800	-29.6
4.44e-05	-4400	-29.6
4.45e-05	-4200	-30.4
4.46e-05	-4200	-28.8
4.47e-05	-4000	-28.8
4.48e-05	-4200	-30.4
4.49e-05	-4200	-30.4
4.5e-05	-4000	-28.8
4.51e-05	-3800	-28.8
4.52e-05	-3600	-28
4.53e-05	-3800	-28
4.54e-05	-3400	-28
4.55e-05	-3400	-28.8
4.56e-05	-3400	-27.2
4.57e-05	-3200	-28
4.58e-05	-3400	-28
4.59e-05	-3200	-26.4
4.6e-05	-3000	-27.2
4.61e-05	-3000	-27.2
4.62e-05	-2800	-27.2
4.63e-05	-3000	-26.4
4.64e-05	-2800	-26.4
4.65e-05	-2600	-25.6
4.66e-05	-2400	-26.4
4.67e-05	-2600	-24.8
4.68e-05	-2400	-26.4
4.69e-05	-2200	-25.6
4.7e-05	-2000	-24
4.71e-05	-2400	-23.2
4.72e-05	-2000	-25.6
4.73e-05	-2000	-24
4.74e-05	-1800	-24
4.75e-05	-1800	-24
4.76e-05	-1600	-24.8
4.77e-05	-1600	-24
4.78e-05	-1400	-22.4
4.79e-05	-1200	-23.2
4.8e-05	-1400	-22.4
4.81e-05	-1200	-24.8
4.82e-05	-1200	-20.8
4.83e-05	-1200	-21.6
4.84e-05	-1200	-21.6
4.85e-05	-1000	-20.8
4.86e-05	-1000	-20.8
4.87e-05	-800	-20.8
4.88e-05	-800	-20
4.89e-05	-800	-20.8
4.9e-05	-800	-20
4.91e-05	-600	-19.2
4.92e-05	-600	-19.2
4.93e-05	-200	-19.2
4.94e-05	-200	-18.4
4.95e-05	-600	-20.8
4.96e-05	-400	-17.6
4.97e-05	-200	-16.8
4.98e-05	0	-17.6
4.99e-05	200	-16
5e-05	0	-16.8
5.01e-05	200	-15.2
5.02e-05	200	-15.2
5.03e-05	200	-16
5.04e-05	200	-14.4
5.05e-05	200	-15.2
5.06e-05	200	-15.2
5.07e-05	400	-13.6
5.08e-05	800	-13.6
5.09e-05	1000	-12.8
5.1e-05	800	-13.6
5.11e-05	1000	-13.6
5.12e-05	1000	-13.6
5.13e-05	1000	-12
5.14e-05	1000	-12
5.15e-05	1400	-12
5.16e-05	1200	-12
5.17e-05	1200	-11.2
5.18e-05	1200	-12
5.19e-05	1600	-11.2
5.2e-05	1400	-11.2
5.21e-05	1600	-9.6
5.22e-05	1600	-9.6
5.23e-05	1800	-8
5.24e-05	1400	-9.6
5.25e-05	1800	-8.8
5.26e-05	2000	-8
5.27e-05	1800	-7.2
5.28e-05	2000	-7.2
5.29e-05	2000	-5.6
5.3e-05	2400	-6.4
5.31e-05	2200	-6.4
5.32e-05	2400	-6.4
5.33e-05	2400	-5.6
5.34e-05	2400	-6.4
5.35e-05	2600	-5.6
5.36e-05	2600	-4.8
5.37e-05	2600	-4
5.38e-05	2800	-4.8
5.39e-05	2800	-4
5.4e-05	2800	-4
5.41e-05	2800	-4
5.42e-05	3000	-4
5.43e-05	3200	-3.2
5.44e-05	3200	-4.8
5.45e-05	3400	-3.2
5.46e-05	3200	0
5.47e-05	3200	-0.8
5.48e-05	3400	-1.6
5.49e-05	3400	0
5.5e-05	3400	-0.8
5.51e-05	3600	-1.6
5.52e-05	3600	0
5.53e-05	3600	0
5.54e-05	3600	0.8
5.55e-05	3800	0.8
5.56e-05	4000	0
5.57e-05	3800	0
5.58e-05	4200	0.8
5.59e-05	4000	0.8
5.6e-05	4000	1.6
5.61e-05	4000	2.4
5.62e-05	4200	2.4
5.63e-05	4400	4
5.64e-05	4400	3.2
5.65e-05	4400	2.4
5.66e-05	4400	2.4
5.67e-05	4600	3.2
5.68e-05	4400	4
5.69e-05	4600	4
5.7e-05	4800	5.6
5.71e-05	4800	5.6
5.72e-05	5000	5.6
5.73e-05	5000	5.6
5.74e-05	5000	5.6
5.75e-05	5000	6.4
5.76e-05	5000	8
5.77e-05	5200	9.6
5.78e-05	5200	8.8
5.79e-05	5200	9.6
5.8e-05	5400	9.6
5.81e-05	5400	9.6
5.82e-05	5600	10.4
5.83e-05	5600	8.8
5.84e-05	5800	11.2
5.85e-05	6000	12.8
5.86e-05	5800	12
5.87e-05	6200	12
5.88e-05	6200	12.8
5.89e-05	6000	12.8
5.9e-05	6400	13.6
5.91e-05	6600	12.8
5.92e-05	6600	13.6
5.93e-05	7000	16.8
5.94e-05	6800	15.2
5.95e-05	7000	15.2
5.96e-05	6800	12.8
5.97e-05	6800	16.8
5.98e-05	7000	17.6
5.99e-05	7000	15.2
6e-05	7400	19.2
6.01e-05	7400	19.2
6.02e-05	7600	19.2
6.03e-05	7600	19.2
6.04e-05	7800	21.6
6.05e-05	7600	20.8
6.06e-05	7800	21.6
6.07e-05	8000	21.6
6.08e-05	8200	21.6
6.09e-05	8400	23.2
6.1e-05	8200	23.2
6.11e-05	8400	24
6.12e-05	8400	23.2
6.13e-05	8600	25.6
6.14e-05	8600	24.8
6.15e-05	8600	26.4
6.16e-05	9000	26.4
6.17e-05	9000	26.4
6.18e-05	9000	24
6.19e-05	9000	28.8
6.2e-05	9200	27.2
6.21e-05	9400	28
6.22e-05	9600	28.8
6.23e-05	9400	28
6.24e-05	9800	29.6
6.25e-05	9600	29.6
6.26e-05	9800	29.6
6.27e-05	9800	31.2
6.28e-05	9800	31.2
6.29e-05	9800	32
6.3e-05	9800	32
6.31e-05	10000	32
6.32e-05	10000	31.2
6.33e-05	9600	32.8
6.34e-05	10000	32
6.35e-05	9800	33.6
6.36e-05	9600	32
6.37e-05	9600	32.8
6.38e-05	9400	32
6.39e-05	9600	32.8
6.4e-05	9400	32
6.41e-05	9600	32.8
6.42e-05	9400	32
6.43e-05	9200	32
6.44e-05	9200	32.8
6.45e-05	9000	32
6.46e-05	8800	32.8
6.47e-05	8800	32.8
6.48e-05	9000	32.8
6.49e-05	9000	32.8
6.5e-05	8800	32
6.51e-05	8600	32.8
6.52e-05	8600	33.6
6.53e-05	8400	32.8
6.54e-05	8400	32.8
6.55e-05	8600	32.8
6.56e-05	8200	32
6.57e-05	8200	32
6.58e-05	8200	32
6.59e-05	8400	31.2
6.6e-05	8400	32.8
6.61e-05	8200	32
6.62e-05	8000	31.2
6.63e-05	8200	32
6.64e-05	8000	31.2
6.65e-05	8000	31.2
6.66e-05	7800	32
6.67e-05	7800	31.2
6.68e-05	7800	31.2
6.69e-05	7600	31.2
6.7e-05	7400	32
6.71e-05	7800	31.2
6.72e-05	7600	30.4
6.73e-05	7400	30.4
6.74e-05	7400	31.2
6.75e-05	7000	30.4
6.76e-05	7200	30.4
6.77e-05	7200	29.6
6.78e-05	7200	30.4
6.79e-05	7000	28.8
6.8e-05	6800	30.4
6.81e-05	6800	30.4
6.82e-05	6800	29.6
6.83e-05	6800	29.6
6.84e-05	6400	30.4
6.85e-05	6400	30.4
6.86e-05	6600	29.6
6.87e-05	6400	28.8
6.88e-05	6200	29.6
6.89e-05	6200	28.8
6.9e-05	6000	29.6
6.91e-05	6000	28.8
6.92e-05	6000	28
6.93e-05	5600	29.6
6.94e-05	5800	28.8
6.95e-05	5600	28
6.96e-05	5600	28
6.97e-05	5200	27.2
6.98e-05	5200	28
6.99e-05	5200	28
7e-05	5000	28
7.01e-05	5000	27.2
7.02e-05	5000	27.2
7.03e-05	4800	27.2
7.04e-05	4800	27.2
7.05e-05	4600	25.6
7.06e-05	4200	26.4
7.07e-05	4400	24.8
7.08e-05	4400	25.6
7.09e-05	4400	26.4
7.1e-05	4200	26.4
7.11e-05	4000	25.6
7.12e-05	4000	26.4
7.13e-05	4000	25.6
7.14e-05	3600	24.8
7.15e-05	3800	24
7.16e-05	3600	24.8
7.17e-05	3400	24
7.18e-05	3400	23.2
7.19e-05	3200	23.2
7.2e-05	3200	23.2
7.21e-05	3000	21.6
7.22e-05	3000	23.2
7.23e-05	3000	20.8
7.24e-05	3000	21.6
7.25e-05	2800	21.6
7.26e-05	2600	20.8
7.27e-05	2600	20.8
7.28e-05	2400	20
7.29e-05	2600	20.8
7.3e-05	2400	19.2
7.31e-05	2200	18.4
7.32e-05	2200	18.4
7.33e-05	2200	19.2
7.34e-05	2000	19.2
7.35e-05	1800	18.4
7.36e-05	1800	18.4
7.37e-05	2000	17.6
7.38e-05	1800	16.8
7.39e-05	1600	16
7.4e-05	1400	15.2
7.41e-05	1400	16.8
7.42e-05	1400	15.2
7.43e-05	1400	14.4
7.44e-05	1200	14.4
7.45e-05	1400	14.4
7.46e-05	1000	15.2
7.47e-05	1200	13.6
7.48e-05	1000	12.8
[truncated: 501 more rows]

## Sheet: 10.6 kV
Time Step Index	Input Voltage Vin (V)	Capacitor Voltage Vc (V)	Charge Q = C*Vc (C)			Parameters
-0.000125	-3800	-3.2	-7.04e-08			Capacitance (F)	2.2e-08
-0.0001249	-3800	-4	-8.8e-08			Time Step dt (s)	1e-07
-0.0001248	-4200	-4	-8.8e-08
-0.0001247	-4200	-5.6	-1.232e-07			Calculated Values
-0.0001246	-4000	-5.6	-1.232e-07			Vin Peak (V)	11000
-0.0001245	-4000	-4.8	-1.056e-07			Vin Min (V)	-9200
-0.0001244	-4400	-5.6	-1.232e-07			Vin Peak-to-Peak (V)	20200
-0.0001243	-4200	-8.8	-1.936e-07			Vin RMS (V)	4200
-0.0001242	-4200	-5.6	-1.232e-07			Estimated Frequency (Hz)	#N/A
-0.0001241	-4200	-6.4	-1.408e-07			Average Power (W)	174.75
-0.000124	-4600	-8	-1.76e-07
-0.0001239	-4600	-8.8	-1.936e-07
-0.0001238	-4400	-8	-1.76e-07
-0.0001237	-4400	-11.2	-2.464e-07
-0.0001236	-4600	-9.6	-2.112e-07
-0.0001235	-4800	-10.4	-2.288e-07
-0.0001234	-5000	-10.4	-2.288e-07
-0.0001233	-5000	-12	-2.64e-07
-0.0001232	-5000	-12	-2.64e-07
-0.0001231	-5000	-12	-2.64e-07
-0.000123	-5200	-13.6	-2.992e-07
-0.0001229	-5400	-12.8	-2.816e-07
-0.0001228	-5400	-15.2	-3.344e-07
-0.0001227	-5400	-15.2	-3.344e-07
-0.0001226	-5600	-15.2	-3.344e-07
-0.0001225	-5800	-16	-3.52e-07
-0.0001224	-6200	-17.6	-3.872e-07
-0.0001223	-5800	-12.8	-2.816e-07
-0.0001222	-6000	-17.6	-3.872e-07
-0.0001221	-6200	-18.4	-4.048e-07
-0.000122	-6200	-17.6	-3.872e-07
-0.0001219	-6400	-19.2	-4.224e-07
-0.0001218	-6400	-18.4	-4.048e-07
-0.0001217	-6600	-20	-4.4e-07
-0.0001216	-6400	-20	-4.4e-07
-0.0001215	-6800	-20.8	-4.576e-07
-0.0001214	-7000	-20.8	-4.576e-07
-0.0001213	-6600	-23.2	-5.104e-07
-0.0001212	-7400	-22.4	-4.928e-07
-0.0001211	-7400	-22.4	-4.928e-07
-0.000121	-7200	-22.4	-4.928e-07
-0.0001209	-7400	-20	-4.4e-07
-0.0001208	-7200	-24	-5.28e-07
-0.0001207	-7400	-24.8	-5.456e-07
-0.0001206	-7800	-24.8	-5.456e-07
-0.0001205	-7800	-26.4	-5.808e-07
-0.0001204	-8000	-26.4	-5.808e-07
-0.0001203	-8200	-27.2	-5.984e-07
-0.0001202	-8200	-26.4	-5.808e-07
-0.0001201	-8000	-28	-6.16e-07
-0.00012	-8200	-30.4	-6.688e-07
-0.0001199	-8600	-28.8	-6.336e-07
-0.0001198	-8600	-30.4	-6.688e-07
-0.0001197	-8600	-31.2	-6.864e-07
-0.0001196	-8800	-30.4	-6.688e-07
-0.0001195	-9000	-31.2	-6.864e-07
-0.0001194	-8800	-32	-7.04e-07
-0.0001193	-9000	-32	-7.04e-07
-0.0001192	-8800	-32.8	-7.216e-07
-0.0001191	-8800	-32.8	-7.216e-07
-0.000119	-9000	-33.6	-7.392e-07
-0.0001189	-9000	-33.6	-7.392e-07
-0.0001188	-9000	-33.6	-7.392e-07
-0.0001187	-8800	-33.6	-7.392e-07
-0.0001186	-9000	-32.8	-7.216e-07
-0.0001185	-9000	-34.4	-7.568e-07
-0.0001184	-9000	-32.8	-7.216e-07
-0.0001183	-9000	-34.4	-7.568e-07
-0.0001182	-9000	-33.6	-7.392e-07
-0.0001181	-9200	-35.2	-7.744e-07
-0.000118	-9000	-34.4	-7.568e-07
-0.0001179	-9000	-34.4	-7.568e-07
-0.0001178	-8800	-35.2	-7.744e-07
-0.0001177	-9000	-35.2	-7.744e-07
-0.0001176	-8800	-33.6	-7.392e-07
-0.0001175	-8800	-34.4	-7.568e-07
-0.0001174	-8600	-35.2	-7.744e-07
-0.0001173	-9000	-35.2	-7.744e-07
-0.0001172	-8800	-36	-7.92e-07
-0.0001171	-9000	-36	-7.92e-07
-0.000117	-8800	-35.2	-7.744e-07
-0.0001169	-8800	-35.2	-7.744e-07
-0.0001168	-8600	-35.2	-7.744e-07
-0.0001167	-8800	-36	-7.92e-07
-0.0001166	-8800	-36	-7.92e-07
-0.0001165	-8400	-35.2	-7.744e-07
-0.0001164	-8800	-36	-7.92e-07
-0.0001163	-8600	-35.2	-7.744e-07
-0.0001162	-8600	-35.2	-7.744e-07
-0.0001161	-8600	-36	-7.92e-07
-0.000116	-8600	-36.8	-8.096e-07
-0.0001159	-8400	-35.2	-7.744e-07
-0.0001158	-8400	-36	-7.92e-07
-0.0001157	-8600	-35.2	-7.744e-07
-0.0001156	-8600	-36.8	-8.096e-07
-0.0001155	-8400	-36	-7.92e-07
-0.0001154	-8200	-35.2	-7.744e-07
-0.0001153	-8200	-36	-7.92e-07
-0.0001152	-8200	-34.4	-7.568e-07
-0.0001151	-8200	-36	-7.92e-07
-0.000115	-8000	-36	-7.92e-07
-0.0001149	-8000	-36	-7.92e-07
-0.0001148	-8400	-35.2	-7.744e-07
-0.0001147	-8400	-35.2	-7.744e-07
-0.0001146	-8400	-36	-7.92e-07
-0.0001145	-8200	-36	-7.92e-07
-0.0001144	-8200	-35.2	-7.744e-07
-0.0001143	-8000	-35.2	-7.744e-07
-0.0001142	-8000	-35.2	-7.744e-07
-0.0001141	-8000	-35.2	-7.744e-07
-0.000114	-8200	-35.2	-7.744e-07
-0.0001139	-8000	-36	-7.92e-07
-0.0001138	-7800	-36	-7.92e-07
-0.0001137	-8000	-36	-7.92e-07
-0.0001136	-7800	-36	-7.92e-07
-0.0001135	-7600	-35.2	-7.744e-07
-0.0001134	-7600	-35.2	-7.744e-07
-0.0001133	-7800	-35.2	-7.744e-07
-0.0001132	-7800	-34.4	-7.568e-07
-0.0001131	-7600	-34.4	-7.568e-07
-0.000113	-7600	-34.4	-7.568e-07
-0.0001129	-7400	-35.2	-7.744e-07
-0.0001128	-7200	-35.2	-7.744e-07
-0.0001127	-7200	-35.2	-7.744e-07
-0.0001126	-7200	-35.2	-7.744e-07
-0.0001125	-7000	-34.4	-7.568e-07
-0.0001124	-7000	-34.4	-7.568e-07
-0.0001123	-7000	-34.4	-7.568e-07
-0.0001122	-7000	-34.4	-7.568e-07
-0.0001121	-6800	-33.6	-7.392e-07
-0.000112	-7000	-33.6	-7.392e-07
-0.0001119	-6800	-33.6	-7.392e-07
-0.0001118	-6600	-33.6	-7.392e-07
-0.0001117	-6800	-33.6	-7.392e-07
-0.0001116	-6600	-33.6	-7.392e-07
-0.0001115	-6400	-33.6	-7.392e-07
-0.0001114	-6400	-32.8	-7.216e-07
-0.0001113	-6400	-34.4	-7.568e-07
-0.0001112	-6400	-32.8	-7.216e-07
-0.0001111	-6200	-32.8	-7.216e-07
-0.000111	-6200	-32	-7.04e-07
-0.0001109	-6000	-32.8	-7.216e-07
-0.0001108	-5800	-32.8	-7.216e-07
-0.0001107	-5800	-32.8	-7.216e-07
-0.0001106	-5600	-31.2	-6.864e-07
-0.0001105	-5600	-32.8	-7.216e-07
-0.0001104	-5600	-32	-7.04e-07
-0.0001103	-5600	-32	-7.04e-07
-0.0001102	-5200	-32	-7.04e-07
-0.0001101	-5400	-31.2	-6.864e-07
-0.00011	-5400	-31.2	-6.864e-07
-0.0001099	-5200	-31.2	-6.864e-07
-0.0001098	-5000	-31.2	-6.864e-07
-0.0001097	-5200	-31.2	-6.864e-07
-0.0001096	-5000	-30.4	-6.688e-07
-0.0001095	-4800	-30.4	-6.688e-07
-0.0001094	-5000	-31.2	-6.864e-07
-0.0001093	-4600	-29.6	-6.512e-07
-0.0001092	-4400	-29.6	-6.512e-07
-0.0001091	-4600	-29.6	-6.512e-07
-0.000109	-4400	-28.8	-6.336e-07
-0.0001089	-4400	-29.6	-6.512e-07
-0.0001088	-4200	-30.4	-6.688e-07
-0.0001087	-4000	-29.6	-6.512e-07
-0.0001086	-4000	-29.6	-6.512e-07
-0.0001085	-4000	-28	-6.16e-07
-0.0001084	-3800	-28	-6.16e-07
-0.0001083	-3400	-29.6	-6.512e-07
-0.0001082	-3400	-28.8	-6.336e-07
-0.0001081	-3400	-28	-6.16e-07
-0.000108	-3200	-28	-6.16e-07
-0.0001079	-3200	-27.2	-5.984e-07
-0.0001078	-3200	-28	-6.16e-07
-0.0001077	-3000	-27.2	-5.984e-07
-0.0001076	-3000	-27.2	-5.984e-07
-0.0001075	-2600	-27.2	-5.984e-07
-0.0001074	-2600	-27.2	-5.984e-07
-0.0001073	-2400	-26.4	-5.808e-07
-0.0001072	-2200	-25.6	-5.632e-07
-0.0001071	-2600	-26.4	-5.808e-07
-0.000107	-2600	-25.6	-5.632e-07
-0.0001069	-2200	-24.8	-5.456e-07
-0.0001068	-2200	-25.6	-5.632e-07
-0.0001067	-2200	-25.6	-5.632e-07
-0.0001066	-2000	-23.2	-5.104e-07
-0.0001065	-2000	-24.8	-5.456e-07
-0.0001064	-1800	-24	-5.28e-07
-0.0001063	-2000	-27.2	-5.984e-07
-0.0001062	-1800	-24	-5.28e-07
-0.0001061	-1800	-23.2	-5.104e-07
-0.000106	-1800	-22.4	-4.928e-07
-0.0001059	-1400	-22.4	-4.928e-07
-0.0001058	-1400	-23.2	-5.104e-07
-0.0001057	-1600	-25.6	-5.632e-07
-0.0001056	-1600	-20.8	-4.576e-07
-0.0001055	-1400	-20	-4.4e-07
-0.0001054	-1200	-21.6	-4.752e-07
-0.0001053	-1200	-20	-4.4e-07
-0.0001052	-1000	-18.4	-4.048e-07
-0.0001051	-1000	-20	-4.4e-07
-0.000105	-800	-19.2	-4.224e-07
-0.0001049	-600	-19.2	-4.224e-07
-0.0001048	-600	-20	-4.4e-07
-0.0001047	-800	-17.6	-3.872e-07
-0.0001046	-400	-18.4	-4.048e-07
-0.0001045	-400	-17.6	-3.872e-07
-0.0001044	-400	-16.8	-3.696e-07
-0.0001043	-400	-14.4	-3.168e-07
-0.0001042	-600	-16	-3.52e-07
-0.0001041	-200	-15.2	-3.344e-07
-0.000104	-200	-16	-3.52e-07
-0.0001039	0	-16	-3.52e-07
-0.0001038	0	-14.4	-3.168e-07
-0.0001037	0	-14.4	-3.168e-07
-0.0001036	400	-13.6	-2.992e-07
-0.0001035	200	-12.8	-2.816e-07
-0.0001034	400	-13.6	-2.992e-07
-0.0001033	600	-13.6	-2.992e-07
-0.0001032	400	-13.6	-2.992e-07
-0.0001031	800	-12	-2.64e-07
-0.000103	800	-12	-2.64e-07
-0.0001029	800	-12	-2.64e-07
-0.0001028	1000	-12.8	-2.816e-07
-0.0001027	1200	-12.8	-2.816e-07
-0.0001026	1200	-9.6	-2.112e-07
-0.0001025	1200	-9.6	-2.112e-07
-0.0001024	1200	-10.4	-2.288e-07
-0.0001023	1200	-10.4	-2.288e-07
-0.0001022	1600	-5.6	-1.232e-07
-0.0001021	1200	-8.8	-1.936e-07
-0.000102	1600	-8	-1.76e-07
-0.0001019	1600	-8.8	-1.936e-07
-0.0001018	1400	-8	-1.76e-07
-0.0001017	1800	-7.2	-1.584e-07
-0.0001016	1800	-8	-1.76e-07
-0.0001015	2000	-8.8	-1.936e-07
-0.0001014	1800	-7.2	-1.584e-07
-0.0001013	2200	-7.2	-1.584e-07
-0.0001012	2200	-5.6	-1.232e-07
-0.0001011	2000	-4.8	-1.056e-07
-0.000101	2200	-5.6	-1.232e-07
-0.0001009	2600	-4	-8.8e-08
-0.0001008	2600	-5.6	-1.232e-07
-0.0001007	2200	-4	-8.8e-08
-0.0001006	2400	-3.2	-7.04e-08
-0.0001005	2600	-4	-8.8e-08
-0.0001004	2600	-4	-8.8e-08
-0.0001003	2600	-3.2	-7.04e-08
-0.0001002	2800	-4	-8.8e-08
-0.0001001	2800	-2.4	-5.28e-08
-0.0001	2800	-2.4	-5.28e-08
-9.99e-05	2800	-3.2	-7.04e-08
-9.98e-05	3000	-1.6	-3.52e-08
-9.97e-05	3000	1.6	3.52e-08
-9.96e-05	3000	-0.8	-1.76e-08
-9.95e-05	3200	-1.6	-3.52e-08
-9.94e-05	3400	-0.8	-1.76e-08
-9.93e-05	3600	-0.8	-1.76e-08
-9.92e-05	3200	1.6	3.52e-08
-9.91e-05	3400	0.8	1.76e-08
-9.9e-05	3600	2.4	5.28e-08
-9.89e-05	3600	0.8	1.76e-08
-9.88e-05	3800	1.6	3.52e-08
-9.87e-05	3800	2.4	5.28e-08
-9.86e-05	3800	1.6	3.52e-08
-9.85e-05	4000	3.2	7.04e-08
-9.84e-05	4200	3.2	7.04e-08
-9.83e-05	4200	4	8.8e-08
-9.82e-05	4000	4.8	1.056e-07
-9.81e-05	4400	4	8.8e-08
-9.8e-05	4600	6.4	1.408e-07
-9.79e-05	4400	5.6	1.232e-07
-9.78e-05	4400	5.6	1.232e-07
-9.77e-05	4600	7.2	1.584e-07
-9.76e-05	4800	6.4	1.408e-07
-9.75e-05	5000	6.4	1.408e-07
-9.74e-05	4800	6.4	1.408e-07
-9.73e-05	4800	8.8	1.936e-07
-9.72e-05	5000	7.2	1.584e-07
-9.71e-05	5000	8.8	1.936e-07
-9.7e-05	5200	10.4	2.288e-07
-9.69e-05	5400	10.4	2.288e-07
-9.68e-05	5400	9.6	2.112e-07
-9.67e-05	5600	10.4	2.288e-07
-9.66e-05	5600	12	2.64e-07
-9.65e-05	5800	12	2.64e-07
-9.64e-05	6000	13.6	2.992e-07
-9.63e-05	6000	12	2.64e-07
-9.62e-05	6000	12.8	2.816e-07
-9.61e-05	6200	14.4	3.168e-07
-9.6e-05	6200	13.6	2.992e-07
-9.59e-05	6400	15.2	3.344e-07
-9.58e-05	6600	15.2	3.344e-07
-9.57e-05	6800	17.6	3.872e-07
-9.56e-05	6800	16.8	3.696e-07
-9.55e-05	7000	17.6	3.872e-07
-9.54e-05	6800	16.8	3.696e-07
-9.53e-05	7000	18.4	4.048e-07
-9.52e-05	7200	16	3.52e-07
-9.51e-05	7200	19.2	4.224e-07
-9.5e-05	7400	19.2	4.224e-07
-9.49e-05	7400	20	4.4e-07
-9.48e-05	7600	21.6	4.752e-07
-9.47e-05	7800	22.4	4.928e-07
-9.46e-05	7800	22.4	4.928e-07
-9.45e-05	7800	24.8	5.456e-07
-9.44e-05	8000	23.2	5.104e-07
-9.43e-05	8000	24	5.28e-07
-9.42e-05	8200	24	5.28e-07
-9.41e-05	8200	24.8	5.456e-07
-9.4e-05	8600	25.6	5.632e-07
-9.39e-05	8800	24	5.28e-07
-9.38e-05	8600	27.2	5.984e-07
-9.37e-05	9000	27.2	5.984e-07
-9.36e-05	9000	28	6.16e-07
-9.35e-05	9200	28.8	6.336e-07
-9.34e-05	9400	28	6.16e-07
-9.33e-05	9200	29.6	6.512e-07
-9.32e-05	9400	30.4	6.688e-07
-9.31e-05	9600	29.6	6.512e-07
-9.3e-05	9400	32	7.04e-07
-9.29e-05	9600	32.8	7.216e-07
-9.28e-05	9600	31.2	6.864e-07
-9.27e-05	9800	32.8	7.216e-07
-9.26e-05	10200	35.2	7.744e-07
-9.25e-05	10000	32.8	7.216e-07
-9.24e-05	10000	35.2	7.744e-07
-9.23e-05	10200	36	7.92e-07
-9.22e-05	10200	36	7.92e-07
-9.21e-05	10400	36	7.92e-07
-9.2e-05	10400	35.2	7.744e-07
-9.19e-05	10600	36	7.92e-07
-9.18e-05	10600	37.6	8.272e-07
-9.17e-05	10800	37.6	8.272e-07
-9.16e-05	10800	39.2	8.624e-07
-9.15e-05	11000	38.4	8.448e-07
-9.14e-05	10800	39.2	8.624e-07
-9.13e-05	10800	39.2	8.624e-07
-9.12e-05	10800	39.2	8.624e-07
-9.11e-05	11000	39.2	8.624e-07
-9.1e-05	10800	40.8	8.976e-07
-9.09e-05	11000	40.8	8.976e-07
-9.08e-05	11000	40	8.8e-07
-9.07e-05	10800	40.8	8.976e-07
-9.06e-05	10800	40.8	8.976e-07
-9.05e-05	10600	41.6	9.152e-07
-9.04e-05	10400	40.8	8.976e-07
-9.03e-05	10400	40	8.8e-07
-9.02e-05	10400	40	8.8e-07
-9.01e-05	10400	41.6	9.152e-07
-9e-05	10400	40	8.8e-07
-8.99e-05	10200	41.6	9.152e-07
-8.98e-05	10200	40	8.8e-07
-8.97e-05	9800	40.8	8.976e-07
-8.96e-05	10000	40.8	8.976e-07
-8.95e-05	10000	40	8.8e-07
-8.94e-05	10000	40	8.8e-07
-8.93e-05	10000	40.8	8.976e-07
-8.92e-05	10000	40.8	8.976e-07
-8.91e-05	9600	40.8	8.976e-07
-8.9e-05	9800	40	8.8e-07
-8.89e-05	9600	40	8.8e-07
-8.88e-05	9600	40.8	8.976e-07
-8.87e-05	9400	40.8	8.976e-07
-8.86e-05	9400	40.8	8.976e-07
-8.85e-05	9600	40	8.8e-07
-8.84e-05	9200	39.2	8.624e-07
-8.83e-05	9200	40	8.8e-07
-8.82e-05	9200	40	8.8e-07
-8.81e-05	9000	40	8.8e-07
-8.8e-05	9000	40.8	8.976e-07
-8.79e-05	9000	39.2	8.624e-07
-8.78e-05	9000	40	8.8e-07
-8.77e-05	8800	39.2	8.624e-07
-8.76e-05	8800	39.2	8.624e-07
-8.75e-05	8600	39.2	8.624e-07
-8.74e-05	8400	40	8.8e-07
-8.73e-05	8600	39.2	8.624e-07
-8.72e-05	8200	38.4	8.448e-07
-8.71e-05	8000	38.4	8.448e-07
-8.7e-05	8200	38.4	8.448e-07
-8.69e-05	8000	38.4	8.448e-07
-8.68e-05	8200	38.4	8.448e-07
-8.67e-05	8000	38.4	8.448e-07
-8.66e-05	8000	38.4	8.448e-07
-8.65e-05	7800	37.6	8.272e-07
-8.64e-05	7800	36.8	8.096e-07
-8.63e-05	7600	38.4	8.448e-07
-8.62e-05	7800	38.4	8.448e-07
-8.61e-05	7600	37.6	8.272e-07
-8.6e-05	7400	38.4	8.448e-07
-8.59e-05	7400	37.6	8.272e-07
-8.58e-05	7200	37.6	8.272e-07
-8.57e-05	7200	37.6	8.272e-07
-8.56e-05	7200	36	7.92e-07
-8.55e-05	7000	36.8	8.096e-07
-8.54e-05	7000	36	7.92e-07
-8.53e-05	6800	36	7.92e-07
-8.52e-05	6600	35.2	7.744e-07
-8.51e-05	6600	35.2	7.744e-07
-8.5e-05	6600	35.2	7.744e-07
-8.49e-05	6200	36	7.92e-07
-8.48e-05	6400	35.2	7.744e-07
-8.47e-05	6200	35.2	7.744e-07
-8.46e-05	6000	35.2	7.744e-07
-8.45e-05	6000	34.4	7.568e-07
-8.44e-05	5600	33.6	7.392e-07
-8.43e-05	5800	33.6	7.392e-07
-8.42e-05	5600	34.4	7.568e-07
-8.41e-05	5600	34.4	7.568e-07
-8.4e-05	5400	33.6	7.392e-07
-8.39e-05	5400	33.6	7.392e-07
-8.38e-05	5000	33.6	7.392e-07
-8.37e-05	5000	32.8	7.216e-07
-8.36e-05	5000	33.6	7.392e-07
-8.35e-05	5000	32.8	7.216e-07
-8.34e-05	4800	32.8	7.216e-07
-8.33e-05	4800	32.8	7.216e-07
-8.32e-05	4400	32	7.04e-07
-8.31e-05	4600	32	7.04e-07
-8.3e-05	4200	32	7.04e-07
-8.29e-05	4200	32	7.04e-07
-8.28e-05	4200	31.2	6.864e-07
-8.27e-05	4200	29.6	6.512e-07
-8.26e-05	4000	30.4	6.688e-07
-8.25e-05	3800	30.4	6.688e-07
-8.24e-05	4000	31.2	6.864e-07
-8.23e-05	3400	29.6	6.512e-07
-8.22e-05	3600	29.6	6.512e-07
-8.21e-05	3400	28.8	6.336e-07
-8.2e-05	3400	28	6.16e-07
-8.19e-05	3400	27.2	5.984e-07
-8.18e-05	3200	30.4	6.688e-07
-8.17e-05	3200	27.2	5.984e-07
-8.16e-05	3200	27.2	5.984e-07
-8.15e-05	2800	27.2	5.984e-07
-8.14e-05	3200	24.8	5.456e-07
-8.13e-05	2800	27.2	5.984e-07
-8.12e-05	2800	25.6	5.632e-07
-8.11e-05	2600	24.8	5.456e-07
-8.1e-05	2400	25.6	5.632e-07
-8.09e-05	2600	24	5.28e-07
-8.08e-05	2600	23.2	5.104e-07
-8.07e-05	2400	24	5.28e-07
-8.06e-05	2000	25.6	5.632e-07
-8.05e-05	2400	22.4	4.928e-07
-8.04e-05	2000	21.6	4.752e-07
-8.03e-05	2200	20.8	4.576e-07
-8.02e-05	2000	20.8	4.576e-07
-8.01e-05	1800	19.2	4.224e-07
-8e-05	1800	20.8	4.576e-07
-7.99e-05	1600	20.8	4.576e-07
-7.98e-05	1800	19.2	4.224e-07
-7.97e-05	1400	20	4.4e-07
-7.96e-05	1400	18.4	4.048e-07
-7.95e-05	1200	19.2	4.224e-07
-7.94e-05	1200	18.4	4.048e-07
-7.93e-05	1000	17.6	3.872e-07
-7.92e-05	800	17.6	3.872e-07
-7.91e-05	1000	19.2	4.224e-07
-7.9e-05	1000	16	3.52e-07
-7.89e-05	1000	16.8	3.696e-07
-7.88e-05	600	14.4	3.168e-07
-7.87e-05	400	15.2	3.344e-07
-7.86e-05	400	16.8	3.696e-07
-7.85e-05	200	17.6	3.872e-07
-7.84e-05	400	14.4	3.168e-07
-7.83e-05	400	14.4	3.168e-07
-7.82e-05	200	13.6	2.992e-07
-7.81e-05	0	13.6	2.992e-07
-7.8e-05	-200	12	2.64e-07
-7.79e-05	-400	12.8	2.816e-07
-7.78e-05	-200	10.4	2.288e-07
-7.77e-05	0	12	2.64e-07
-7.76e-05	-400	11.2	2.464e-07
-7.75e-05	-600	11.2	2.464e-07
-7.74e-05	-600	10.4	2.288e-07
-7.73e-05	-800	10.4	2.288e-07
-7.72e-05	-600	9.6	2.112e-07
-7.71e-05	-800	10.4	2.288e-07
-7.7e-05	-1200	9.6	2.112e-07
-7.69e-05	-1000	9.6	2.112e-07
-7.68e-05	-1200	8.8	1.936e-07
-7.67e-05	-1200	8.8	1.936e-07
-7.66e-05	-1400	8	1.76e-07
-7.65e-05	-1400	8	1.76e-07
-7.64e-05	-1600	7.2	1.584e-07
-7.63e-05	-1600	9.6	2.112e-07
-7.62e-05	-1800	6.4	1.408e-07
-7.61e-05	-1600	5.6	1.232e-07
-7.6e-05	-2000	6.4	1.408e-07
-7.59e-05	-2000	5.6	1.232e-07
-7.58e-05	-2000	4	8.8e-08
-7.57e-05	-2000	4	8.8e-08
-7.56e-05	-2200	4	8.8e-08
-7.55e-05	-2200	4	8.8e-08
-7.54e-05	-2200	4.8	1.056e-07
-7.53e-05	-2600	2.4	5.28e-08
-7.52e-05	-2800	1.6	3.52e-08
-7.51e-05	-2600	1.6	3.52e-08
-7.5e-05	-2600	0.8	1.76e-08
-7.49e-05	-2800	1.6	3.52e-08
-7.48e-05	-2800	0.8	1.76e-08
-7.47e-05	-2600	2.4	5.28e-08
-7.46e-05	-2800	0.8	1.76e-08
-7.45e-05	-3200	-0.8	-1.76e-08
-7.44e-05	-3400	-0.8	-1.76e-08
-7.43e-05	-3200	0	0
-7.42e-05	-3200	-0.8	-1.76e-08
-7.41e-05	-3200	-3.2	-7.04e-08
-7.4e-05	-3400	-0.8	-1.76e-08
-7.39e-05	-3600	-2.4	-5.28e-08
-7.38e-05	-3800	-2.4	-5.28e-08
-7.37e-05	-3600	-3.2	-7.04e-08
-7.36e-05	-3600	-3.2	-7.04e-08
-7.35e-05	-3600	-4	-8.8e-08
-7.34e-05	-3800	-3.2	-7.04e-08
-7.33e-05	-4000	-5.6	-1.232e-07
-7.32e-05	-3800	-5.6	-1.232e-07
-7.31e-05	-4000	-5.6	-1.232e-07
-7.3e-05	-4200	-5.6	-1.232e-07
-7.29e-05	-4200	-6.4	-1.408e-07
-7.28e-05	-4000	-7.2	-1.584e-07
-7.27e-05	-4400	-8	-1.76e-07
-7.26e-05	-4600	-8	-1.76e-07
-7.25e-05	-4600	-8	-1.76e-07
-7.24e-05	-4800	-8.8	-1.936e-07
-7.23e-05	-4800	-8.8	-1.936e-07
-7.22e-05	-4800	-10.4	-2.288e-07
-7.21e-05	-5000	-10.4	-2.288e-07
-7.2e-05	-4800	-12	-2.64e-07
-7.19e-05	-5200	-11.2	-2.464e-07
-7.18e-05	-5200	-13.6	-2.992e-07
-7.17e-05	-5400	-13.6	-2.992e-07
-7.16e-05	-5600	-11.2	-2.464e-07
-7.15e-05	-5400	-13.6	-2.992e-07
-7.14e-05	-5400	-12.8	-2.816e-07
-7.13e-05	-5800	-14.4	-3.168e-07
-7.12e-05	-5200	-15.2	-3.344e-07
-7.11e-05	-5400	-14.4	-3.168e-07
-7.1e-05	-5800	-15.2	-3.344e-07
-7.09e-05	-6200	-16	-3.52e-07
-7.08e-05	-6000	-16.8	-3.696e-07
-7.07e-05	-6000	-19.2	-4.224e-07
-7.06e-05	-6000	-18.4	-4.048e-07
-7.05e-05	-6400	-19.2	-4.224e-07
-7.04e-05	-6600	-20	-4.4e-07
-7.03e-05	-6600	-20	-4.4e-07
-7.02e-05	-6600	-19.2	-4.224e-07
-7.01e-05	-6600	-20.8	-4.576e-07
-7e-05	-7000	-21.6	-4.752e-07
-6.99e-05	-7000	-21.6	-4.752e-07
-6.98e-05	-7200	-21.6	-4.752e-07
-6.97e-05	-7200	-23.2	-5.104e-07
-6.96e-05	-7200	-24	-5.28e-07
-6.95e-05	-7200	-25.6	-5.632e-07
-6.94e-05	-7200	-24.8	-5.456e-07
-6.93e-05	-7600	-21.6	-4.752e-07
-6.92e-05	-7400	-27.2	-5.984e-07
-6.91e-05	-7600	-25.6	-5.632e-07
-6.9e-05	-7800	-25.6	-5.632e-07
-6.89e-05	-8000	-26.4	-5.808e-07
-6.88e-05	-8200	-28	-6.16e-07
-6.87e-05	-8200	-29.6	-6.512e-07
-6.86e-05	-8200	-28.8	-6.336e-07
-6.85e-05	-8400	-28.8	-6.336e-07
-6.84e-05	-8400	-30.4	-6.688e-07
-6.83e-05	-8600	-32	-7.04e-07
-6.82e-05	-8600	-30.4	-6.688e-07
-6.81e-05	-8800	-31.2	-6.864e-07
-6.8e-05	-8800	-30.4	-6.688e-07
-6.79e-05	-8800	-31.2	-6.864e-07
-6.78e-05	-8800	-33.6	-7.392e-07
-6.77e-05	-9000	-33.6	-7.392e-07
-6.76e-05	-9200	-32	-7.04e-07
-6.75e-05	-8800	-33.6	-7.392e-07
-6.74e-05	-8800	-34.4	-7.568e-07
-6.73e-05	-8800	-33.6	-7.392e-07
-6.72e-05	-9000	-34.4	-7.568e-07
-6.71e-05	-9000	-35.2	-7.744e-07
-6.7e-05	-9000	-34.4	-7.568e-07
-6.69e-05	-8400	-34.4	-7.568e-07
-6.68e-05	-8800	-34.4	-7.568e-07
-6.67e-05	-9000	-34.4	-7.568e-07
-6.66e-05	-9000	-36	-7.92e-07
-6.65e-05	-9000	-35.2	-7.744e-07
-6.64e-05	-8800	-35.2	-7.744e-07
-6.63e-05	-8800	-36	-7.92e-07
-6.62e-05	-8600	-36	-7.92e-07
-6.61e-05	-8800	-35.2	-7.744e-07
-6.6e-05	-8800	-36.8	-8.096e-07
-6.59e-05	-9000	-34.4	-7.568e-07
-6.58e-05	-8600	-36	-7.92e-07
-6.57e-05	-8600	-35.2	-7.744e-07
-6.56e-05	-8600	-36	-7.92e-07
-6.55e-05	-8600	-35.2	-7.744e-07
-6.54e-05	-8600	-36	-7.92e-07
-6.53e-05	-8800	-36.8	-8.096e-07
-6.52e-05	-8600	-35.2	-7.744e-07
-6.51e-05	-8600	-36.8	-8.096e-07
-6.5e-05	-8600	-36.8	-8.096e-07
-6.49e-05	-8400	-36.8	-8.096e-07
-6.48e-05	-8600	-36	-7.92e-07
-6.47e-05	-8200	-36	-7.92e-07
-6.46e-05	-8800	-36	-7.92e-07
-6.45e-05	-8400	-35.2	-7.744e-07
-6.44e-05	-8400	-36	-7.92e-07
-6.43e-05	-8400	-36	-7.92e-07
-6.42e-05	-8600	-36	-7.92e-07
-6.41e-05	-8600	-36.8	-8.096e-07
-6.4e-05	-8200	-35.2	-7.744e-07
-6.39e-05	-8200	-35.2	-7.744e-07
-6.38e-05	-8400	-35.2	-7.744e-07
-6.37e-05	-8400	-36	-7.92e-07
-6.36e-05	-8400	-36	-7.92e-07
-6.35e-05	-8400	-36	-7.92e-07
-6.34e-05	-8000	-36	-7.92e-07
-6.33e-05	-8400	-35.2	-7.744e-07
-6.32e-05	-8000	-36	-7.92e-07
-6.31e-05	-8000	-36	-7.92e-07
-6.3e-05	-7800	-36	-7.92e-07
-6.29e-05	-7800	-36	-7.92e-07
-6.28e-05	-7800	-36	-7.92e-07
-6.27e-05	-7800	-36	-7.92e-07
-6.26e-05	-8000	-36	-7.92e-07
-6.25e-05	-7800	-36	-7.92e-07
-6.24e-05	-7800	-36	-7.92e-07
-6.23e-05	-7600	-36	-7.92e-07
-6.22e-05	-7800	-36	-7.92e-07
-6.21e-05	-7800	-36	-7.92e-07
-6.2e-05	-7800	-35.2	-7.744e-07
-6.19e-05	-7400	-36	-7.92e-07
-6.18e-05	-7800	-35.2	-7.744e-07
-6.17e-05	-7600	-36	-7.92e-07
-6.16e-05	-7400	-35.2	-7.744e-07
-6.15e-05	-7400	-36	-7.92e-07
-6.14e-05	-7200	-35.2	-7.744e-07
-6.13e-05	-7200	-35.2	-7.744e-07
-6.12e-05	-7200	-35.2	-7.744e-07
-6.11e-05	-7000	-35.2	-7.744e-07
-6.1e-05	-7000	-35.2	-7.744e-07
-6.09e-05	-7000	-34.4	-7.568e-07
-6.08e-05	-7200	-34.4	-7.568e-07
-6.07e-05	-6600	-34.4	-7.568e-07
-6.06e-05	-6600	-34.4	-7.568e-07
-6.05e-05	-7000	-34.4	-7.568e-07
-6.04e-05	-6800	-34.4	-7.568e-07
-6.03e-05	-6400	-34.4	-7.568e-07
-6.02e-05	-6200	-34.4	-7.568e-07
-6.01e-05	-6600	-33.6	-7.392e-07
-6e-05	-6400	-34.4	-7.568e-07
-5.99e-05	-6200	-33.6	-7.392e-07
-5.98e-05	-6000	-33.6	-7.392e-07
-5.97e-05	-6000	-33.6	-7.392e-07
-5.96e-05	-6200	-33.6	-7.392e-07
-5.95e-05	-6000	-33.6	-7.392e-07
-5.94e-05	-6000	-32.8	-7.216e-07
-5.93e-05	-5400	-33.6	-7.392e-07
-5.92e-05	-5600	-32	-7.04e-07
-5.91e-05	-5600	-32.8	-7.216e-07
-5.9e-05	-5800	-32	-7.04e-07
-5.89e-05	-5600	-32	-7.04e-07
-5.88e-05	-5200	-32.8	-7.216e-07
-5.87e-05	-5400	-32	-7.04e-07
-5.86e-05	-5200	-32	-7.04e-07
-5.85e-05	-5400	-32	-7.04e-07
-5.84e-05	-5200	-30.4	-6.688e-07
-5.83e-05	-5200	-31.2	-6.864e-07
-5.82e-05	-5200	-31.2	-6.864e-07
-5.81e-05	-4800	-31.2	-6.864e-07
-5.8e-05	-4600	-31.2	-6.864e-07
-5.79e-05	-4400	-30.4	-6.688e-07
-5.78e-05	-4600	-32	-7.04e-07
-5.77e-05	-4400	-29.6	-6.512e-07
-5.76e-05	-4200	-30.4	-6.688e-07
-5.75e-05	-4200	-30.4	-6.688e-07
-5.74e-05	-4000	-29.6	-6.512e-07
-5.73e-05	-4000	-30.4	-6.688e-07
-5.72e-05	-4000	-29.6	-6.512e-07
-5.71e-05	-3600	-28.8	-6.336e-07
-5.7e-05	-3400	-28.8	-6.336e-07
-5.69e-05	-3600	-29.6	-6.512e-07
-5.68e-05	-3400	-29.6	-6.512e-07
-5.67e-05	-3200	-28.8	-6.336e-07
-5.66e-05	-3400	-28	-6.16e-07
-5.65e-05	-3400	-28.8	-6.336e-07
-5.64e-05	-3200	-28	-6.16e-07
-5.63e-05	-3000	-28.8	-6.336e-07
-5.62e-05	-3000	-28	-6.16e-07
-5.61e-05	-2800	-27.2	-5.984e-07
-5.6e-05	-2600	-27.2	-5.984e-07
-5.59e-05	-2600	-27.2	-5.984e-07
-5.58e-05	-2400	-26.4	-5.808e-07
-5.57e-05	-2400	-25.6	-5.632e-07
-5.56e-05	-2200	-26.4	-5.808e-07
-5.55e-05	-2000	-26.4	-5.808e-07
-5.54e-05	-2200	-26.4	-5.808e-07
-5.53e-05	-2600	-30.4	-6.688e-07
-5.52e-05	-2400	-26.4	-5.808e-07
-5.51e-05	-2000	-24.8	-5.456e-07
-5.5e-05	-2000	-23.2	-5.104e-07
-5.49e-05	-2000	-24	-5.28e-07
-5.48e-05	-1800	-24	-5.28e-07
-5.47e-05	-1600	-23.2	-5.104e-07
-5.46e-05	-1600	-24	-5.28e-07
-5.45e-05	-1600	-20.8	-4.576e-07
-5.44e-05	-1600	-21.6	-4.752e-07
-5.43e-05	-1200	-23.2	-5.104e-07
-5.42e-05	-1600	-20.8	-4.576e-07
-5.41e-05	-1600	-21.6	-4.752e-07
-5.4e-05	-1200	-20.8	-4.576e-07
-5.39e-05	-1000	-20	-4.4e-07
-5.38e-05	-1200	-20.8	-4.576e-07
-5.37e-05	-800	-20	-4.4e-07
-5.36e-05	-600	-19.2	-4.224e-07
-5.35e-05	-800	-20.8	-4.576e-07
-5.34e-05	-600	-18.4	-4.048e-07
-5.33e-05	-600	-20.8	-4.576e-07
-5.32e-05	-600	-16.8	-3.696e-07
-5.31e-05	-400	-19.2	-4.224e-07
-5.3e-05	-400	-18.4	-4.048e-07
-5.29e-05	0	-15.2	-3.344e-07
-5.28e-05	-400	-16	-3.52e-07
-5.27e-05	-400	-16	-3.52e-07
-5.26e-05	-200	-16	-3.52e-07
-5.25e-05	-200	-14.4	-3.168e-07
-5.24e-05	-200	-15.2	-3.344e-07
-5.23e-05	0	-15.2	-3.344e-07
-5.22e-05	400	-14.4	-3.168e-07
-5.21e-05	400	-15.2	-3.344e-07
-5.2e-05	200	-14.4	-3.168e-07
-5.19e-05	400	-12	-2.64e-07
-5.18e-05	400	-12.8	-2.816e-07
-5.17e-05	600	-13.6	-2.992e-07
-5.16e-05	600	-13.6	-2.992e-07
-5.15e-05	1000	-12.8	-2.816e-07
-5.14e-05	800	-10.4	-2.288e-07
-5.13e-05	1000	-11.2	-2.464e-07
-5.12e-05	800	-10.4	-2.288e-07
-5.11e-05	1200	-12.8	-2.816e-07
-5.1e-05	1000	-10.4	-2.288e-07
-5.09e-05	1200	-8.8	-1.936e-07
-5.08e-05	1200	-9.6	-2.112e-07
-5.07e-05	1200	-10.4	-2.288e-07
-5.06e-05	1400	-10.4	-2.288e-07
-5.05e-05	1400	-9.6	-2.112e-07
-5.04e-05	1600	-9.6	-2.112e-07
-5.03e-05	1400	-7.2	-1.584e-07
-5.02e-05	1400	-8	-1.76e-07
-5.01e-05	1800	-8.8	-1.936e-07
-5e-05	1800	-8	-1.76e-07
-4.99e-05	1600	-7.2	-1.584e-07
-4.98e-05	2200	-6.4	-1.408e-07
-4.97e-05	2000	-7.2	-1.584e-07
-4.96e-05	2200	-8	-1.76e-07
-4.95e-05	2200	-4.8	-1.056e-07
-4.94e-05	2400	-4.8	-1.056e-07
-4.93e-05	2200	-4.8	-1.056e-07
-4.92e-05	2400	-4	-8.8e-08
-4.91e-05	2400	-4.8	-1.056e-07
-4.9e-05	2400	-3.2	-7.04e-08
-4.89e-05	2600	-4	-8.8e-08
-4.88e-05	2800	-4	-8.8e-08
-4.87e-05	2600	-2.4	-5.28e-08
-4.86e-05	3000	-3.2	-7.04e-08
-4.85e-05	2800	-2.4	-5.28e-08
-4.84e-05	3000	-1.6	-3.52e-08
-4.83e-05	3000	-0.8	-1.76e-08
-4.82e-05	3000	0	0
-4.81e-05	3000	0	0
-4.8e-05	3400	-0.8	-1.76e-08
-4.79e-05	3400	-0.8	-1.76e-08
-4.78e-05	3200	-0.8	-1.76e-08
-4.77e-05	3400	0	0
-4.76e-05	3400	0	0
-4.75e-05	3600	1.6	3.52e-08
-4.74e-05	3600	0	0
-4.73e-05	3800	0	0
-4.72e-05	3800	1.6	3.52e-08
-4.71e-05	4200	2.4	5.28e-08
-4.7e-05	3800	3.2	7.04e-08
-4.69e-05	4000	4	8.8e-08
-4.68e-05	4000	2.4	5.28e-08
-4.67e-05	4000	4.8	1.056e-07
-4.66e-05	4200	5.6	1.232e-07
-4.65e-05	4400	4.8	1.056e-07
-4.64e-05	4600	6.4	1.408e-07
-4.63e-05	4800	6.4	1.408e-07
-4.62e-05	4600	6.4	1.408e-07
-4.61e-05	4600	6.4	1.408e-07
-4.6e-05	5000	6.4	1.408e-07
-4.59e-05	5200	8	1.76e-07
-4.58e-05	5200	8	1.76e-07
-4.57e-05	5200	8	1.76e-07
-4.56e-05	5200	8	1.76e-07
-4.55e-05	5200	9.6	2.112e-07
-4.54e-05	5800	10.4	2.288e-07
-4.53e-05	5400	8.8	1.936e-07
-4.52e-05	5600	11.2	2.464e-07
-4.51e-05	5800	12.8	2.816e-07
-4.5e-05	5800	12	2.64e-07
-4.49e-05	6200	13.6	2.992e-07
-4.48e-05	5800	15.2	3.344e-07
-4.47e-05	6000	14.4	3.168e-07
-4.46e-05	6400	14.4	3.168e-07
-4.45e-05	6400	14.4	3.168e-07
-4.44e-05	6400	15.2	3.344e-07
-4.43e-05	6800	15.2	3.344e-07
-4.42e-05	6600	16.8	3.696e-07
-4.41e-05	7000	16	3.52e-07
-4.4e-05	7000	16.8	3.696e-07
-4.39e-05	7000	16.8	3.696e-07
-4.38e-05	7000	18.4	4.048e-07
-4.37e-05	7200	19.2	4.224e-07
-4.36e-05	7600	19.2	4.224e-07
-4.35e-05	7400	22.4	4.928e-07
-4.34e-05	7800	22.4	4.928e-07
-4.33e-05	7800	22.4	4.928e-07
-4.32e-05	8200	21.6	4.752e-07
-4.31e-05	8200	23.2	5.104e-07
-4.3e-05	8200	23.2	5.104e-07
-4.29e-05	8400	24	5.28e-07
-4.28e-05	8400	22.4	4.928e-07
-4.27e-05	8600	24.8	5.456e-07
-4.26e-05	8600	26.4	5.808e-07
-4.25e-05	8600	23.2	5.104e-07
-4.24e-05	9000	26.4	5.808e-07
-4.23e-05	9000	26.4	5.808e-07
-4.22e-05	8800	28	6.16e-07
-4.21e-05	9000	28	6.16e-07
-4.2e-05	9000	29.6	6.512e-07
-4.19e-05	9200	31.2	6.864e-07
-4.18e-05	9400	31.2	6.864e-07
-4.17e-05	9600	31.2	6.864e-07
-4.16e-05	9600	29.6	6.512e-07
-4.15e-05	9800	32.8	7.216e-07
-4.14e-05	10000	33.6	7.392e-07
-4.13e-05	10200	33.6	7.392e-07
-4.12e-05	10000	34.4	7.568e-07
-4.11e-05	10200	32.8	7.216e-07
-4.1e-05	10400	33.6	7.392e-07
-4.09e-05	10200	34.4	7.568e-07
-4.08e-05	10400	35.2	7.744e-07
-4.07e-05	10600	35.2	7.744e-07
-4.06e-05	10600	36.8	8.096e-07
-4.05e-05	10800	36.8	8.096e-07
-4.04e-05	10800	38.4	8.448e-07
-4.03e-05	10800	38.4	8.448e-07
-4.02e-05	10800	37.6	8.272e-07
-4.01e-05	11000	38.4	8.448e-07
-4e-05	10600	39.2	8.624e-07
-3.99e-05	10600	38.4	8.448e-07
-3.98e-05	11000	39.2	8.624e-07
-3.97e-05	10800	39.2	8.624e-07
-3.96e-05	10800	40	8.8e-07
-3.95e-05	10800	40	8.8e-07
-3.94e-05	10600	40.8	8.976e-07
-3.93e-05	10800	40	8.8e-07
-3.92e-05	10600	40	8.8e-07
-3.91e-05	10400	40	8.8e-07
-3.9e-05	10600	40	8.8e-07
-3.89e-05	10400	40	8.8e-07
-3.88e-05	10200	41.6	9.152e-07
-3.87e-05	10200	40.8	8.976e-07
-3.86e-05	10200	40.8	8.976e-07
-3.85e-05	10000	40.8	8.976e-07
-3.84e-05	10000	40.8	8.976e-07
-3.83e-05	10000	40.8	8.976e-07
-3.82e-05	10000	40	8.8e-07
-3.81e-05	9800	40.8	8.976e-07
-3.8e-05	10000	40	8.8e-07
-3.79e-05	9800	40	8.8e-07
-3.78e-05	9600	40	8.8e-07
-3.77e-05	9400	40	8.8e-07
-3.76e-05	9400	40	8.8e-07
-3.75e-05	9400	39.2	8.624e-07
-3.74e-05	9200	40	8.8e-07
-3.73e-05	9400	40	8.8e-07
-3.72e-05	9200	40	8.8e-07
-3.71e-05	9200	40.8	8.976e-07
-3.7e-05	9200	40.8	8.976e-07
-3.69e-05	9200	40	8.8e-07
-3.68e-05	9000	40	8.8e-07
-3.67e-05	9000	40	8.8e-07
-3.66e-05	9000	38.4	8.448e-07
-3.65e-05	9000	39.2	8.624e-07
-3.64e-05	8400	39.2	8.624e-07
-3.63e-05	8800	39.2	8.624e-07
-3.62e-05	8600	40	8.8e-07
-3.61e-05	8600	38.4	8.448e-07
-3.6e-05	8600	39.2	8.624e-07
-3.59e-05	8400	39.2	8.624e-07
-3.58e-05	8400	37.6	8.272e-07
-3.57e-05	8000	38.4	8.448e-07
-3.56e-05	8200	39.2	8.624e-07
-3.55e-05	8200	39.2	8.624e-07
-3.54e-05	8000	38.4	8.448e-07
-3.53e-05	8000	37.6	8.272e-07
-3.52e-05	8000	38.4	8.448e-07
-3.51e-05	7800	37.6	8.272e-07
-3.5e-05	7800	37.6	8.272e-07
-3.49e-05	7400	36.8	8.096e-07
-3.48e-05	7400	37.6	8.272e-07
-3.47e-05	7600	37.6	8.272e-07
-3.46e-05	7400	36.8	8.096e-07
-3.45e-05	7200	37.6	8.272e-07
-3.44e-05	7200	37.6	8.272e-07
-3.43e-05	7000	36.8	8.096e-07
-3.42e-05	7000	36	7.92e-07
-3.41e-05	7000	36.8	8.096e-07
-3.4e-05	6800	36.8	8.096e-07
-3.39e-05	6600	36.8	8.096e-07
-3.38e-05	6600	36.8	8.096e-07
-3.37e-05	6600	35.2	7.744e-07
-3.36e-05	6400	36.8	8.096e-07
-3.35e-05	6200	36	7.92e-07
-3.34e-05	6200	35.2	7.744e-07
-3.33e-05	6200	35.2	7.744e-07
-3.32e-05	6200	34.4	7.568e-07
-3.31e-05	6000	34.4	7.568e-07
-3.3e-05	5800	34.4	7.568e-07
-3.29e-05	5800	34.4	7.568e-07
-3.28e-05	5600	33.6	7.392e-07
-3.27e-05	5600	34.4	7.568e-07
-3.26e-05	5400	32.8	7.216e-07
-3.25e-05	5400	34.4	7.568e-07
-3.24e-05	5200	33.6	7.392e-07
-3.23e-05	5200	32	7.04e-07
-3.22e-05	5000	31.2	6.864e-07
-3.21e-05	4800	32.8	7.216e-07
-3.2e-05	4600	32.8	7.216e-07
-3.19e-05	4600	32	7.04e-07
-3.18e-05	4800	31.2	6.864e-07
-3.17e-05	4400	31.2	6.864e-07
-3.16e-05	4400	30.4	6.688e-07
-3.15e-05	4400	31.2	6.864e-07
-3.14e-05	4000	31.2	6.864e-07
-3.13e-05	4000	30.4	6.688e-07
-3.12e-05	3800	30.4	6.688e-07
-3.11e-05	3800	28.8	6.336e-07
-3.1e-05	3800	29.6	6.512e-07
-3.09e-05	3800	29.6	6.512e-07
-3.08e-05	3400	28	6.16e-07
-3.07e-05	3400	28.8	6.336e-07
-3.06e-05	3400	28	6.16e-07
-3.05e-05	3400	26.4	5.808e-07
-3.04e-05	3200	28	6.16e-07
-3.03e-05	3200	28	6.16e-07
-3.02e-05	2800	27.2	5.984e-07
-3.01e-05	3200	28.8	6.336e-07
-3e-05	2800	28	6.16e-07
-2.99e-05	3000	27.2	5.984e-07
-2.98e-05	3000	24.8	5.456e-07
-2.97e-05	2800	24.8	5.456e-07
-2.96e-05	2600	24.8	5.456e-07
-2.95e-05	2600	24.8	5.456e-07
-2.94e-05	2600	23.2	5.104e-07
-2.93e-05	2400	22.4	4.928e-07
-2.92e-05	2200	23.2	5.104e-07
-2.91e-05	2200	21.6	4.752e-07
-2.9e-05	2000	21.6	4.752e-07
-2.89e-05	1800	23.2	5.104e-07
-2.88e-05	1800	21.6	4.752e-07
-2.87e-05	1800	21.6	4.752e-07
-2.86e-05	1600	20.8	4.576e-07
-2.85e-05	1600	20.8	4.576e-07
-2.84e-05	1400	20	4.4e-07
-2.83e-05	1200	19.2	4.224e-07
-2.82e-05	1400	20.8	4.576e-07
-2.81e-05	1400	18.4	4.048e-07
-2.8e-05	1200	19.2	4.224e-07
-2.79e-05	1000	18.4	4.048e-07
-2.78e-05	800	16.8	3.696e-07
-2.77e-05	800	17.6	3.872e-07
-2.76e-05	600	16.8	3.696e-07
-2.75e-05	600	16.8	3.696e-07
-2.74e-05	600	16.8	3.696e-07
-2.73e-05	600	15.2	3.344e-07
-2.72e-05	600	16	3.52e-07
-2.71e-05	400	14.4	3.168e-07
-2.7e-05	200	15.2	3.344e-07
-2.69e-05	0	14.4	3.168e-07
-2.68e-05	200	13.6	2.992e-07
-2.67e-05	200	12.8	2.816e-07
-2.66e-05	0	12	2.64e-07
-2.65e-05	0	12	2.64e-07
-2.64e-05	-200	12	2.64e-07
-2.63e-05	-200	12.8	2.816e-07
-2.62e-05	-200	11.2	2.464e-07
-2.61e-05	-600	9.6	2.112e-07
-2.6e-05	-600	11.2	2.464e-07
-2.59e-05	-600	10.4	2.288e-07
-2.58e-05	-800	8.8	1.936e-07
-2.57e-05	-800	9.6	2.112e-07
-2.56e-05	-1000	12	2.64e-07
-2.55e-05	-800	10.4	2.288e-07
-2.54e-05	-1000	7.2	1.584e-07
-2.53e-05	-1400	8.8	1.936e-07
-2.52e-05	-1200	7.2	1.584e-07
-2.51e-05	-1200	6.4	1.408e-07
-2.5e-05	-1600	8
-2.49e-05	-1600	6.4
-2.48e-05	-1800	7.2
-2.47e-05	-1800	4.8
-2.46e-05	-1600	5.6
-2.45e-05	-2000	2.4
-2.44e-05	-2000	4.8
-2.43e-05	-2000	6.4
-2.42e-05	-2200	3.2
-2.41e-05	-2200	3.2
-2.4e-05	-2400	3.2
-2.39e-05	-2400	4
-2.38e-05	-2400	3.2
-2.37e-05	-2600	1.6
-2.36e-05	-2600	1.6
-2.35e-05	-2800	1.6
-2.34e-05	-2800	1.6
-2.33e-05	-2800	0
-2.32e-05	-2800	0
-2.31e-05	-3200	0
-2.3e-05	-3200	0.8
-2.29e-05	-3200	-0.8
-2.28e-05	-3200	-0.8
-2.27e-05	-3200	-1.6
-2.26e-05	-3400	-3.2
-2.25e-05	-3400	-2.4
-2.24e-05	-3600	-2.4
-2.23e-05	-3600	-1.6
-2.22e-05	-3800	-4.8
-2.21e-05	-4000	-4
-2.2e-05	-3800	-2.4
-2.19e-05	-3800	-4
-2.18e-05	-4000	-7.2
-2.17e-05	-3800	-5.6
-2.16e-05	-4000	-6.4
-2.15e-05	-4200	-6.4
-2.14e-05	-4000	-7.2
-2.13e-05	-4200	-6.4
-2.12e-05	-4200	-8
-2.11e-05	-4400	-8
-2.1e-05	-4400	-10.4
-2.09e-05	-4600	-10.4
-2.08e-05	-4800	-9.6
-2.07e-05	-4800	-10.4
-2.06e-05	-5000	-9.6
-2.05e-05	-4800	-12
-2.04e-05	-5000	-12
-2.03e-05	-5200	-13.6
-2.02e-05	-5200	-13.6
-2.01e-05	-5400	-12.8
-2e-05	-5600	-14.4
-1.99e-05	-5400	-12
-1.98e-05	-5800	-15.2
-1.97e-05	-5600	-16
-1.96e-05	-5800	-14.4
-1.95e-05	-6000	-16.8
-1.94e-05	-6200	-16.8
-1.93e-05	-6400	-17.6
-1.92e-05	-6400	-18.4
-1.91e-05	-6400	-24.8
-1.9e-05	-6400	-19.2
-1.89e-05	-6400	-20
-1.88e-05	-6600	-20
-1.87e-05	-6800	-21.6
-1.86e-05	-7000	-20
-1.85e-05	-6800	-21.6
-1.84e-05	-7200	-22.4
-1.83e-05	-7000	-22.4
-1.82e-05	-7200	-24.8
-1.81e-05	-7200	-24
-1.8e-05	-7800	-24.8
-1.79e-05	-7600	-24.8
-1.78e-05	-7600	-24.8
-1.77e-05	-7600	-27.2
-1.76e-05	-7800	-28.8
-1.75e-05	-8000	-27.2
-1.74e-05	-8200	-28.8
-1.73e-05	-8200	-28.8
-1.72e-05	-8200	-29.6
-1.71e-05	-8400	-29.6
-1.7e-05	-8400	-31.2
-1.69e-05	-8600	-31.2
-1.68e-05	-8800	-30.4
-1.67e-05	-8800	-32.8
-1.66e-05	-8600	-32
-1.65e-05	-8800	-31.2
-1.64e-05	-9000	-31.2
-1.63e-05	-9000	-33.6
-1.62e-05	-9000	-32.8
-1.61e-05	-9000	-32.8
-1.6e-05	-9000	-32.8
-1.59e-05	-9000	-32
-1.58e-05	-8800	-32.8
-1.57e-05	-8800	-33.6
-1.56e-05	-8800	-33.6
-1.55e-05	-9000	-33.6
-1.54e-05	-8600	-34.4
-1.53e-05	-8600	-34.4
-1.52e-05	-8800	-34.4
-1.51e-05	-8800	-34.4
-1.5e-05	-8600	-33.6
-1.49e-05	-8600	-34.4
-1.48e-05	-8800	-35.2
-1.47e-05	-8800	-35.2
-1.46e-05	-8600	-34.4
-1.45e-05	-8600	-35.2
-1.44e-05	-8800	-36
-1.43e-05	-8800	-34.4
-1.42e-05	-8600	-35.2
-1.41e-05	-8800	-34.4
-1.4e-05	-8400	-33.6
-1.39e-05	-8800	-35.2
-1.38e-05	-8400	-35.2
-1.37e-05	-8600	-35.2
-1.36e-05	-8600	-35.2
-1.35e-05	-8600	-34.4
-1.34e-05	-8400	-35.2
-1.33e-05	-8600	-35.2
-1.32e-05	-8800	-36
-1.31e-05	-8400	-35.2
-1.3e-05	-8400	-35.2
-1.29e-05	-8400	-34.4
-1.28e-05	-8400	-35.2
-1.27e-05	-8400	-35.2
-1.26e-05	-8600	-35.2
-1.25e-05	-8400	-35.2
-1.24e-05	-8200	-35.2
-1.23e-05	-8400	-35.2
-1.22e-05	-8400	-35.2
-1.21e-05	-8200	-35.2
-1.2e-05	-8000	-36
-1.19e-05	-8000	-36
-1.18e-05	-8200	-35.2
-1.17e-05	-8000	-35.2
-1.16e-05	-8000	-34.4
-1.15e-05	-8000	-36
-1.14e-05	-8000	-35.2
-1.13e-05	-7800	-34.4
-1.12e-05	-7800	-35.2
-1.11e-05	-7800	-35.2
-1.1e-05	-7800	-34.4
-1.09e-05	-7800	-35.2
-1.08e-05	-7600	-35.2
-1.07e-05	-7600	-34.4
-1.06e-05	-7600	-35.2
-1.05e-05	-7600	-36
-1.04e-05	-7600	-35.2
-1.03e-05	-7600	-35.2
-1.02e-05	-7200	-34.4
-1.01e-05	-7400	-35.2
-1e-05	-7200	-34.4
-9.9e-06	-7200	-34.4
-9.8e-06	-7200	-33.6
-9.7e-06	-7200	-32
-9.6e-06	-6800	-34.4
-9.5e-06	-7000	-33.6
-9.4e-06	-6800	-33.6
-9.3e-06	-6800	-34.4
-9.2e-06	-6800	-33.6
-9.1e-06	-6800	-33.6
-9e-06	-6400	-32.8
-8.9e-06	-6400	-32
-8.8e-06	-6400	-32.8
-8.7e-06	-6200	-33.6
-8.6e-06	-6200	-32
-8.5e-06	-6200	-32.8
-8.4e-06	-6000	-32.8
-8.3e-06	-5800	-32
-8.2e-06	-6000	-33.6
-8.1e-06	-5800	-32.8
-8e-06	-6000	-32
-7.9e-06	-5600	-32
-7.8e-06	-5600	-32.8
-7.7e-06	-5600	-32
-7.6e-06	-5800	-32.8
-7.5e-06	-5200	-31.2
-7.4e-06	-5600	-32
-7.3e-06	-5200	-30.4
-7.2e-06	-5200	-32
-7.1e-06	-5000	-30.4
-7e-06	-4800	-30.4
-6.9e-06	-4800	-29.6
-6.8e-06	-5000	-31.2
-6.7e-06	-4800	-29.6
-6.6e-06	-4600	-30.4
-6.5e-06	-4600	-29.6
-6.4e-06	-4400	-29.6
-6.3e-06	-4400	-29.6
-6.2e-06	-4400	-28.8
-6.1e-06	-4200	-28.8
-6e-06	-4200	-28.8
-5.9e-06	-4200	-28.8
-5.8e-06	-3800	-28
-5.7e-06	-3800	-28.8
-5.6e-06	-3600	-28.8
-5.5e-06	-3400	-26.4
-5.4e-06	-3400	-26.4
-5.3e-06	-3400	-27.2
-5.2e-06	-3400	-27.2
-5.1e-06	-3000	-27.2
-5e-06	-3000	-26.4
-4.9e-06	-3000	-27.2
-4.8e-06	-2800	-27.2
-4.7e-06	-2600	-25.6
-4.6e-06	-2400	-29.6
-4.5e-06	-2600	-25.6
-4.4e-06	-2600	-25.6
-4.3e-06	-2400	-25.6
-4.2e-06	-2400	-24.8
-4.1e-06	-2000	-24.8
-4e-06	-2200	-25.6
-3.9e-06	-2200	-24.8
-3.8e-06	-2000	-24
-3.7e-06	-1800	-24
-3.6e-06	-1600	-20
-3.5e-06	-1800	-24
-3.4e-06	-2000	-20.8
-3.3e-06	-1800	-23.2
-3.2e-06	-1400	-22.4
-3.1e-06	-1400	-22.4
-3e-06	-1400	-20.8
-2.9e-06	-1400	-20
-2.8e-06	-1200	-19.2
-2.7e-06	-1200	-20.8
-2.6e-06	-800	-20
-2.5e-06	-800	-20
-2.4e-06	-1000	-20.8
-2.3e-06	-1000	-16.8
-2.2e-06	-1000	-16.8
-2.1e-06	-800	-16.8
-2e-06	-400	-18.4
-1.9e-06	-400	-16.8
-1.8e-06	-400	-18.4
-1.7e-06	-200	-16.8
-1.6e-06	-200	-17.6
-1.5e-06	-400	-16.8
-1.4e-06	0	-15.2
-1.3e-06	0	-15.2
-1.2e-06	-200	-15.2
-1.1e-06	0	-14.4
-1e-06	0	-13.6
-9e-07	200	-14.4
-8e-07	200	-14.4
-7e-07	400	-13.6
-6e-07	400	-14.4
-5e-07	600	-12.8
-4e-07	400	-13.6
-3e-07	800	-12
-2e-07	1000	-13.6
-1e-07	1000	-12
0	800	-12
1e-07	1200	-10.4
2e-07	1200	-9.6
3e-07	1400	-10.4
4e-07	1400	-9.6
5e-07	1400	-9.6
6e-07	1400	-9.6
7e-07	1600	-9.6
8e-07	1800	-7.2
9e-07	1600	-8
1e-06	1800	-7.2
1.1e-06	2000	-7.2
1.2e-06	1800	-5.6
1.3e-06	2000	-6.4
1.4e-06	2200	-6.4
1.5e-06	2200	-8
1.6e-06	2200	-5.6
1.7e-06	2400	-5.6
1.8e-06	2400	-5.6
1.9e-06	2400	-6.4
2e-06	2600	-6.4
2.1e-06	2600	-3.2
2.2e-06	2600	-3.2
2.3e-06	2600	-4.8
2.4e-06	2800	-3.2
2.5e-06	2800	-2.4
2.6e-06	3000	0
2.7e-06	2800	-2.4
2.8e-06	2600	-3.2
2.9e-06	3000	-3.2
3e-06	3000	-1.6
3.1e-06	3400	-0.8
3.2e-06	3000	-0.8
3.3e-06	3400	-0.8
3.4e-06	3200	0.8
3.5e-06	3400	-0.8
3.6e-06	3600	1.6
3.7e-06	3400	2.4
3.8e-06	3800	1.6
3.9e-06	3600	2.4
4e-06	3800	1.6
4.1e-06	3800	2.4
4.2e-06	4000	1.6
4.3e-06	4200	2.4
4.4e-06	4200	3.2
4.5e-06	4200	3.2
4.6e-06	4400	4.8
4.7e-06	4400	3.2
4.8e-06	4400	5.6
4.9e-06	4400	5.6
5e-06	4600	5.6
5.1e-06	4600	7.2
5.2e-06	5000	7.2
5.3e-06	5000	7.2
5.4e-06	5000	7.2
5.5e-06	5000	8
5.6e-06	5200	8
5.7e-06	5200	9.6
5.8e-06	5400	10.4
5.9e-06	5400	11.2
6e-06	5600	11.2
6.1e-06	5800	11.2
6.2e-06	5600	12.8
6.3e-06	6000	12.8
6.4e-06	6200	13.6
6.5e-06	6000	12.8
6.6e-06	6200	14.4
6.7e-06	6400	14.4
6.8e-06	6600	15.2
6.9e-06	6600	15.2
7e-06	6600	15.2
7.1e-06	6800	17.6
7.2e-06	6800	17.6
7.3e-06	7000	18.4
7.4e-06	7000	16.8
7.5e-06	7200	20
7.6e-06	7200	20
7.7e-06	7400	20.8
7.8e-06	7200	20.8
7.9e-06	7800	20.8
8e-06	8000	21.6
8.1e-06	8200	21.6
8.2e-06	7800	23.2
8.3e-06	8000	24
8.4e-06	8200	23.2
8.5e-06	8200	25.6
8.6e-06	8600	24.8
8.7e-06	8600	25.6
8.8e-06	8400	26.4
8.9e-06	8800	27.2
9e-06	9000	27.2
9.1e-06	9000	28
9.2e-06	9200	28.8
9.3e-06	9200	28.8
9.4e-06	9400	30.4
9.5e-06	9400	30.4
9.6e-06	9600	32
9.7e-06	9600	31.2
9.8e-06	10000	31.2
9.9e-06	9800	33.6
1e-05	10000	31.2
1.01e-05	9800	35.2
1.02e-05	10000	33.6
1.03e-05	10000	33.6
1.04e-05	10200	35.2
1.05e-05	10400	34.4
1.06e-05	10400	36
1.07e-05	10600	35.2
1.08e-05	10600	39.2
1.09e-05	10600	37.6
1.1e-05	10800	38.4
1.11e-05	10800	38.4
1.12e-05	11000	38.4
1.13e-05	11000	39.2
1.14e-05	11000	39.2
1.15e-05	10800	40
1.16e-05	10800	40
1.17e-05	10600	40
1.18e-05	10600	40
1.19e-05	10600	40.8
1.2e-05	10600	39.2
1.21e-05	10600	40
1.22e-05	10400	40
1.23e-05	10400	40
1.24e-05	10200	40
1.25e-05	10200	40
1.26e-05	10400	40.8
1.27e-05	10000	40.8
1.28e-05	10000	40.8
1.29e-05	10000	41.6
1.3e-05	10200	40
1.31e-05	10000	40.8
1.32e-05	10000	40.8
1.33e-05	9600	40
1.34e-05	9800	40
1.35e-05	9600	40
1.36e-05	9400	39.2
1.37e-05	9600	40
1.38e-05	9400	39.2
1.39e-05	9400	40
1.4e-05	9400	40
1.41e-05	9200	39.2
1.42e-05	9200	39.2
1.43e-05	9400	39.2
1.44e-05	9200	39.2
1.45e-05	9200	39.2
1.46e-05	8600	38.4
1.47e-05	8800	39.2
1.48e-05	8800	39.2
1.49e-05	8600	40
1.5e-05	8600	38.4
1.51e-05	8400	40
1.52e-05	8400	37.6
1.53e-05	8400	38.4
1.54e-05	8400	39.2
1.55e-05	8200	38.4
1.56e-05	8400	38.4
1.57e-05	8200	38.4
1.58e-05	8400	38.4
1.59e-05	8000	37.6
1.6e-05	8000	39.2
1.61e-05	8000	37.6
1.62e-05	8000	36.8
1.63e-05	7800	36.8
1.64e-05	7400	36.8
1.65e-05	7200	37.6
1.66e-05	7400	37.6
1.67e-05	7200	36.8
1.68e-05	7400	36.8
1.69e-05	7200	36
1.7e-05	7000	36
1.71e-05	7000	36
1.72e-05	7000	36
1.73e-05	6800	36.8
1.74e-05	6800	36
1.75e-05	6200	36
1.76e-05	6400	36
1.77e-05	6400	34.4
1.78e-05	6600	35.2
1.79e-05	6400	35.2
1.8e-05	6200	34.4
1.81e-05	6000	33.6
1.82e-05	5800	35.2
1.83e-05	5600	33.6
1.84e-05	5800	32.8
1.85e-05	5600	33.6
1.86e-05	5400	32.8
1.87e-05	5200	32.8
1.88e-05	5400	32.8
1.89e-05	5200	32.8
1.9e-05	5000	32.8
1.91e-05	4800	32.8
1.92e-05	4600	32.8
1.93e-05	4600	31.2
1.94e-05	4400	32.8
1.95e-05	4400	31.2
1.96e-05	4600	30.4
1.97e-05	4200	31.2
1.98e-05	3800	32
1.99e-05	4200	30.4
2e-05	4000	30.4
2.01e-05	3800	30.4
2.02e-05	3800	29.6
2.03e-05	3600	29.6
2.04e-05	3600	28
2.05e-05	3600	28.8
2.06e-05	3200	28
2.07e-05	3600	28.8
2.08e-05	3200	26.4
2.09e-05	3000	26.4
2.1e-05	3000	27.2
2.11e-05	2800	27.2
2.12e-05	3000	26.4
2.13e-05	2800	25.6
2.14e-05	3000	26.4
2.15e-05	2600	24
2.16e-05	2400	26.4
2.17e-05	2600	24.8
2.18e-05	2600	24
2.19e-05	2400	23.2
2.2e-05	2600	23.2
2.21e-05	2400	23.2
2.22e-05	2200	21.6
2.23e-05	2200	21.6
2.24e-05	2000	20.8
2.25e-05	2000	21.6
2.26e-05	1600	20
2.27e-05	1600	21.6
2.28e-05	1600	20.8
2.29e-05	1400	20.8
2.3e-05	1400	20
2.31e-05	1600	19.2
2.32e-05	1200	19.2
2.33e-05	1200	18.4
2.34e-05	1000	20
2.35e-05	1000	18.4
2.36e-05	1200	16
2.37e-05	1000	15.2
2.38e-05	800	16.8
2.39e-05	800	16
2.4e-05	800	16
2.41e-05	600	15.2
2.42e-05	400	14.4
2.43e-05	200	12.8
2.44e-05	0	14.4
2.45e-05	0	12.8
2.46e-05	0	14.4
2.47e-05	0	14.4
2.48e-05	-200	13.6
2.49e-05	-600	14.4
2.5e-05	-600	12
2.51e-05	-400	9.6
2.52e-05	-800	9.6
2.53e-05	-600	10.4
2.54e-05	-800	10.4
2.55e-05	-1000	11.2
2.56e-05	-1000	10.4
2.57e-05	-1200	8.8
2.58e-05	-1400	8
2.59e-05	-1200	8.8
2.6e-05	-1200	7.2
2.61e-05	-1400	9.6
2.62e-05	-1400	6.4
2.63e-05	-1600	6.4
2.64e-05	-1800	7.2
2.65e-05	-2000	4
2.66e-05	-1800	5.6
2.67e-05	-2000	5.6
2.68e-05	-2200	4
2.69e-05	-2000	4
2.7e-05	-2200	4
2.71e-05	-2400	4.8
2.72e-05	-2200	2.4
2.73e-05	-2200	3.2
2.74e-05	-2600	1.6
2.75e-05	-2600	1.6
2.76e-05	-3000	0.8
2.77e-05	-2400	0.8
2.78e-05	-2400	2.4
2.79e-05	-2800	0.8
2.8e-05	-2800	0.8
2.81e-05	-3200	-1.6
2.82e-05	-3200	0
2.83e-05	-3400	0
2.84e-05	-3200	-1.6
2.85e-05	-3000	-2.4
2.86e-05	-3400	-2.4
2.87e-05	-3600	-2.4
2.88e-05	-3200	-3.2
2.89e-05	-3400	-4
2.9e-05	-3800	-5.6
2.91e-05	-3600	-4
2.92e-05	-3800	-4
2.93e-05	-3800	-8
2.94e-05	-3800	-6.4
2.95e-05	-4000	-4.8
2.96e-05	-4200	-5.6
2.97e-05	-4400	-6.4
2.98e-05	-4200	-10.4
2.99e-05	-4000	-8
3e-05	-4000	-7.2
3.01e-05	-4400	-7.2
3.02e-05	-4600	-8
3.03e-05	-4600	-9.6
3.04e-05	-4600	-11.2
3.05e-05	-4800	-9.6
3.06e-05	-4800	-10.4
3.07e-05	-5000	-11.2
3.08e-05	-5200	-13.6
3.09e-05	-5200	-10.4
3.1e-05	-5200	-11.2
3.11e-05	-5400	-12
3.12e-05	-5600	-10.4
3.13e-05	-5400	-14.4
3.14e-05	-5800	-16
3.15e-05	-5600	-14.4
3.16e-05	-6000	-16
3.17e-05	-6000	-16
3.18e-05	-6000	-16.8
3.19e-05	-5800	-17.6
3.2e-05	-6400	-17.6
3.21e-05	-6400	-19.2
3.22e-05	-6400	-19.2
3.23e-05	-6600	-18.4
3.24e-05	-6600	-20.8
3.25e-05	-6800	-20
3.26e-05	-6800	-20
3.27e-05	-7000	-24
3.28e-05	-7000	-21.6
3.29e-05	-7200	-22.4
3.3e-05	-7400	-20.8
3.31e-05	-7400	-23.2
3.32e-05	-7400	-26.4
3.33e-05	-7400	-23.2
3.34e-05	-7800	-24.8
3.35e-05	-7800	-26.4
3.36e-05	-7800	-27.2
3.37e-05	-8000	-25.6
3.38e-05	-8200	-28
3.39e-05	-8200	-28.8
3.4e-05	-8400	-28
3.41e-05	-8200	-28.8
3.42e-05	-8400	-29.6
3.43e-05	-8400	-31.2
3.44e-05	-8600	-31.2
3.45e-05	-8800	-30.4
3.46e-05	-8400	-31.2
3.47e-05	-8800	-32
3.48e-05	-8800	-32.8
3.49e-05	-9000	-32.8
3.5e-05	-9000	-33.6
3.51e-05	-9000	-32.8
3.52e-05	-8800	-32.8
3.53e-05	-9000	-34.4
3.54e-05	-9000	-33.6
3.55e-05	-8600	-33.6
3.56e-05	-9000	-34.4
3.57e-05	-9000	-34.4
3.58e-05	-8800	-34.4
3.59e-05	-9000	-34.4
3.6e-05	-8800	-34.4
3.61e-05	-9000	-34.4
3.62e-05	-8800	-35.2
3.63e-05	-9000	-34.4
3.64e-05	-8800	-35.2
3.65e-05	-8800	-34.4
3.66e-05	-8800	-35.2
3.67e-05	-8800	-35.2
3.68e-05	-8800	-35.2
3.69e-05	-8600	-36
3.7e-05	-9000	-35.2
3.71e-05	-8600	-35.2
3.72e-05	-8600	-35.2
3.73e-05	-8600	-35.2
3.74e-05	-8600	-34.4
3.75e-05	-8800	-35.2
3.76e-05	-8400	-36
3.77e-05	-8600	-36
3.78e-05	-8600	-35.2
3.79e-05	-8400	-36
3.8e-05	-8600	-36.8
3.81e-05	-8600	-36
3.82e-05	-8600	-36
3.83e-05	-8400	-35.2
3.84e-05	-8400	-36
3.85e-05	-8400	-35.2
3.86e-05	-8400	-36
3.87e-05	-8400	-36
3.88e-05	-8600	-36
3.89e-05	-8400	-36
3.9e-05	-8200	-36
3.91e-05	-8200	-36
3.92e-05	-8400	-36
3.93e-05	-8000	-36
3.94e-05	-8200	-36
3.95e-05	-8200	-35.2
3.96e-05	-8000	-35.2
3.97e-05	-8000	-36
3.98e-05	-7800	-35.2
3.99e-05	-8000	-36
4e-05	-7800	-35.2
4.01e-05	-7800	-36
4.02e-05	-7800	-36
4.03e-05	-7800	-35.2
4.04e-05	-7600	-35.2
4.05e-05	-7800	-35.2
4.06e-05	-7600	-35.2
4.07e-05	-7600	-35.2
4.08e-05	-7400	-35.2
4.09e-05	-7600	-34.4
4.1e-05	-7200	-34.4
4.11e-05	-7200	-36
4.12e-05	-7200	-36
4.13e-05	-7200	-34.4
4.14e-05	-7200	-34.4
4.15e-05	-7000	-35.2
4.16e-05	-6800	-34.4
4.17e-05	-7000	-34.4
4.18e-05	-7000	-33.6
4.19e-05	-6800	-34.4
4.2e-05	-6600	-34.4
4.21e-05	-6600	-35.2
4.22e-05	-6400	-33.6
4.23e-05	-6600	-34.4
4.24e-05	-6600	-32.8
4.25e-05	-6400	-32.8
4.26e-05	-6400	-34.4
4.27e-05	-6200	-33.6
4.28e-05	-6200	-32.8
4.29e-05	-6200	-33.6
4.3e-05	-6400	-32
4.31e-05	-6000	-33.6
4.32e-05	-5800	-32.8
4.33e-05	-6000	-32.8
4.34e-05	-5800	-32.8
4.35e-05	-5800	-32
4.36e-05	-5600	-32
4.37e-05	-5600	-31.2
4.38e-05	-5600	-32
4.39e-05	-5400	-32
4.4e-05	-5200	-30.4
4.41e-05	-5200	-30.4
4.42e-05	-5000	-32
4.43e-05	-5000	-31.2
4.44e-05	-4800	-31.2
4.45e-05	-4800	-29.6
4.46e-05	-4800	-30.4
4.47e-05	-4800	-28.8
4.48e-05	-4400	-30.4
4.49e-05	-4200	-30.4
4.5e-05	-4400	-28.8
4.51e-05	-4400	-29.6
4.52e-05	-3800	-29.6
4.53e-05	-4000	-29.6
4.54e-05	-3600	-29.6
4.55e-05	-3800	-29.6
4.56e-05	-4000	-28.8
4.57e-05	-3600	-28
4.58e-05	-3600	-29.6
4.59e-05	-3400	-28.8
4.6e-05	-3000	-28.8
4.61e-05	-3200	-28
4.62e-05	-3400	-28
4.63e-05	-3000	-26.4
4.64e-05	-3000	-26.4
4.65e-05	-2800	-25.6
4.66e-05	-3000	-26.4
4.67e-05	-2800	-26.4
4.68e-05	-2400	-26.4
4.69e-05	-2600	-26.4
4.7e-05	-2400	-26.4
4.71e-05	-2200	-25.6
4.72e-05	-2200	-23.2
4.73e-05	-2400	-25.6
4.74e-05	-2400	-23.2
4.75e-05	-2000	-24.8
4.76e-05	-2000	-23.2
4.77e-05	-2000	-22.4
4.78e-05	-1600	-24.8
4.79e-05	-1800	-22.4
4.8e-05	-1600	-22.4
4.81e-05	-1600	-21.6
4.82e-05	-1400	-21.6
4.83e-05	-1200	-22.4
4.84e-05	-1200	-21.6
4.85e-05	-1400	-20
4.86e-05	-1200	-19.2
4.87e-05	-1200	-19.2
4.88e-05	-1000	-19.2
4.89e-05	-1000	-19.2
4.9e-05	-1000	-20
4.91e-05	-600	-18.4
4.92e-05	-600	-19.2
4.93e-05	-400	-16.8
4.94e-05	-400	-17.6
4.95e-05	-200	-17.6
4.96e-05	-600	-19.2
4.97e-05	-400	-16.8
4.98e-05	-600	-15.2
4.99e-05	-400	-15.2
5e-05	-200	-15.2
5.01e-05	0	-16
5.02e-05	0	-15.2
5.03e-05	0	-14.4
5.04e-05	400	-14.4
5.05e-05	200	-13.6
5.06e-05	600	-14.4
5.07e-05	400	-12
5.08e-05	400	-12.8
5.09e-05	400	-13.6
5.1e-05	800	-12
5.11e-05	800	-12
5.12e-05	800	-12.8
5.13e-05	1000	-12
5.14e-05	1000	-12
5.15e-05	1400	-10.4
5.16e-05	1200	-11.2
5.17e-05	1200	-11.2
5.18e-05	1400	-11.2
5.19e-05	1600	-8
5.2e-05	1600	-8
5.21e-05	1600	-8.8
5.22e-05	1600	-8.8
5.23e-05	1800	-8.8
5.24e-05	1800	-7.2
5.25e-05	2000	-9.6
5.26e-05	1600	-7.2
5.27e-05	2000	-5.6
5.28e-05	2200	-6.4
5.29e-05	2000	-5.6
5.3e-05	2400	-6.4
5.31e-05	2400	-4.8
5.32e-05	2000	-4
5.33e-05	2400	-4.8
5.34e-05	2600	-4
5.35e-05	2400	-3.2
5.36e-05	2800	-3.2
5.37e-05	2600	-3.2
5.38e-05	3000	-3.2
5.39e-05	2800	-2.4
5.4e-05	2800	-2.4
5.41e-05	3000	-2.4
5.42e-05	2800	-1.6
5.43e-05	3000	-0.8
5.44e-05	3200	0
5.45e-05	3200	-0.8
5.46e-05	3200	0
5.47e-05	3200	0
5.48e-05	3600	1.6
5.49e-05	3400	0.8
5.5e-05	3600	1.6
5.51e-05	3600	1.6
5.52e-05	3600	1.6
5.53e-05	3600	1.6
5.54e-05	3800	1.6
5.55e-05	3800	1.6
5.56e-05	3800	3.2
5.57e-05	4000	2.4
5.58e-05	4000	3.2
5.59e-05	4400	4.8
5.6e-05	4200	4.8
5.61e-05	4400	5.6
5.62e-05	4400	4.8
5.63e-05	4800	4.8
5.64e-05	4800	7.2
5.65e-05	4800	7.2
5.66e-05	4800	6.4
5.67e-05	4800	8
5.68e-05	5200	8.8
5.69e-05	5000	8.8
5.7e-05	5400	8.8
5.71e-05	5200	9.6
5.72e-05	5600	10.4
5.73e-05	5600	11.2
5.74e-05	5600	11.2
5.75e-05	5800	13.6
5.76e-05	5800	12.8
5.77e-05	5800	13.6
5.78e-05	6000	12.8
5.79e-05	6200	14.4
5.8e-05	6200	14.4
5.81e-05	6400	15.2
5.82e-05	6400	14.4
5.83e-05	6600	16
5.84e-05	6600	16.8
5.85e-05	6600	19.2
5.86e-05	7000	16.8
5.87e-05	6800	18.4
5.88e-05	7200	18.4
5.89e-05	7400	20
5.9e-05	7400	21.6
5.91e-05	7600	20.8
5.92e-05	7600	20.8
5.93e-05	7800	20
5.94e-05	7800	23.2
5.95e-05	8000	23.2
5.96e-05	8200	24
5.97e-05	8000	23.2
5.98e-05	8200	25.6
5.99e-05	8400	24.8
6e-05	8600	24.8
6.01e-05	8400	28
6.02e-05	8600	27.2
6.03e-05	8800	26.4
6.04e-05	9000	27.2
6.05e-05	9000	29.6
6.06e-05	9000	27.2
6.07e-05	9400	29.6
6.08e-05	9400	30.4
6.09e-05	9800	30.4
6.1e-05	9400	32.8
6.11e-05	9600	32.8
6.12e-05	9600	32.8
6.13e-05	9800	32.8
6.14e-05	10000	32
6.15e-05	10000	34.4
6.16e-05	10200	35.2
6.17e-05	10200	35.2
6.18e-05	10400	35.2
6.19e-05	10400	36.8
6.2e-05	10600	37.6
6.21e-05	10600	36.8
6.22e-05	10800	37.6
6.23e-05	10800	38.4
6.24e-05	11000	38.4
6.25e-05	11000	39.2
6.26e-05	10800	39.2
6.27e-05	10800	40
6.28e-05	10800	40.8
6.29e-05	11000	40
6.3e-05	10800	39.2
6.31e-05	11000	40.8
6.32e-05	10800	40.8
6.33e-05	10800	40.8
6.34e-05	10600	40.8
6.35e-05	10600	40.8
6.36e-05	10400	40.8
6.37e-05	10400	40
6.38e-05	10600	40.8
6.39e-05	10400	40.8
6.4e-05	10400	40
6.41e-05	10200	40
6.42e-05	10200	40.8
6.43e-05	10000	40.8
6.44e-05	10000	41.6
6.45e-05	9600	41.6
6.46e-05	9800	40.8
6.47e-05	9600	40.8
6.48e-05	9600	40
6.49e-05	9600	40
6.5e-05	9800	39.2
6.51e-05	9600	40
6.52e-05	9200	40.8
6.53e-05	9400	39.2
6.54e-05	9400	39.2
6.55e-05	9200	40
6.56e-05	9000	40
6.57e-05	9000	39.2
6.58e-05	9200	39.2
6.59e-05	8800	39.2
6.6e-05	9000	40
6.61e-05	8800	39.2
6.62e-05	8800	40
6.63e-05	8600	38.4
6.64e-05	8800	38.4
6.65e-05	8600	38.4
6.66e-05	8600	38.4
6.67e-05	8600	38.4
6.68e-05	8600	39.2
6.69e-05	8400	38.4
6.7e-05	8000	38.4
6.71e-05	8000	39.2
6.72e-05	7800	37.6
6.73e-05	8200	36.8
6.74e-05	8200	38.4
6.75e-05	8000	37.6
6.76e-05	7800	37.6
6.77e-05	7600	37.6
6.78e-05	7600	37.6
6.79e-05	7400	36.8
6.8e-05	7200	36
6.81e-05	7200	36.8
6.82e-05	7200	36.8
6.83e-05	7000	36.8
6.84e-05	7000	36
6.85e-05	6800	36.8
6.86e-05	6800	36
6.87e-05	6600	35.2
6.88e-05	6600	36
6.89e-05	6400	36
6.9e-05	6400	36
6.91e-05	6200	35.2
6.92e-05	6200	36
6.93e-05	6200	36
6.94e-05	6000	35.2
6.95e-05	5800	35.2
6.96e-05	5800	33.6
6.97e-05	5600	34.4
6.98e-05	5600	34.4
6.99e-05	5600	32.8
7e-05	5400	32.8
7.01e-05	5400	33.6
7.02e-05	5200	33.6
7.03e-05	4800	32
7.04e-05	5000	32.8
7.05e-05	4800	32
7.06e-05	4600	32.8
7.07e-05	4600	31.2
7.08e-05	4800	32
7.09e-05	4600	32
7.1e-05	4400	32
7.11e-05	4200	31.2
7.12e-05	4000	29.6
7.13e-05	3800	29.6
7.14e-05	4000	30.4
7.15e-05	4000	30.4
7.16e-05	3600	30.4
7.17e-05	3600	29.6
7.18e-05	3600	27.2
7.19e-05	3400	28
7.2e-05	3200	28
7.21e-05	3200	28
7.22e-05	3200	28.8
7.23e-05	3200	24
7.24e-05	3000	26.4
7.25e-05	2800	27.2
7.26e-05	3000	21.6
7.27e-05	3000	25.6
7.28e-05	2800	25.6
7.29e-05	2600	24.8
7.3e-05	2600	26.4
7.31e-05	2600	23.2
7.32e-05	2600	25.6
7.33e-05	2600	21.6
7.34e-05	2400	23.2
7.35e-05	2400	22.4
7.36e-05	1800	22.4
7.37e-05	2000	22.4
7.38e-05	1800	21.6
7.39e-05	1800	19.2
7.4e-05	1600	20.8
7.41e-05	1400	19.2
7.42e-05	1400	20
7.43e-05	1600	20.8
7.44e-05	1400	20
7.45e-05	1400	18.4
7.46e-05	1400	19.2
7.47e-05	1200	18.4
7.48e-05	1000	16.8
[truncated: 501 more rows]

## Sheet: 12.0 kV
Time Step Index	Input Voltage Vin (V)	Capacitor Voltage Vc (V)	Charge Q = C*Vc (C)			Parameters
-0.000125	-3800	-0.8	-1.76e-08			Capacitance (F)	2.2e-08
-0.0001249	-4000	0	0			Time Step dt (s)	1e-07
-0.0001248	-4200	-1.6	-3.52e-08
-0.0001247	-4200	-2.4	-5.28e-08			Calculated Values
-0.0001246	-4000	-0.8	-1.76e-08			Vin Peak (V)	11800
-0.0001245	-4200	-2.4	-5.28e-08			Vin Min (V)	-9800
-0.0001244	-4600	-4	-8.8e-08			Vin Peak-to-Peak (V)	21600
-0.0001243	-4800	-4	-8.8e-08			Vin RMS (V)	4800
-0.0001242	-4800	-4.8	-1.056e-07			Estimated Frequency (Hz)	#N/A
-0.0001241	-5000	-6.4	-1.408e-07			Average Power (W)	217.413
-0.000124	-5000	-7.2	-1.584e-07
-0.0001239	-5200	-6.4	-1.408e-07
-0.0001238	-5400	-4	-8.8e-08
-0.0001237	-5200	-7.2	-1.584e-07
-0.0001236	-5200	-7.2	-1.584e-07
-0.0001235	-5600	-10.4	-2.288e-07
-0.0001234	-5600	-8.8	-1.936e-07
-0.0001233	-5400	-10.4	-2.288e-07
-0.0001232	-5800	-10.4	-2.288e-07
-0.0001231	-6000	-12	-2.64e-07
-0.000123	-6200	-12	-2.64e-07
-0.0001229	-6200	-12.8	-2.816e-07
-0.0001228	-6400	-14.4	-3.168e-07
-0.0001227	-6400	-14.4	-3.168e-07
-0.0001226	-6600	-15.2	-3.344e-07
-0.0001225	-6600	-14.4	-3.168e-07
-0.0001224	-6800	-15.2	-3.344e-07
-0.0001223	-6800	-16	-3.52e-07
-0.0001222	-7400	-16.8	-3.696e-07
-0.0001221	-7200	-17.6	-3.872e-07
-0.000122	-7000	-20	-4.4e-07
-0.0001219	-7400	-20	-4.4e-07
-0.0001218	-7600	-19.2	-4.224e-07
-0.0001217	-7600	-22.4	-4.928e-07
-0.0001216	-7600	-20.8	-4.576e-07
-0.0001215	-8200	-22.4	-4.928e-07
-0.0001214	-8200	-24	-5.28e-07
-0.0001213	-8200	-23.2	-5.104e-07
-0.0001212	-8400	-23.2	-5.104e-07
-0.0001211	-8400	-24.8	-5.456e-07
-0.000121	-8800	-25.6	-5.632e-07
-0.0001209	-8600	-24.8	-5.456e-07
-0.0001208	-8600	-27.2	-5.984e-07
-0.0001207	-8800	-27.2	-5.984e-07
-0.0001206	-9000	-28	-6.16e-07
-0.0001205	-9000	-28.8	-6.336e-07
-0.0001204	-9400	-28.8	-6.336e-07
-0.0001203	-9400	-28.8	-6.336e-07
-0.0001202	-9400	-29.6	-6.512e-07
-0.0001201	-9200	-30.4	-6.688e-07
-0.00012	-9400	-31.2	-6.864e-07
-0.0001199	-9600	-31.2	-6.864e-07
-0.0001198	-9600	-30.4	-6.688e-07
-0.0001197	-9600	-32	-7.04e-07
-0.0001196	-9600	-32	-7.04e-07
-0.0001195	-9600	-32	-7.04e-07
-0.0001194	-9600	-32.8	-7.216e-07
-0.0001193	-9600	-32.8	-7.216e-07
-0.0001192	-9600	-32.8	-7.216e-07
-0.0001191	-9600	-32.8	-7.216e-07
-0.000119	-9400	-32.8	-7.216e-07
-0.0001189	-9400	-33.6	-7.392e-07
-0.0001188	-9800	-33.6	-7.392e-07
-0.0001187	-9400	-34.4	-7.568e-07
-0.0001186	-9600	-33.6	-7.392e-07
-0.0001185	-9400	-34.4	-7.568e-07
-0.0001184	-9600	-33.6	-7.392e-07
-0.0001183	-9400	-33.6	-7.392e-07
-0.0001182	-9200	-34.4	-7.568e-07
-0.0001181	-9400	-34.4	-7.568e-07
-0.000118	-9400	-35.2	-7.744e-07
-0.0001179	-9600	-35.2	-7.744e-07
-0.0001178	-9600	-34.4	-7.568e-07
-0.0001177	-9400	-35.2	-7.744e-07
-0.0001176	-9400	-35.2	-7.744e-07
-0.0001175	-9400	-35.2	-7.744e-07
-0.0001174	-9400	-35.2	-7.744e-07
-0.0001173	-9400	-36	-7.92e-07
-0.0001172	-9400	-35.2	-7.744e-07
-0.0001171	-9400	-36	-7.92e-07
-0.000117	-9000	-35.2	-7.744e-07
-0.0001169	-9200	-34.4	-7.568e-07
-0.0001168	-9200	-36	-7.92e-07
-0.0001167	-9200	-35.2	-7.744e-07
-0.0001166	-9200	-36	-7.92e-07
-0.0001165	-9200	-36	-7.92e-07
-0.0001164	-9400	-36	-7.92e-07
-0.0001163	-9000	-36	-7.92e-07
-0.0001162	-9400	-36	-7.92e-07
-0.0001161	-9200	-36	-7.92e-07
-0.000116	-9400	-36.8	-8.096e-07
-0.0001159	-9200	-36.8	-8.096e-07
-0.0001158	-9200	-35.2	-7.744e-07
-0.0001157	-9200	-35.2	-7.744e-07
-0.0001156	-9000	-36	-7.92e-07
-0.0001155	-9000	-36.8	-8.096e-07
-0.0001154	-8800	-36	-7.92e-07
-0.0001153	-9000	-36	-7.92e-07
-0.0001152	-9200	-36	-7.92e-07
-0.0001151	-8600	-36	-7.92e-07
-0.000115	-9200	-36	-7.92e-07
-0.0001149	-8800	-36	-7.92e-07
-0.0001148	-8600	-36	-7.92e-07
-0.0001147	-8800	-35.2	-7.744e-07
-0.0001146	-8800	-36	-7.92e-07
-0.0001145	-8600	-36.8	-8.096e-07
-0.0001144	-8400	-36	-7.92e-07
-0.0001143	-8600	-35.2	-7.744e-07
-0.0001142	-8600	-36	-7.92e-07
-0.0001141	-8400	-36	-7.92e-07
-0.000114	-8200	-36	-7.92e-07
-0.0001139	-8600	-36	-7.92e-07
-0.0001138	-8200	-35.2	-7.744e-07
-0.0001137	-8200	-33.6	-7.392e-07
-0.0001136	-8200	-35.2	-7.744e-07
-0.0001135	-8000	-35.2	-7.744e-07
-0.0001134	-8000	-35.2	-7.744e-07
-0.0001133	-8000	-36	-7.92e-07
-0.0001132	-7800	-35.2	-7.744e-07
-0.0001131	-7800	-36	-7.92e-07
-0.000113	-8000	-35.2	-7.744e-07
-0.0001129	-7800	-34.4	-7.568e-07
-0.0001128	-7800	-35.2	-7.744e-07
-0.0001127	-7400	-34.4	-7.568e-07
-0.0001126	-7400	-33.6	-7.392e-07
-0.0001125	-7800	-35.2	-7.744e-07
-0.0001124	-7600	-35.2	-7.744e-07
-0.0001123	-7400	-35.2	-7.744e-07
-0.0001122	-7200	-34.4	-7.568e-07
-0.0001121	-7200	-35.2	-7.744e-07
-0.000112	-7200	-34.4	-7.568e-07
-0.0001119	-7000	-34.4	-7.568e-07
-0.0001118	-7000	-34.4	-7.568e-07
-0.0001117	-6800	-33.6	-7.392e-07
-0.0001116	-6600	-33.6	-7.392e-07
-0.0001115	-6800	-33.6	-7.392e-07
-0.0001114	-7000	-34.4	-7.568e-07
-0.0001113	-6600	-32.8	-7.216e-07
-0.0001112	-6400	-34.4	-7.568e-07
-0.0001111	-6400	-32.8	-7.216e-07
-0.000111	-6200	-32	-7.04e-07
-0.0001109	-6200	-32	-7.04e-07
-0.0001108	-6000	-33.6	-7.392e-07
-0.0001107	-6000	-33.6	-7.392e-07
-0.0001106	-6000	-32	-7.04e-07
-0.0001105	-5800	-31.2	-6.864e-07
-0.0001104	-5600	-32.8	-7.216e-07
-0.0001103	-5600	-32	-7.04e-07
-0.0001102	-5600	-31.2	-6.864e-07
-0.0001101	-5400	-33.6	-7.392e-07
-0.00011	-5600	-32	-7.04e-07
-0.0001099	-5400	-31.2	-6.864e-07
-0.0001098	-5000	-31.2	-6.864e-07
-0.0001097	-5200	-31.2	-6.864e-07
-0.0001096	-5000	-32	-7.04e-07
-0.0001095	-4800	-30.4	-6.688e-07
-0.0001094	-4800	-30.4	-6.688e-07
-0.0001093	-4600	-32	-7.04e-07
-0.0001092	-4600	-31.2	-6.864e-07
-0.0001091	-4200	-30.4	-6.688e-07
-0.000109	-4400	-29.6	-6.512e-07
-0.0001089	-4400	-30.4	-6.688e-07
-0.0001088	-4200	-30.4	-6.688e-07
-0.0001087	-4000	-30.4	-6.688e-07
-0.0001086	-3800	-28.8	-6.336e-07
-0.0001085	-4000	-29.6	-6.512e-07
-0.0001084	-4000	-29.6	-6.512e-07
-0.0001083	-3800	-28	-6.16e-07
-0.0001082	-3600	-27.2	-5.984e-07
-0.0001081	-3600	-27.2	-5.984e-07
-0.000108	-3400	-27.2	-5.984e-07
-0.0001079	-3400	-27.2	-5.984e-07
-0.0001078	-3200	-28	-6.16e-07
-0.0001077	-3000	-27.2	-5.984e-07
-0.0001076	-3400	-26.4	-5.808e-07
-0.0001075	-3400	-26.4	-5.808e-07
-0.0001074	-2800	-24.8	-5.456e-07
-0.0001073	-2800	-25.6	-5.632e-07
-0.0001072	-2800	-24	-5.28e-07
-0.0001071	-2800	-25.6	-5.632e-07
-0.000107	-2800	-23.2	-5.104e-07
-0.0001069	-2600	-24	-5.28e-07
-0.0001068	-2800	-24	-5.28e-07
-0.0001067	-2400	-24.8	-5.456e-07
-0.0001066	-2400	-20.8	-4.576e-07
-0.0001065	-2600	-24.8	-5.456e-07
-0.0001064	-2200	-23.2	-5.104e-07
-0.0001063	-2000	-21.6	-4.752e-07
-0.0001062	-2000	-20.8	-4.576e-07
-0.0001061	-2000	-21.6	-4.752e-07
-0.000106	-1800	-22.4	-4.928e-07
-0.0001059	-1800	-20	-4.4e-07
-0.0001058	-1800	-19.2	-4.224e-07
-0.0001057	-1600	-18.4	-4.048e-07
-0.0001056	-1600	-21.6	-4.752e-07
-0.0001055	-1400	-20.8	-4.576e-07
-0.0001054	-1200	-18.4	-4.048e-07
-0.0001053	-1000	-19.2	-4.224e-07
-0.0001052	-800	-20	-4.4e-07
-0.0001051	-1000	-18.4	-4.048e-07
-0.000105	-1000	-16.8	-3.696e-07
-0.0001049	-1000	-18.4	-4.048e-07
-0.0001048	-1000	-16	-3.52e-07
-0.0001047	-600	-17.6	-3.872e-07
-0.0001046	-1000	-20	-4.4e-07
-0.0001045	-800	-16	-3.52e-07
-0.0001044	-400	-16	-3.52e-07
-0.0001043	-400	-15.2	-3.344e-07
-0.0001042	-400	-15.2	-3.344e-07
-0.0001041	-400	-14.4	-3.168e-07
-0.000104	-400	-14.4	-3.168e-07
-0.0001039	200	-14.4	-3.168e-07
-0.0001038	200	-12	-2.64e-07
-0.0001037	200	-13.6	-2.992e-07
-0.0001036	0	-12	-2.64e-07
-0.0001035	400	-12	-2.64e-07
-0.0001034	400	-12.8	-2.816e-07
-0.0001033	600	-10.4	-2.288e-07
-0.0001032	400	-11.2	-2.464e-07
-0.0001031	600	-11.2	-2.464e-07
-0.000103	600	-10.4	-2.288e-07
-0.0001029	1000	-8	-1.76e-07
-0.0001028	1200	-10.4	-2.288e-07
-0.0001027	800	-10.4	-2.288e-07
-0.0001026	1200	-11.2	-2.464e-07
-0.0001025	1200	-9.6	-2.112e-07
-0.0001024	1400	-8	-1.76e-07
-0.0001023	1400	-9.6	-2.112e-07
-0.0001022	1200	-7.2	-1.584e-07
-0.0001021	1400	-8	-1.76e-07
-0.000102	1600	-8	-1.76e-07
-0.0001019	1600	-7.2	-1.584e-07
-0.0001018	1800	-4.8	-1.056e-07
-0.0001017	1600	-5.6	-1.232e-07
-0.0001016	1800	-5.6	-1.232e-07
-0.0001015	1800	-4.8	-1.056e-07
-0.0001014	2000	-4	-8.8e-08
-0.0001013	2200	-4	-8.8e-08
-0.0001012	2400	-3.2	-7.04e-08
-0.0001011	2000	-2.4	-5.28e-08
-0.000101	2200	-4	-8.8e-08
-0.0001009	2200	-3.2	-7.04e-08
-0.0001008	2600	-2.4	-5.28e-08
-0.0001007	2400	-2.4	-5.28e-08
-0.0001006	2600	-2.4	-5.28e-08
-0.0001005	2600	-0.8	-1.76e-08
-0.0001004	2800	-1.6	-3.52e-08
-0.0001003	3000	0	0
-0.0001002	2800	0	0
-0.0001001	2800	0.8	1.76e-08
-0.0001	3200	0.8	1.76e-08
-9.99e-05	3000	1.6	3.52e-08
-9.98e-05	3000	1.6	3.52e-08
-9.97e-05	3400	2.4	5.28e-08
-9.96e-05	3800	2.4	5.28e-08
-9.95e-05	3600	4	8.8e-08
-9.94e-05	3600	4	8.8e-08
-9.93e-05	3800	4	8.8e-08
-9.92e-05	3800	3.2	7.04e-08
-9.91e-05	4000	4	8.8e-08
-9.9e-05	3800	4.8	1.056e-07
-9.89e-05	4000	5.6	1.232e-07
-9.88e-05	4200	7.2	1.584e-07
-9.87e-05	4200	5.6	1.232e-07
-9.86e-05	4400	8	1.76e-07
-9.85e-05	4600	7.2	1.584e-07
-9.84e-05	4800	8	1.76e-07
-9.83e-05	4800	9.6	2.112e-07
-9.82e-05	5000	11.2	2.464e-07
-9.81e-05	5000	11.2	2.464e-07
-9.8e-05	5200	12	2.64e-07
-9.79e-05	5200	12	2.64e-07
-9.78e-05	5600	11.2	2.464e-07
-9.77e-05	5600	12.8	2.816e-07
-9.76e-05	5600	12.8	2.816e-07
-9.75e-05	5800	13.6	2.992e-07
-9.74e-05	6200	13.6	2.992e-07
-9.73e-05	6000	15.2	3.344e-07
-9.72e-05	6000	16.8	3.696e-07
-9.71e-05	6200	16.8	3.696e-07
-9.7e-05	6200	16.8	3.696e-07
-9.69e-05	6600	19.2	4.224e-07
-9.68e-05	6600	17.6	3.872e-07
-9.67e-05	6800	19.2	4.224e-07
-9.66e-05	7000	20	4.4e-07
-9.65e-05	7000	20	4.4e-07
-9.64e-05	7200	22.4	4.928e-07
-9.63e-05	7400	20.8	4.576e-07
-9.62e-05	7200	22.4	4.928e-07
-9.61e-05	7600	22.4	4.928e-07
-9.6e-05	7800	23.2	5.104e-07
-9.59e-05	8000	24.8	5.456e-07
-9.58e-05	8200	24.8	5.456e-07
-9.57e-05	8200	25.6	5.632e-07
-9.56e-05	8000	26.4	5.808e-07
-9.55e-05	8400	26.4	5.808e-07
-9.54e-05	8600	28	6.16e-07
-9.53e-05	8600	27.2	5.984e-07
-9.52e-05	8800	29.6	6.512e-07
-9.51e-05	8600	29.6	6.512e-07
-9.5e-05	8800	32	7.04e-07
-9.49e-05	9200	31.2	6.864e-07
-9.48e-05	9200	34.4	7.568e-07
-9.47e-05	9400	32.8	7.216e-07
-9.46e-05	9400	32	7.04e-07
-9.45e-05	9800	33.6	7.392e-07
-9.44e-05	9800	35.2	7.744e-07
-9.43e-05	9800	34.4	7.568e-07
-9.42e-05	10000	34.4	7.568e-07
-9.41e-05	10000	36.8	8.096e-07
-9.4e-05	10400	36.8	8.096e-07
-9.39e-05	10400	37.6	8.272e-07
-9.38e-05	10200	37.6	8.272e-07
-9.37e-05	10600	40	8.8e-07
-9.36e-05	10600	39.2	8.624e-07
-9.35e-05	10800	38.4	8.448e-07
-9.34e-05	11000	40.8	8.976e-07
-9.33e-05	10800	40.8	8.976e-07
-9.32e-05	11000	42.4	9.328e-07
-9.31e-05	11000	41.6	9.152e-07
-9.3e-05	11400	43.2	9.504e-07
-9.29e-05	11400	44	9.68e-07
-9.28e-05	11400	44	9.68e-07
-9.27e-05	11600	45.6	1.0032e-06
-9.26e-05	11600	45.6	1.0032e-06
-9.25e-05	11600	45.6	1.0032e-06
-9.24e-05	11400	45.6	1.0032e-06
-9.23e-05	11600	47.2	1.0384e-06
-9.22e-05	11600	47.2	1.0384e-06
-9.21e-05	11600	47.2	1.0384e-06
-9.2e-05	11600	48	1.056e-06
-9.19e-05	11400	48	1.056e-06
-9.18e-05	11600	48	1.056e-06
-9.17e-05	11600	48.8	1.0736e-06
-9.16e-05	11600	48	1.056e-06
-9.15e-05	11400	49.6	1.0912e-06
-9.14e-05	11400	48.8	1.0736e-06
-9.13e-05	11600	48.8	1.0736e-06
-9.12e-05	11400	50.4	1.1088e-06
-9.11e-05	11200	48.8	1.0736e-06
-9.1e-05	11000	49.6	1.0912e-06
-9.09e-05	11000	49.6	1.0912e-06
-9.08e-05	11000	49.6	1.0912e-06
-9.07e-05	11000	49.6	1.0912e-06
-9.06e-05	11000	48	1.056e-06
-9.05e-05	10800	49.6	1.0912e-06
-9.04e-05	10800	49.6	1.0912e-06
-9.03e-05	10600	48.8	1.0736e-06
-9.02e-05	10800	48.8	1.0736e-06
-9.01e-05	10600	49.6	1.0912e-06
-9e-05	10600	48.8	1.0736e-06
-8.99e-05	10200	49.6	1.0912e-06
-8.98e-05	10600	49.6	1.0912e-06
-8.97e-05	10200	48.8	1.0736e-06
-8.96e-05	10400	49.6	1.0912e-06
-8.95e-05	10400	48	1.056e-06
-8.94e-05	10000	48.8	1.0736e-06
-8.93e-05	10200	48.8	1.0736e-06
-8.92e-05	9800	49.6	1.0912e-06
-8.91e-05	9800	48.8	1.0736e-06
-8.9e-05	9800	48.8	1.0736e-06
-8.89e-05	10000	48.8	1.0736e-06
-8.88e-05	9600	48	1.056e-06
-8.87e-05	9600	48	1.056e-06
-8.86e-05	9600	48	1.056e-06
-8.85e-05	9400	48.8	1.0736e-06
-8.84e-05	9400	48.8	1.0736e-06
-8.83e-05	9200	48	1.056e-06
-8.82e-05	9200	48	1.056e-06
-8.81e-05	9000	48	1.056e-06
-8.8e-05	9200	48	1.056e-06
-8.79e-05	9400	48	1.056e-06
-8.78e-05	9000	48.8	1.0736e-06
-8.77e-05	9000	47.2	1.0384e-06
-8.76e-05	8800	47.2	1.0384e-06
-8.75e-05	8600	47.2	1.0384e-06
-8.74e-05	8800	48	1.056e-06
-8.73e-05	8600	47.2	1.0384e-06
-8.72e-05	8600	47.2	1.0384e-06
-8.71e-05	8600	45.6	1.0032e-06
-8.7e-05	8200	46.4	1.0208e-06
-8.69e-05	8200	46.4	1.0208e-06
-8.68e-05	8200	46.4	1.0208e-06
-8.67e-05	7800	46.4	1.0208e-06
-8.66e-05	8000	46.4	1.0208e-06
-8.65e-05	8000	45.6	1.0032e-06
-8.64e-05	8000	45.6	1.0032e-06
-8.63e-05	7600	45.6	1.0032e-06
-8.62e-05	7400	46.4	1.0208e-06
-8.61e-05	7600	45.6	1.0032e-06
-8.6e-05	7400	45.6	1.0032e-06
-8.59e-05	7200	45.6	1.0032e-06
-8.58e-05	7200	45.6	1.0032e-06
-8.57e-05	7200	45.6	1.0032e-06
-8.56e-05	6800	44.8	9.856e-07
-8.55e-05	6800	43.2	9.504e-07
-8.54e-05	6800	44	9.68e-07
-8.53e-05	6600	44	9.68e-07
-8.52e-05	6600	44	9.68e-07
-8.51e-05	6400	43.2	9.504e-07
-8.5e-05	6600	43.2	9.504e-07
-8.49e-05	6200	43.2	9.504e-07
-8.48e-05	6000	43.2	9.504e-07
-8.47e-05	6000	43.2	9.504e-07
-8.46e-05	5800	42.4	9.328e-07
-8.45e-05	5800	41.6	9.152e-07
-8.44e-05	5600	41.6	9.152e-07
-8.43e-05	5400	42.4	9.328e-07
-8.42e-05	5600	42.4	9.328e-07
-8.41e-05	5400	41.6	9.152e-07
-8.4e-05	5600	44	9.68e-07
-8.39e-05	5200	40.8	8.976e-07
-8.38e-05	5400	40	8.8e-07
-8.37e-05	5000	41.6	9.152e-07
-8.36e-05	4800	40	8.8e-07
-8.35e-05	5000	40	8.8e-07
-8.34e-05	4800	39.2	8.624e-07
-8.33e-05	4600	38.4	8.448e-07
-8.32e-05	4600	39.2	8.624e-07
-8.31e-05	4600	39.2	8.624e-07
-8.3e-05	4400	39.2	8.624e-07
-8.29e-05	4800	36	7.92e-07
-8.28e-05	4600	38.4	8.448e-07
-8.27e-05	4200	37.6	8.272e-07
-8.26e-05	4200	36	7.92e-07
-8.25e-05	4200	38.4	8.448e-07
-8.24e-05	4200	36	7.92e-07
-8.23e-05	3800	36	7.92e-07
-8.22e-05	3800	34.4	7.568e-07
-8.21e-05	3600	33.6	7.392e-07
-8.2e-05	3400	34.4	7.568e-07
-8.19e-05	3400	34.4	7.568e-07
-8.18e-05	3400	34.4	7.568e-07
-8.17e-05	3200	34.4	7.568e-07
-8.16e-05	3200	34.4	7.568e-07
-8.15e-05	3200	32	7.04e-07
-8.14e-05	3000	33.6	7.392e-07
-8.13e-05	3000	31.2	6.864e-07
-8.12e-05	3000	30.4	6.688e-07
-8.11e-05	2400	31.2	6.864e-07
-8.1e-05	2600	30.4	6.688e-07
-8.09e-05	2600	30.4	6.688e-07
-8.08e-05	2600	31.2	6.864e-07
-8.07e-05	2400	30.4	6.688e-07
-8.06e-05	2200	30.4	6.688e-07
-8.05e-05	2200	29.6	6.512e-07
-8.04e-05	2000	27.2	5.984e-07
-8.03e-05	2000	27.2	5.984e-07
-8.02e-05	2000	28	6.16e-07
-8.01e-05	1800	26.4	5.808e-07
-8e-05	1800	27.2	5.984e-07
-7.99e-05	1600	27.2	5.984e-07
-7.98e-05	1400	26.4	5.808e-07
-7.97e-05	1600	24.8	5.456e-07
-7.96e-05	1600	26.4	5.808e-07
-7.95e-05	1400	24	5.28e-07
-7.94e-05	800	23.2	5.104e-07
-7.93e-05	1000	24.8	5.456e-07
-7.92e-05	1200	24	5.28e-07
-7.91e-05	1000	24	5.28e-07
-7.9e-05	800	23.2	5.104e-07
-7.89e-05	600	22.4	4.928e-07
-7.88e-05	400	23.2	5.104e-07
-7.87e-05	600	21.6	4.752e-07
-7.86e-05	400	20.8	4.576e-07
-7.85e-05	200	20.8	4.576e-07
-7.84e-05	-200	20.8	4.576e-07
-7.83e-05	200	18.4	4.048e-07
-7.82e-05	200	19.2	4.224e-07
-7.81e-05	0	19.2	4.224e-07
-7.8e-05	-200	19.2	4.224e-07
-7.79e-05	-400	18.4	4.048e-07
-7.78e-05	-400	17.6	3.872e-07
-7.77e-05	-600	15.2	3.344e-07
-7.76e-05	-600	16.8	3.696e-07
-7.75e-05	-600	16.8	3.696e-07
-7.74e-05	-800	16	3.52e-07
-7.73e-05	-1000	16	3.52e-07
-7.72e-05	-800	15.2	3.344e-07
-7.71e-05	-1000	15.2	3.344e-07
-7.7e-05	-1000	14.4	3.168e-07
-7.69e-05	-1200	13.6	2.992e-07
-7.68e-05	-1400	13.6	2.992e-07
-7.67e-05	-1200	13.6	2.992e-07
-7.66e-05	-1600	12	2.64e-07
-7.65e-05	-1400	12	2.64e-07
-7.64e-05	-1800	10.4	2.288e-07
-7.63e-05	-1600	11.2	2.464e-07
-7.62e-05	-1800	12	2.64e-07
-7.61e-05	-2000	10.4	2.288e-07
-7.6e-05	-2200	11.2	2.464e-07
-7.59e-05	-2000	9.6	2.112e-07
-7.58e-05	-2000	9.6	2.112e-07
-7.57e-05	-2000	9.6	2.112e-07
-7.56e-05	-2400	8.8	1.936e-07
-7.55e-05	-2600	7.2	1.584e-07
-7.54e-05	-2600	8	1.76e-07
-7.53e-05	-2600	8	1.76e-07
-7.52e-05	-2600	6.4	1.408e-07
-7.51e-05	-2800	6.4	1.408e-07
-7.5e-05	-2800	6.4	1.408e-07
-7.49e-05	-2800	7.2	1.584e-07
-7.48e-05	-2800	4.8	1.056e-07
-7.47e-05	-2800	3.2	7.04e-08
-7.46e-05	-3200	3.2	7.04e-08
-7.45e-05	-3200	4	8.8e-08
-7.44e-05	-3200	2.4	5.28e-08
-7.43e-05	-3400	2.4	5.28e-08
-7.42e-05	-3600	2.4	5.28e-08
-7.41e-05	-3400	2.4	5.28e-08
-7.4e-05	-3600	1.6	3.52e-08
-7.39e-05	-3800	-0.8	-1.76e-08
-7.38e-05	-4000	0.8	1.76e-08
-7.37e-05	-4000	-1.6	-3.52e-08
-7.36e-05	-4200	-1.6	-3.52e-08
-7.35e-05	-4200	-2.4	-5.28e-08
-7.34e-05	-4200	-2.4	-5.28e-08
-7.33e-05	-4400	-0.8	-1.76e-08
-7.32e-05	-4600	-4	-8.8e-08
-7.31e-05	-4200	-3.2	-7.04e-08
-7.3e-05	-4600	-4	-8.8e-08
-7.29e-05	-4800	-4	-8.8e-08
-7.28e-05	-5000	-4.8	-1.056e-07
-7.27e-05	-4800	-8	-1.76e-07
-7.26e-05	-5400	-4.8	-1.056e-07
-7.25e-05	-4800	-7.2	-1.584e-07
-7.24e-05	-5200	-7.2	-1.584e-07
-7.23e-05	-5600	-8.8	-1.936e-07
-7.22e-05	-5600	-9.6	-2.112e-07
-7.21e-05	-5600	-10.4	-2.288e-07
-7.2e-05	-5800	-10.4	-2.288e-07
-7.19e-05	-6000	-11.2	-2.464e-07
-7.18e-05	-6000	-12	-2.64e-07
-7.17e-05	-6000	-12.8	-2.816e-07
-7.16e-05	-6200	-13.6	-2.992e-07
-7.15e-05	-6200	-16.8	-3.696e-07
-7.14e-05	-6600	-14.4	-3.168e-07
-7.13e-05	-6600	-14.4	-3.168e-07
-7.12e-05	-6800	-16	-3.52e-07
-7.11e-05	-6600	-16.8	-3.696e-07
-7.1e-05	-7000	-17.6	-3.872e-07
-7.09e-05	-7000	-17.6	-3.872e-07
-7.08e-05	-7400	-20	-4.4e-07
-7.07e-05	-7600	-17.6	-3.872e-07
-7.06e-05	-7400	-20	-4.4e-07
-7.05e-05	-7800	-20.8	-4.576e-07
-7.04e-05	-7600	-19.2	-4.224e-07
-7.03e-05	-8200	-22.4	-4.928e-07
-7.02e-05	-8000	-21.6	-4.752e-07
-7.01e-05	-8200	-23.2	-5.104e-07
-7e-05	-8200	-24	-5.28e-07
-6.99e-05	-8400	-24	-5.28e-07
-6.98e-05	-8400	-24.8	-5.456e-07
-6.97e-05	-8600	-24.8	-5.456e-07
-6.96e-05	-9000	-25.6	-5.632e-07
-6.95e-05	-9000	-25.6	-5.632e-07
-6.94e-05	-9000	-26.4	-5.808e-07
-6.93e-05	-9000	-28	-6.16e-07
-6.92e-05	-9000	-29.6	-6.512e-07
-6.91e-05	-9200	-29.6	-6.512e-07
-6.9e-05	-9200	-30.4	-6.688e-07
-6.89e-05	-9400	-29.6	-6.512e-07
-6.88e-05	-9400	-30.4	-6.688e-07
-6.87e-05	-9600	-30.4	-6.688e-07
-6.86e-05	-9400	-31.2	-6.864e-07
-6.85e-05	-9400	-31.2	-6.864e-07
-6.84e-05	-9600	-32.8	-7.216e-07
-6.83e-05	-9600	-32	-7.04e-07
-6.82e-05	-9600	-32.8	-7.216e-07
-6.81e-05	-9600	-33.6	-7.392e-07
-6.8e-05	-9800	-33.6	-7.392e-07
-6.79e-05	-9600	-32.8	-7.216e-07
-6.78e-05	-9600	-33.6	-7.392e-07
-6.77e-05	-9800	-34.4	-7.568e-07
-6.76e-05	-9600	-34.4	-7.568e-07
-6.75e-05	-9600	-34.4	-7.568e-07
-6.74e-05	-9600	-33.6	-7.392e-07
-6.73e-05	-9400	-35.2	-7.744e-07
-6.72e-05	-9600	-35.2	-7.744e-07
-6.71e-05	-9400	-34.4	-7.568e-07
-6.7e-05	-9800	-34.4	-7.568e-07
-6.69e-05	-9400	-35.2	-7.744e-07
-6.68e-05	-9400	-35.2	-7.744e-07
-6.67e-05	-9200	-35.2	-7.744e-07
-6.66e-05	-9600	-35.2	-7.744e-07
-6.65e-05	-9400	-35.2	-7.744e-07
-6.64e-05	-9600	-36.8	-8.096e-07
-6.63e-05	-9400	-36	-7.92e-07
-6.62e-05	-9600	-35.2	-7.744e-07
-6.61e-05	-9400	-35.2	-7.744e-07
-6.6e-05	-9600	-36	-7.92e-07
-6.59e-05	-9200	-36	-7.92e-07
-6.58e-05	-9400	-36	-7.92e-07
-6.57e-05	-9200	-36	-7.92e-07
-6.56e-05	-9400	-36	-7.92e-07
-6.55e-05	-9400	-36.8	-8.096e-07
-6.54e-05	-9200	-35.2	-7.744e-07
-6.53e-05	-9000	-36	-7.92e-07
-6.52e-05	-9200	-36	-7.92e-07
-6.51e-05	-9200	-36	-7.92e-07
-6.5e-05	-9000	-37.6	-8.272e-07
-6.49e-05	-9000	-36	-7.92e-07
-6.48e-05	-9200	-36	-7.92e-07
-6.47e-05	-9000	-36.8	-8.096e-07
-6.46e-05	-9200	-36.8	-8.096e-07
-6.45e-05	-9000	-36.8	-8.096e-07
-6.44e-05	-9000	-36.8	-8.096e-07
-6.43e-05	-9000	-36	-7.92e-07
-6.42e-05	-9000	-35.2	-7.744e-07
-6.41e-05	-8800	-36.8	-8.096e-07
-6.4e-05	-8800	-36.8	-8.096e-07
-6.39e-05	-8800	-36	-7.92e-07
-6.38e-05	-8800	-36.8	-8.096e-07
-6.37e-05	-9000	-36.8	-8.096e-07
-6.36e-05	-8800	-36.8	-8.096e-07
-6.35e-05	-8800	-36.8	-8.096e-07
-6.34e-05	-8800	-36	-7.92e-07
-6.33e-05	-8600	-36.8	-8.096e-07
-6.32e-05	-8600	-36.8	-8.096e-07
-6.31e-05	-8600	-36	-7.92e-07
-6.3e-05	-8600	-36	-7.92e-07
-6.29e-05	-8400	-36	-7.92e-07
-6.28e-05	-8400	-36.8	-8.096e-07
-6.27e-05	-8400	-36	-7.92e-07
-6.26e-05	-8400	-37.6	-8.272e-07
-6.25e-05	-8400	-36.8	-8.096e-07
-6.24e-05	-8400	-36.8	-8.096e-07
-6.23e-05	-8200	-36	-7.92e-07
-6.22e-05	-8200	-36.8	-8.096e-07
-6.21e-05	-8000	-36	-7.92e-07
-6.2e-05	-8000	-36	-7.92e-07
-6.19e-05	-7800	-35.2	-7.744e-07
-6.18e-05	-8000	-35.2	-7.744e-07
-6.17e-05	-7800	-36	-7.92e-07
-6.16e-05	-7800	-35.2	-7.744e-07
-6.15e-05	-7800	-35.2	-7.744e-07
-6.14e-05	-7600	-36	-7.92e-07
-6.13e-05	-7400	-35.2	-7.744e-07
-6.12e-05	-7400	-34.4	-7.568e-07
-6.11e-05	-7600	-36	-7.92e-07
-6.1e-05	-7200	-35.2	-7.744e-07
-6.09e-05	-7400	-35.2	-7.744e-07
-6.08e-05	-7200	-33.6	-7.392e-07
-6.07e-05	-7200	-34.4	-7.568e-07
-6.06e-05	-7000	-35.2	-7.744e-07
-6.05e-05	-7000	-34.4	-7.568e-07
-6.04e-05	-7000	-34.4	-7.568e-07
-6.03e-05	-7000	-34.4	-7.568e-07
-6.02e-05	-6800	-33.6	-7.392e-07
-6.01e-05	-6600	-34.4	-7.568e-07
-6e-05	-6600	-32.8	-7.216e-07
-5.99e-05	-6600	-33.6	-7.392e-07
-5.98e-05	-6200	-33.6	-7.392e-07
-5.97e-05	-6200	-33.6	-7.392e-07
-5.96e-05	-6200	-32	-7.04e-07
-5.95e-05	-6000	-33.6	-7.392e-07
-5.94e-05	-6200	-32.8	-7.216e-07
-5.93e-05	-6000	-33.6	-7.392e-07
-5.92e-05	-5800	-32.8	-7.216e-07
-5.91e-05	-5600	-32.8	-7.216e-07
-5.9e-05	-5600	-32.8	-7.216e-07
-5.89e-05	-5400	-32.8	-7.216e-07
-5.88e-05	-5600	-32	-7.04e-07
-5.87e-05	-5200	-32	-7.04e-07
-5.86e-05	-5200	-31.2	-6.864e-07
-5.85e-05	-5400	-32.8	-7.216e-07
-5.84e-05	-5200	-31.2	-6.864e-07
-5.83e-05	-4800	-30.4	-6.688e-07
-5.82e-05	-4800	-31.2	-6.864e-07
-5.81e-05	-4800	-31.2	-6.864e-07
-5.8e-05	-4800	-30.4	-6.688e-07
-5.79e-05	-4600	-30.4	-6.688e-07
-5.78e-05	-4600	-30.4	-6.688e-07
-5.77e-05	-4400	-28.8	-6.336e-07
-5.76e-05	-4200	-30.4	-6.688e-07
-5.75e-05	-4000	-29.6	-6.512e-07
-5.74e-05	-4200	-29.6	-6.512e-07
-5.73e-05	-4200	-29.6	-6.512e-07
-5.72e-05	-4000	-28	-6.16e-07
-5.71e-05	-4000	-29.6	-6.512e-07
-5.7e-05	-3800	-28	-6.16e-07
-5.69e-05	-3600	-28	-6.16e-07
-5.68e-05	-3600	-28	-6.16e-07
-5.67e-05	-3400	-27.2	-5.984e-07
-5.66e-05	-3400	-27.2	-5.984e-07
-5.65e-05	-3200	-28	-6.16e-07
-5.64e-05	-3200	-27.2	-5.984e-07
-5.63e-05	-3000	-25.6	-5.632e-07
-5.62e-05	-3000	-26.4	-5.808e-07
-5.61e-05	-3000	-27.2	-5.984e-07
-5.6e-05	-2800	-27.2	-5.984e-07
-5.59e-05	-2600	-24.8	-5.456e-07
-5.58e-05	-2600	-24.8	-5.456e-07
-5.57e-05	-2400	-25.6	-5.632e-07
-5.56e-05	-2600	-24.8	-5.456e-07
-5.55e-05	-2400	-24	-5.28e-07
-5.54e-05	-2600	-22.4	-4.928e-07
-5.53e-05	-2600	-23.2	-5.104e-07
-5.52e-05	-2400	-22.4	-4.928e-07
-5.51e-05	-2000	-22.4	-4.928e-07
-5.5e-05	-1800	-21.6	-4.752e-07
-5.49e-05	-2000	-20.8	-4.576e-07
-5.48e-05	-1800	-20.8	-4.576e-07
-5.47e-05	-1800	-21.6	-4.752e-07
-5.46e-05	-2000	-21.6	-4.752e-07
-5.45e-05	-1600	-20	-4.4e-07
-5.44e-05	-1600	-20	-4.4e-07
-5.43e-05	-1600	-20	-4.4e-07
-5.42e-05	-1400	-18.4	-4.048e-07
-5.41e-05	-1400	-18.4	-4.048e-07
-5.4e-05	-1400	-18.4	-4.048e-07
-5.39e-05	-1200	-19.2	-4.224e-07
-5.38e-05	-1200	-20.8	-4.576e-07
-5.37e-05	-1200	-20	-4.4e-07
-5.36e-05	-1000	-16.8	-3.696e-07
-5.35e-05	-800	-16.8	-3.696e-07
-5.34e-05	-800	-16	-3.52e-07
-5.33e-05	-400	-15.2	-3.344e-07
-5.32e-05	-600	-14.4	-3.168e-07
-5.31e-05	-400	-16	-3.52e-07
-5.3e-05	-200	-16	-3.52e-07
-5.29e-05	-600	-14.4	-3.168e-07
-5.28e-05	-200	-13.6	-2.992e-07
-5.27e-05	-200	-13.6	-2.992e-07
-5.26e-05	-200	-16	-3.52e-07
-5.25e-05	-200	-13.6	-2.992e-07
-5.24e-05	200	-12.8	-2.816e-07
-5.23e-05	400	-13.6	-2.992e-07
-5.22e-05	400	-13.6	-2.992e-07
-5.21e-05	200	-12.8	-2.816e-07
-5.2e-05	200	-12	-2.64e-07
-5.19e-05	800	-11.2	-2.464e-07
-5.18e-05	600	-11.2	-2.464e-07
-5.17e-05	800	-11.2	-2.464e-07
-5.16e-05	1000	-10.4	-2.288e-07
-5.15e-05	1000	-10.4	-2.288e-07
-5.14e-05	1400	-10.4	-2.288e-07
-5.13e-05	1400	-9.6	-2.112e-07
-5.12e-05	1200	-8	-1.76e-07
-5.11e-05	1200	-9.6	-2.112e-07
-5.1e-05	1200	-7.2	-1.584e-07
-5.09e-05	1200	-7.2	-1.584e-07
-5.08e-05	1600	-7.2	-1.584e-07
-5.07e-05	1600	-7.2	-1.584e-07
-5.06e-05	1600	-7.2	-1.584e-07
-5.05e-05	1800	-5.6	-1.232e-07
-5.04e-05	1600	-5.6	-1.232e-07
-5.03e-05	1800	-6.4	-1.408e-07
-5.02e-05	1800	-4.8	-1.056e-07
-5.01e-05	1800	-5.6	-1.232e-07
-5e-05	2200	-4.8	-1.056e-07
-4.99e-05	2400	-4.8	-1.056e-07
-4.98e-05	2200	-3.2	-7.04e-08
-4.97e-05	2400	-3.2	-7.04e-08
-4.96e-05	2400	-2.4	-5.28e-08
-4.95e-05	2200	-4.8	-1.056e-07
-4.94e-05	2600	-2.4	-5.28e-08
-4.93e-05	2800	-2.4	-5.28e-08
-4.92e-05	2600	-0.8	-1.76e-08
-4.91e-05	2800	0.8	1.76e-08
-4.9e-05	2800	-0.8	-1.76e-08
-4.89e-05	2800	0	0
-4.88e-05	3000	0	0
-4.87e-05	3000	0.8	1.76e-08
-4.86e-05	3200	0	0
-4.85e-05	3400	2.4	5.28e-08
-4.84e-05	3200	2.4	5.28e-08
-4.83e-05	3600	2.4	5.28e-08
-4.82e-05	3600	3.2	7.04e-08
-4.81e-05	3800	2.4	5.28e-08
-4.8e-05	3800	4	8.8e-08
-4.79e-05	3800	4.8	1.056e-07
-4.78e-05	4000	4.8	1.056e-07
-4.77e-05	4000	6.4	1.408e-07
-4.76e-05	4400	7.2	1.584e-07
-4.75e-05	4000	7.2	1.584e-07
-4.74e-05	4200	8	1.76e-07
-4.73e-05	4400	8	1.76e-07
-4.72e-05	4800	8.8	1.936e-07
-4.71e-05	4600	8	1.76e-07
-4.7e-05	4800	8.8	1.936e-07
-4.69e-05	4800	8.8	1.936e-07
-4.68e-05	5000	8	1.76e-07
-4.67e-05	5200	11.2	2.464e-07
-4.66e-05	5200	12	2.64e-07
-4.65e-05	5600	12.8	2.816e-07
-4.64e-05	5800	12.8	2.816e-07
-4.63e-05	5600	12.8	2.816e-07
-4.62e-05	5800	13.6	2.992e-07
-4.61e-05	6000	14.4	3.168e-07
-4.6e-05	6000	16	3.52e-07
-4.59e-05	6200	16	3.52e-07
-4.58e-05	6400	16.8	3.696e-07
-4.57e-05	6400	17.6	3.872e-07
-4.56e-05	6400	19.2	4.224e-07
-4.55e-05	6800	19.2	4.224e-07
-4.54e-05	6800	19.2	4.224e-07
-4.53e-05	6800	21.6	4.752e-07
-4.52e-05	7000	20	4.4e-07
-4.51e-05	7400	20	4.4e-07
-4.5e-05	7400	21.6	4.752e-07
-4.49e-05	7400	22.4	4.928e-07
-4.48e-05	7800	24	5.28e-07
-4.47e-05	7600	21.6	4.752e-07
-4.46e-05	8000	24	5.28e-07
-4.45e-05	8200	24.8	5.456e-07
-4.44e-05	8000	27.2	5.984e-07
-4.43e-05	8200	26.4	5.808e-07
-4.42e-05	8200	26.4	5.808e-07
-4.41e-05	8600	28	6.16e-07
-4.4e-05	8600	28	6.16e-07
-4.39e-05	8600	28.8	6.336e-07
-4.38e-05	8600	30.4	6.688e-07
-4.37e-05	9000	30.4	6.688e-07
-4.36e-05	9200	30.4	6.688e-07
-4.35e-05	9200	32	7.04e-07
-4.34e-05	9200	32.8	7.216e-07
-4.33e-05	9600	33.6	7.392e-07
-4.32e-05	9400	33.6	7.392e-07
-4.31e-05	9800	33.6	7.392e-07
-4.3e-05	9800	34.4	7.568e-07
-4.29e-05	10000	36.8	8.096e-07
-4.28e-05	10000	36.8	8.096e-07
-4.27e-05	10200	36.8	8.096e-07
-4.26e-05	10000	37.6	8.272e-07
-4.25e-05	10400	38.4	8.448e-07
-4.24e-05	10600	39.2	8.624e-07
-4.23e-05	10600	39.2	8.624e-07
-4.22e-05	10800	39.2	8.624e-07
-4.21e-05	11000	40	8.8e-07
-4.2e-05	11000	41.6	9.152e-07
-4.19e-05	11000	41.6	9.152e-07
-4.18e-05	11400	43.2	9.504e-07
-4.17e-05	11200	43.2	9.504e-07
-4.16e-05	11400	42.4	9.328e-07
-4.15e-05	11400	44.8	9.856e-07
-4.14e-05	11400	44.8	9.856e-07
-4.13e-05	11600	45.6	1.0032e-06
-4.12e-05	11400	45.6	1.0032e-06
-4.11e-05	11600	45.6	1.0032e-06
-4.1e-05	11600	46.4	1.0208e-06
-4.09e-05	11600	47.2	1.0384e-06
-4.08e-05	11800	46.4	1.0208e-06
-4.07e-05	11600	48	1.056e-06
-4.06e-05	11600	49.6	1.0912e-06
-4.05e-05	11600	48	1.056e-06
-4.04e-05	11600	48.8	1.0736e-06
-4.03e-05	11600	48.8	1.0736e-06
-4.02e-05	11600	48.8	1.0736e-06
-4.01e-05	11600	48.8	1.0736e-06
-4e-05	11600	48.8	1.0736e-06
-3.99e-05	11400	49.6	1.0912e-06
-3.98e-05	11400	49.6	1.0912e-06
-3.97e-05	11200	49.6	1.0912e-06
-3.96e-05	11000	49.6	1.0912e-06
-3.95e-05	11000	48.8	1.0736e-06
-3.94e-05	11000	49.6	1.0912e-06
-3.93e-05	10800	49.6	1.0912e-06
-3.92e-05	11000	49.6	1.0912e-06
-3.91e-05	10600	49.6	1.0912e-06
-3.9e-05	10800	49.6	1.0912e-06
-3.89e-05	11000	48.8	1.0736e-06
-3.88e-05	10800	50.4	1.1088e-06
-3.87e-05	10600	49.6	1.0912e-06
-3.86e-05	10800	49.6	1.0912e-06
-3.85e-05	10400	48.8	1.0736e-06
-3.84e-05	10400	48.8	1.0736e-06
-3.83e-05	10400	49.6	1.0912e-06
-3.82e-05	10200	48.8	1.0736e-06
-3.81e-05	10200	48.8	1.0736e-06
-3.8e-05	10200	49.6	1.0912e-06
-3.79e-05	9800	48.8	1.0736e-06
-3.78e-05	10000	49.6	1.0912e-06
-3.77e-05	10000	48.8	1.0736e-06
-3.76e-05	9800	47.2	1.0384e-06
-3.75e-05	9800	48	1.056e-06
-3.74e-05	9800	48.8	1.0736e-06
-3.73e-05	9600	48.8	1.0736e-06
-3.72e-05	9400	48.8	1.0736e-06
-3.71e-05	9400	48	1.056e-06
-3.7e-05	9400	48.8	1.0736e-06
-3.69e-05	9400	48	1.056e-06
-3.68e-05	9000	47.2	1.0384e-06
-3.67e-05	9000	47.2	1.0384e-06
-3.66e-05	9000	48	1.056e-06
-3.65e-05	9000	48	1.056e-06
-3.64e-05	9000	48	1.056e-06
-3.63e-05	8800	48	1.056e-06
-3.62e-05	8800	47.2	1.0384e-06
-3.61e-05	8600	48.8	1.0736e-06
-3.6e-05	8800	47.2	1.0384e-06
-3.59e-05	8400	46.4	1.0208e-06
-3.58e-05	8400	46.4	1.0208e-06
-3.57e-05	8400	47.2	1.0384e-06
-3.56e-05	8200	46.4	1.0208e-06
-3.55e-05	8200	46.4	1.0208e-06
-3.54e-05	8000	47.2	1.0384e-06
-3.53e-05	8000	46.4	1.0208e-06
-3.52e-05	8000	44.8	9.856e-07
-3.51e-05	7800	45.6	1.0032e-06
-3.5e-05	7600	45.6	1.0032e-06
-3.49e-05	7800	45.6	1.0032e-06
-3.48e-05	7600	45.6	1.0032e-06
-3.47e-05	7200	46.4	1.0208e-06
-3.46e-05	7200	45.6	1.0032e-06
-3.45e-05	7400	45.6	1.0032e-06
-3.44e-05	7200	44.8	9.856e-07
-3.43e-05	7200	44	9.68e-07
-3.42e-05	7000	45.6	1.0032e-06
-3.41e-05	6800	44.8	9.856e-07
-3.4e-05	6800	44	9.68e-07
-3.39e-05	6600	44.8	9.856e-07
-3.38e-05	6400	44.8	9.856e-07
-3.37e-05	6400	44.8	9.856e-07
-3.36e-05	6200	44	9.68e-07
-3.35e-05	6200	42.4	9.328e-07
-3.34e-05	6200	43.2	9.504e-07
-3.33e-05	6000	43.2	9.504e-07
-3.32e-05	6000	42.4	9.328e-07
-3.31e-05	5600	41.6	9.152e-07
-3.3e-05	5800	42.4	9.328e-07
-3.29e-05	5400	41.6	9.152e-07
-3.28e-05	5600	42.4	9.328e-07
-3.27e-05	5200	42.4	9.328e-07
-3.26e-05	5400	41.6	9.152e-07
-3.25e-05	5200	40	8.8e-07
-3.24e-05	5200	40	8.8e-07
-3.23e-05	5000	41.6	9.152e-07
-3.22e-05	5000	40	8.8e-07
-3.21e-05	4600	40.8	8.976e-07
-3.2e-05	4600	39.2	8.624e-07
-3.19e-05	4600	39.2	8.624e-07
-3.18e-05	4400	39.2	8.624e-07
-3.17e-05	4400	39.2	8.624e-07
-3.16e-05	4400	38.4	8.448e-07
-3.15e-05	4400	38.4	8.448e-07
-3.14e-05	4000	38.4	8.448e-07
-3.13e-05	4200	36	7.92e-07
-3.12e-05	3800	36	7.92e-07
-3.11e-05	4000	36	7.92e-07
-3.1e-05	3800	36.8	8.096e-07
-3.09e-05	3600	34.4	7.568e-07
-3.08e-05	3600	34.4	7.568e-07
-3.07e-05	3800	34.4	7.568e-07
-3.06e-05	3400	32	7.04e-07
-3.05e-05	3400	34.4	7.568e-07
-3.04e-05	3400	32.8	7.216e-07
-3.03e-05	3400	33.6	7.392e-07
-3.02e-05	3000	33.6	7.392e-07
-3.01e-05	3200	32	7.04e-07
-3e-05	3000	32	7.04e-07
-2.99e-05	3200	32.8	7.216e-07
-2.98e-05	2600	32	7.04e-07
-2.97e-05	2400	32	7.04e-07
-2.96e-05	2600	34.4	7.568e-07
-2.95e-05	2800	30.4	6.688e-07
-2.94e-05	2600	29.6	6.512e-07
-2.93e-05	2400	29.6	6.512e-07
-2.92e-05	2200	28	6.16e-07
-2.91e-05	2200	27.2	5.984e-07
-2.9e-05	2200	28	6.16e-07
-2.89e-05	2000	28	6.16e-07
-2.88e-05	2000	26.4	5.808e-07
-2.87e-05	1800	27.2	5.984e-07
-2.86e-05	1600	26.4	5.808e-07
-2.85e-05	1600	26.4	5.808e-07
-2.84e-05	1400	25.6	5.632e-07
-2.83e-05	1400	25.6	5.632e-07
-2.82e-05	1400	24	5.28e-07
-2.81e-05	1400	24	5.28e-07
-2.8e-05	1000	23.2	5.104e-07
-2.79e-05	800	22.4	4.928e-07
-2.78e-05	800	23.2	5.104e-07
-2.77e-05	800	22.4	4.928e-07
-2.76e-05	800	21.6	4.752e-07
-2.75e-05	800	20.8	4.576e-07
-2.74e-05	600	20	4.4e-07
-2.73e-05	400	21.6	4.752e-07
-2.72e-05	400	20.8	4.576e-07
-2.71e-05	200	20	4.4e-07
-2.7e-05	400	18.4	4.048e-07
-2.69e-05	0	19.2	4.224e-07
-2.68e-05	200	17.6	3.872e-07
-2.67e-05	0	19.2	4.224e-07
-2.66e-05	-200	18.4	4.048e-07
-2.65e-05	-400	16.8	3.696e-07
-2.64e-05	-400	16.8	3.696e-07
-2.63e-05	-600	16.8	3.696e-07
-2.62e-05	-800	16	3.52e-07
-2.61e-05	-800	15.2	3.344e-07
-2.6e-05	-800	15.2	3.344e-07
-2.59e-05	-800	16.8	3.696e-07
-2.58e-05	-800	13.6	2.992e-07
-2.57e-05	-1200	13.6	2.992e-07
-2.56e-05	-1200	14.4	3.168e-07
-2.55e-05	-1200	13.6	2.992e-07
-2.54e-05	-1400	13.6	2.992e-07
-2.53e-05	-1400	13.6	2.992e-07
-2.52e-05	-1400	13.6	2.992e-07
-2.51e-05	-1800	11.2	2.464e-07
-2.5e-05	-2000	10.4
-2.49e-05	-1800	11.2
-2.48e-05	-1800	10.4
-2.47e-05	-2200	9.6
-2.46e-05	-2200	8.8
-2.45e-05	-2400	9.6
-2.44e-05	-2400	9.6
-2.43e-05	-2000	8
-2.42e-05	-2600	7.2
-2.41e-05	-2400	7.2
-2.4e-05	-2600	7.2
-2.39e-05	-2600	6.4
-2.38e-05	-2800	6.4
-2.37e-05	-2800	5.6
-2.36e-05	-3000	5.6
-2.35e-05	-2800	4.8
-2.34e-05	-2800	4
-2.33e-05	-2800	4
-2.32e-05	-3000	4
-2.31e-05	-3400	3.2
-2.3e-05	-3200	2.4
-2.29e-05	-3200	2.4
-2.28e-05	-3600	1.6
-2.27e-05	-3600	0
-2.26e-05	-3600	0
-2.25e-05	-3800	-0.8
-2.24e-05	-4200	-0.8
-2.23e-05	-4200	-0.8
-2.22e-05	-4200	-1.6
-2.21e-05	-4200	-3.2
-2.2e-05	-4200	-4
-2.19e-05	-4600	-3.2
-2.18e-05	-4600	-3.2
-2.17e-05	-4800	-5.6
-2.16e-05	-4600	-5.6
-2.15e-05	-4800	-5.6
-2.14e-05	-5000	-5.6
-2.13e-05	-5000	-8
-2.12e-05	-5200	-7.2
-2.11e-05	-5400	-7.2
-2.1e-05	-5400	-8
-2.09e-05	-5800	-8
-2.08e-05	-5600	-12
-2.07e-05	-5600	-10.4
-2.06e-05	-6000	-9.6
-2.05e-05	-5800	-12
-2.04e-05	-5800	-12
-2.03e-05	-6200	-12.8
-2.02e-05	-6400	-13.6
-2.01e-05	-6400	-13.6
-2e-05	-6400	-14.4
-1.99e-05	-6600	-16
-1.98e-05	-6800	-16
-1.97e-05	-6800	-16.8
-1.96e-05	-7200	-17.6
-1.95e-05	-7000	-18.4
-1.94e-05	-7400	-19.2
-1.93e-05	-7400	-19.2
-1.92e-05	-7800	-20.8
-1.91e-05	-7400	-20.8
-1.9e-05	-8000	-20.8
-1.89e-05	-7800	-23.2
-1.88e-05	-8000	-22.4
-1.87e-05	-8200	-23.2
-1.86e-05	-8400	-24
-1.85e-05	-8600	-24
-1.84e-05	-8400	-24.8
-1.83e-05	-8600	-26.4
-1.82e-05	-8600	-26.4
-1.81e-05	-9000	-26.4
-1.8e-05	-9000	-28.8
-1.79e-05	-9000	-28.8
-1.78e-05	-9200	-29.6
-1.77e-05	-9400	-28.8
-1.76e-05	-9400	-30.4
-1.75e-05	-9400	-30.4
-1.74e-05	-9600	-31.2
-1.73e-05	-9400	-31.2
-1.72e-05	-9800	-31.2
-1.71e-05	-9800	-31.2
-1.7e-05	-9800	-32
-1.69e-05	-9800	-32.8
-1.68e-05	-9800	-32.8
-1.67e-05	-9800	-33.6
-1.66e-05	-10000	-32.8
-1.65e-05	-9800	-33.6
-1.64e-05	-9800	-34.4
-1.63e-05	-9600	-33.6
-1.62e-05	-9600	-34.4
-1.61e-05	-9800	-33.6
-1.6e-05	-9800	-33.6
-1.59e-05	-9400	-35.2
-1.58e-05	-9600	-34.4
-1.57e-05	-9800	-34.4
-1.56e-05	-9800	-34.4
-1.55e-05	-9400	-35.2
-1.54e-05	-9600	-35.2
-1.53e-05	-9400	-34.4
-1.52e-05	-9600	-34.4
-1.51e-05	-9800	-34.4
-1.5e-05	-9400	-34.4
-1.49e-05	-9600	-34.4
-1.48e-05	-9400	-35.2
-1.47e-05	-9400	-34.4
-1.46e-05	-9400	-36
-1.45e-05	-9200	-33.6
-1.44e-05	-9400	-35.2
-1.43e-05	-9400	-36
-1.42e-05	-9400	-35.2
-1.41e-05	-9400	-35.2
-1.4e-05	-9200	-36
-1.39e-05	-9400	-36
-1.38e-05	-9000	-35.2
-1.37e-05	-9400	-36
-1.36e-05	-9200	-36
-1.35e-05	-9000	-36
-1.34e-05	-9200	-35.2
-1.33e-05	-9400	-36
-1.32e-05	-9000	-36
-1.31e-05	-8800	-36.8
-1.3e-05	-9000	-36
-1.29e-05	-9000	-35.2
-1.28e-05	-9000	-36.8
-1.27e-05	-9000	-36.8
-1.26e-05	-9000	-36
-1.25e-05	-9200	-36.8
-1.24e-05	-9000	-36
-1.23e-05	-9000	-36
-1.22e-05	-8800	-36
-1.21e-05	-8800	-36
-1.2e-05	-8600	-35.2
-1.19e-05	-8600	-36
-1.18e-05	-8600	-36
-1.17e-05	-8400	-36
-1.16e-05	-8400	-37.6
-1.15e-05	-8200	-36
-1.14e-05	-8400	-36
-1.13e-05	-8400	-35.2
-1.12e-05	-8600	-36
-1.11e-05	-8200	-36.8
-1.1e-05	-8200	-36
-1.09e-05	-8200	-35.2
-1.08e-05	-8000	-34.4
-1.07e-05	-8000	-35.2
-1.06e-05	-8200	-36
-1.05e-05	-7800	-36
-1.04e-05	-7600	-35.2
-1.03e-05	-7600	-35.2
-1.02e-05	-7400	-34.4
-1.01e-05	-7600	-34.4
-1e-05	-7600	-35.2
-9.9e-06	-7400	-34.4
-9.8e-06	-7000	-36
-9.7e-06	-7200	-35.2
-9.6e-06	-7200	-35.2
-9.5e-06	-7200	-34.4
-9.4e-06	-7000	-34.4
-9.3e-06	-7000	-33.6
-9.2e-06	-6600	-34.4
-9.1e-06	-7000	-33.6
-9e-06	-7000	-34.4
-8.9e-06	-6600	-33.6
-8.8e-06	-6800	-33.6
-8.7e-06	-6600	-34.4
-8.6e-06	-6600	-34.4
-8.5e-06	-6800	-33.6
-8.4e-06	-6400	-32.8
-8.3e-06	-6200	-32.8
-8.2e-06	-6200	-32.8
-8.1e-06	-6200	-33.6
-8e-06	-5800	-32.8
-7.9e-06	-6000	-32
-7.8e-06	-5800	-32.8
-7.7e-06	-5800	-32.8
-7.6e-06	-5800	-32
-7.5e-06	-5400	-31.2
-7.4e-06	-5200	-32
-7.3e-06	-5200	-30.4
-7.2e-06	-5400	-31.2
-7.1e-06	-5200	-31.2
-7e-06	-5000	-31.2
-6.9e-06	-5000	-30.4
-6.8e-06	-4800	-29.6
-6.7e-06	-4800	-30.4
-6.6e-06	-4400	-31.2
-6.5e-06	-4400	-30.4
-6.4e-06	-4400	-30.4
-6.3e-06	-4400	-29.6
-6.2e-06	-4200	-29.6
-6.1e-06	-4000	-29.6
-6e-06	-4000	-31.2
-5.9e-06	-4000	-28.8
-5.8e-06	-4000	-28.8
-5.7e-06	-3600	-28
-5.6e-06	-3800	-28
-5.5e-06	-3600	-26.4
-5.4e-06	-3400	-27.2
-5.3e-06	-3400	-27.2
-5.2e-06	-3400	-27.2
-5.1e-06	-3000	-28
-5e-06	-3200	-26.4
-4.9e-06	-3000	-26.4
-4.8e-06	-3200	-25.6
-4.7e-06	-3000	-25.6
-4.6e-06	-2800	-24.8
-4.5e-06	-2600	-25.6
-4.4e-06	-2600	-24.8
-4.3e-06	-2600	-23.2
-4.2e-06	-2600	-24.8
-4.1e-06	-2000	-22.4
-4e-06	-2600	-24
-3.9e-06	-2200	-21.6
-3.8e-06	-2000	-21.6
-3.7e-06	-2000	-20
-3.6e-06	-2000	-21.6
-3.5e-06	-2000	-18.4
-3.4e-06	-1600	-21.6
-3.3e-06	-1800	-20.8
-3.2e-06	-1600	-20.8
-3.1e-06	-1600	-19.2
-3e-06	-1600	-20
-2.9e-06	-1200	-19.2
-2.8e-06	-1400	-17.6
-2.7e-06	-1400	-18.4
-2.6e-06	-1200	-18.4
-2.5e-06	-1000	-16.8
-2.4e-06	-1000	-16.8
-2.3e-06	-600	-16.8
-2.2e-06	-800	-17.6
-2.1e-06	-800	-16.8
-2e-06	-600	-16
-1.9e-06	-600	-16
-1.8e-06	-400	-16
-1.7e-06	-600	-15.2
-1.6e-06	-400	-14.4
-1.5e-06	-400	-15.2
-1.4e-06	-400	-12.8
-1.3e-06	0	-12.8
-1.2e-06	0	-13.6
-1.1e-06	200	-12.8
-1e-06	200	-9.6
-9e-07	400	-12
-8e-07	400	-12.8
-7e-07	600	-12.8
-6e-07	600	-9.6
-5e-07	800	-10.4
-4e-07	800	-10.4
-3e-07	1000	-10.4
-2e-07	1000	-9.6
-1e-07	800	-8
0	1000	-8.8
1e-07	1000	-8.8
2e-07	1200	-8
3e-07	1600	-8
4e-07	1600	-6.4
5e-07	1400	-5.6
6e-07	1800	-5.6
7e-07	1600	-6.4
8e-07	1800	-5.6
9e-07	1800	-7.2
1e-06	1800	-4
1.1e-06	1800	-5.6
1.2e-06	2000	-5.6
1.3e-06	2200	-3.2
1.4e-06	2200	-3.2
1.5e-06	2200	-3.2
1.6e-06	2600	-2.4
1.7e-06	2200	-0.8
1.8e-06	2600	-1.6
1.9e-06	2400	-1.6
2e-06	2600	-1.6
2.1e-06	2800	-0.8
2.2e-06	2600	0.8
2.3e-06	2800	-0.8
2.4e-06	3000	0
2.5e-06	3000	1.6
2.6e-06	3000	2.4
2.7e-06	3200	2.4
2.8e-06	3200	2.4
2.9e-06	3400	2.4
3e-06	3600	3.2
3.1e-06	3600	2.4
3.2e-06	3400	2.4
3.3e-06	3600	4.8
3.4e-06	3800	4
3.5e-06	3800	4.8
3.6e-06	3800	6.4
3.7e-06	4200	6.4
3.8e-06	4400	7.2
3.9e-06	4400	8
4e-06	4400	9.6
4.1e-06	4600	8
4.2e-06	4800	7.2
4.3e-06	4800	8.8
4.4e-06	5000	9.6
4.5e-06	5200	11.2
4.6e-06	5000	10.4
4.7e-06	5000	11.2
4.8e-06	5400	11.2
4.9e-06	5600	12.8
5e-06	5800	13.6
5.1e-06	5400	14.4
5.2e-06	6000	14.4
5.3e-06	6000	16
5.4e-06	6000	16
5.5e-06	6200	16.8
5.6e-06	6400	17.6
5.7e-06	6200	18.4
5.8e-06	6400	19.2
5.9e-06	6600	18.4
6e-06	7000	20
6.1e-06	7200	21.6
6.2e-06	7200	22.4
6.3e-06	7200	23.2
6.4e-06	7400	21.6
6.5e-06	7200	22.4
6.6e-06	7800	24
6.7e-06	8000	25.6
6.8e-06	7800	24
6.9e-06	7800	27.2
7e-06	8000	24.8
7.1e-06	8000	26.4
7.2e-06	8400	30.4
7.3e-06	8600	27.2
7.4e-06	8600	28
7.5e-06	8600	28.8
7.6e-06	8800	29.6
7.7e-06	9000	29.6
7.8e-06	9200	31.2
7.9e-06	9200	31.2
8e-06	9200	32.8
8.1e-06	9400	32.8
8.2e-06	9600	33.6
8.3e-06	9600	34.4
8.4e-06	10000	35.2
8.5e-06	10000	36
8.6e-06	10000	36
8.7e-06	10200	37.6
8.8e-06	10200	37.6
8.9e-06	10600	38.4
9e-06	10400	39.2
9.1e-06	10600	40
9.2e-06	10600	40
9.3e-06	11000	41.6
9.4e-06	11000	42.4
9.5e-06	11200	41.6
9.6e-06	11200	43.2
9.7e-06	11200	44.8
9.8e-06	11200	45.6
9.9e-06	11200	45.6
1e-05	11600	46.4
1.01e-05	11400	46.4
1.02e-05	11600	45.6
1.03e-05	11800	47.2
1.04e-05	11600	48
1.05e-05	11800	47.2
1.06e-05	11800	48.8
1.07e-05	11600	48
1.08e-05	11800	48
1.09e-05	11800	48.8
1.1e-05	11600	49.6
1.11e-05	11600	48.8
1.12e-05	11600	48.8
1.13e-05	11400	49.6
1.14e-05	11600	49.6
1.15e-05	11200	50.4
1.16e-05	11000	50.4
1.17e-05	11200	50.4
1.18e-05	11400	49.6
1.19e-05	11000	49.6
1.2e-05	11000	49.6
1.21e-05	11200	49.6
1.22e-05	11000	49.6
1.23e-05	10800	50.4
1.24e-05	11000	48.8
1.25e-05	10600	50.4
1.26e-05	10800	49.6
1.27e-05	10400	50.4
1.28e-05	10600	49.6
1.29e-05	10600	49.6
1.3e-05	10200	50.4
1.31e-05	10400	49.6
1.32e-05	10200	50.4
1.33e-05	10200	48.8
1.34e-05	10000	48.8
1.35e-05	10000	49.6
1.36e-05	10000	48
1.37e-05	9800	49.6
1.38e-05	9800	49.6
1.39e-05	9600	49.6
1.4e-05	9600	49.6
1.41e-05	9800	48.8
1.42e-05	9600	48
1.43e-05	9600	48
1.44e-05	9600	48
1.45e-05	9400	48.8
1.46e-05	9200	48
1.47e-05	9000	48.8
1.48e-05	9000	48.8
1.49e-05	9000	48
1.5e-05	8800	48
1.51e-05	9000	47.2
1.52e-05	8600	48.8
1.53e-05	8800	48
1.54e-05	8600	46.4
1.55e-05	8600	47.2
1.56e-05	8200	46.4
1.57e-05	8400	47.2
1.58e-05	8000	47.2
1.59e-05	8400	47.2
1.6e-05	8400	46.4
1.61e-05	8000	47.2
1.62e-05	8000	46.4
1.63e-05	7800	44.8
1.64e-05	7600	44.8
1.65e-05	7400	46.4
1.66e-05	7400	45.6
1.67e-05	7400	45.6
1.68e-05	7400	45.6
1.69e-05	7200	45.6
1.7e-05	7200	45.6
1.71e-05	7000	44.8
1.72e-05	6800	44.8
1.73e-05	6800	44.8
1.74e-05	6800	44.8
1.75e-05	6800	44
1.76e-05	6400	44.8
1.77e-05	6400	44
1.78e-05	6200	44
1.79e-05	6200	44
1.8e-05	6200	44
1.81e-05	6000	44
1.82e-05	6000	44
1.83e-05	5600	43.2
1.84e-05	5600	41.6
1.85e-05	5600	41.6
1.86e-05	5400	40.8
1.87e-05	5400	40.8
1.88e-05	5200	41.6
1.89e-05	5200	40.8
1.9e-05	5000	40.8
1.91e-05	4600	40
1.92e-05	4800	41.6
1.93e-05	5000	40
1.94e-05	4600	38.4
1.95e-05	4800	37.6
1.96e-05	4600	37.6
1.97e-05	4600	39.2
1.98e-05	4400	38.4
1.99e-05	4200	38.4
2e-05	4000	37.6
2.01e-05	4000	35.2
2.02e-05	4000	36
2.03e-05	3800	36.8
2.04e-05	3600	36
2.05e-05	3800	34.4
2.06e-05	3600	35.2
2.07e-05	3400	34.4
2.08e-05	3400	35.2
2.09e-05	3200	34.4
2.1e-05	3400	34.4
2.11e-05	3000	33.6
2.12e-05	3000	32
2.13e-05	2800	32.8
2.14e-05	3200	32.8
2.15e-05	3000	29.6
2.16e-05	2600	30.4
2.17e-05	2600	31.2
2.18e-05	2600	29.6
2.19e-05	2800	32.8
2.2e-05	2400	28
2.21e-05	2200	28
2.22e-05	2200	29.6
2.23e-05	2200	28
2.24e-05	2000	28
2.25e-05	2000	26.4
2.26e-05	1600	27.2
2.27e-05	1800	22.4
2.28e-05	1800	26.4
2.29e-05	1600	25.6
2.3e-05	1400	25.6
2.31e-05	1200	24.8
2.32e-05	1200	25.6
2.33e-05	1000	24
2.34e-05	1200	22.4
2.35e-05	800	22.4
2.36e-05	800	23.2
2.37e-05	1000	20.8
2.38e-05	800	20.8
2.39e-05	600	21.6
2.4e-05	400	21.6
2.41e-05	400	20
2.42e-05	200	19.2
2.43e-05	200	20
2.44e-05	200	19.2
2.45e-05	0	19.2
2.46e-05	0	17.6
2.47e-05	-200	19.2
2.48e-05	-400	16.8
2.49e-05	-600	18.4
2.5e-05	-800	16.8
2.51e-05	-600	15.2
2.52e-05	-1000	16.8
2.53e-05	-800	16
2.54e-05	-800	19.2
2.55e-05	-1000	15.2
2.56e-05	-1200	14.4
2.57e-05	-1400	12.8
2.58e-05	-1200	12.8
2.59e-05	-1200	12.8
2.6e-05	-1200	12.8
2.61e-05	-1200	12.8
2.62e-05	-1600	12
2.63e-05	-1600	11.2
2.64e-05	-1600	10.4
2.65e-05	-2200	9.6
2.66e-05	-2000	10.4
2.67e-05	-2000	9.6
2.68e-05	-2000	8.8
2.69e-05	-2000	8.8
2.7e-05	-2200	8
2.71e-05	-2600	8
2.72e-05	-2400	8.8
2.73e-05	-2600	7.2
2.74e-05	-2800	5.6
2.75e-05	-2600	5.6
2.76e-05	-2800	6.4
2.77e-05	-3000	4.8
2.78e-05	-3200	4
2.79e-05	-3000	4
2.8e-05	-3000	3.2
2.81e-05	-3200	4
2.82e-05	-3400	3.2
2.83e-05	-3400	3.2
2.84e-05	-3600	1.6
2.85e-05	-3600	1.6
2.86e-05	-3800	1.6
2.87e-05	-3800	1.6
2.88e-05	-3800	1.6
2.89e-05	-4000	0
2.9e-05	-4200	-0.8
2.91e-05	-4200	-1.6
2.92e-05	-4200	-0.8
2.93e-05	-4400	-2.4
2.94e-05	-4400	-2.4
2.95e-05	-4400	-2.4
2.96e-05	-4400	-3.2
2.97e-05	-4600	-6.4
2.98e-05	-4800	-4
2.99e-05	-4800	-5.6
3e-05	-4800	-6.4
3.01e-05	-5200	-8
3.02e-05	-5200	-6.4
3.03e-05	-5400	-8
3.04e-05	-5400	-8.8
3.05e-05	-5400	-5.6
3.06e-05	-5600	-11.2
3.07e-05	-5800	-9.6
3.08e-05	-6200	-9.6
3.09e-05	-6000	-10.4
3.1e-05	-6400	-13.6
3.11e-05	-6200	-15.2
3.12e-05	-6400	-12.8
3.13e-05	-6600	-14.4
3.14e-05	-6600	-16
3.15e-05	-6800	-15.2
3.16e-05	-6800	-16.8
3.17e-05	-7000	-16.8
3.18e-05	-7200	-16
3.19e-05	-7200	-17.6
3.2e-05	-7400	-20.8
3.21e-05	-7400	-20
3.22e-05	-7600	-21.6
3.23e-05	-7800	-20
3.24e-05	-7800	-21.6
3.25e-05	-8000	-23.2
3.26e-05	-8000	-24
3.27e-05	-8400	-24
3.28e-05	-8600	-24.8
3.29e-05	-8600	-26.4
3.3e-05	-8400	-25.6
3.31e-05	-8400	-27.2
3.32e-05	-8800	-26.4
3.33e-05	-9000	-25.6
3.34e-05	-9000	-25.6
3.35e-05	-9200	-29.6
3.36e-05	-9200	-29.6
3.37e-05	-9200	-29.6
3.38e-05	-9600	-31.2
3.39e-05	-9600	-30.4
3.4e-05	-9400	-32
3.41e-05	-9400	-33.6
3.42e-05	-9600	-32.8
3.43e-05	-9600	-32.8
3.44e-05	-9800	-32.8
3.45e-05	-10000	-33.6
3.46e-05	-9800	-33.6
3.47e-05	-9800	-33.6
3.48e-05	-9600	-32.8
3.49e-05	-9800	-35.2
3.5e-05	-9800	-34.4
3.51e-05	-10000	-34.4
3.52e-05	-9600	-36
3.53e-05	-9800	-35.2
3.54e-05	-9600	-35.2
3.55e-05	-9800	-36
3.56e-05	-9800	-34.4
3.57e-05	-9800	-35.2
3.58e-05	-9600	-35.2
3.59e-05	-9600	-35.2
3.6e-05	-9400	-36
3.61e-05	-9600	-36.8
3.62e-05	-9800	-36
3.63e-05	-9600	-36
3.64e-05	-9400	-36.8
3.65e-05	-9400	-36
3.66e-05	-9400	-36.8
3.67e-05	-9400	-36
3.68e-05	-9200	-36.8
3.69e-05	-9200	-36
3.7e-05	-9400	-36.8
3.71e-05	-9400	-36.8
3.72e-05	-9600	-36
3.73e-05	-9400	-36.8
3.74e-05	-9400	-36.8
3.75e-05	-9200	-36
3.76e-05	-9200	-37.6
3.77e-05	-9200	-36
3.78e-05	-9000	-37.6
3.79e-05	-9000	-36.8
3.8e-05	-9000	-36
3.81e-05	-9200	-36
3.82e-05	-9200	-36.8
3.83e-05	-9000	-36
3.84e-05	-9200	-36.8
3.85e-05	-9400	-36.8
3.86e-05	-9000	-37.6
3.87e-05	-9000	-36.8
3.88e-05	-9000	-37.6
3.89e-05	-9000	-37.6
3.9e-05	-9000	-36.8
3.91e-05	-9000	-36.8
3.92e-05	-8800	-36.8
3.93e-05	-8800	-36.8
3.94e-05	-8800	-36.8
3.95e-05	-8800	-36.8
3.96e-05	-8800	-36.8
3.97e-05	-8400	-36.8
3.98e-05	-8600	-37.6
3.99e-05	-8400	-36
4e-05	-8400	-37.6
4.01e-05	-8400	-37.6
4.02e-05	-8400	-36
4.03e-05	-8200	-36.8
4.04e-05	-8400	-36.8
4.05e-05	-8200	-36.8
4.06e-05	-8000	-36.8
4.07e-05	-8000	-36.8
4.08e-05	-8400	-36
4.09e-05	-8000	-36.8
4.1e-05	-7800	-36.8
4.11e-05	-7800	-36.8
4.12e-05	-7600	-36
4.13e-05	-7600	-35.2
4.14e-05	-7600	-36
4.15e-05	-7400	-34.4
4.16e-05	-7400	-36
4.17e-05	-7600	-36
4.18e-05	-7400	-34.4
4.19e-05	-7200	-35.2
4.2e-05	-7000	-35.2
4.21e-05	-7000	-34.4
4.22e-05	-7200	-34.4
4.23e-05	-6800	-34.4
4.24e-05	-7200	-35.2
4.25e-05	-6800	-35.2
4.26e-05	-6600	-34.4
4.27e-05	-6400	-34.4
4.28e-05	-6200	-33.6
4.29e-05	-6400	-34.4
4.3e-05	-6200	-33.6
4.31e-05	-6200	-33.6
4.32e-05	-6000	-34.4
4.33e-05	-6000	-32.8
4.34e-05	-6200	-33.6
4.35e-05	-6000	-33.6
4.36e-05	-5800	-33.6
4.37e-05	-5600	-32.8
4.38e-05	-5800	-32.8
4.39e-05	-5400	-33.6
4.4e-05	-5400	-32
4.41e-05	-5400	-32.8
4.42e-05	-5200	-32.8
4.43e-05	-5000	-31.2
4.44e-05	-4800	-31.2
4.45e-05	-4800	-31.2
4.46e-05	-4800	-31.2
4.47e-05	-4600	-31.2
4.48e-05	-4600	-31.2
4.49e-05	-4400	-30.4
4.5e-05	-4600	-30.4
4.51e-05	-4200	-31.2
4.52e-05	-4400	-30.4
4.53e-05	-4400	-29.6
4.54e-05	-4000	-30.4
4.55e-05	-4000	-29.6
4.56e-05	-3800	-29.6
4.57e-05	-3600	-28.8
4.58e-05	-3800	-28.8
4.59e-05	-3600	-28.8
4.6e-05	-3400	-28.8
4.61e-05	-3200	-28
4.62e-05	-3400	-27.2
4.63e-05	-3200	-27.2
4.64e-05	-3000	-28.8
4.65e-05	-2800	-27.2
4.66e-05	-3000	-27.2
4.67e-05	-2800	-26.4
4.68e-05	-2600	-25.6
4.69e-05	-3000	-25.6
4.7e-05	-3000	-24.8
4.71e-05	-2800	-24
4.72e-05	-2400	-24.8
4.73e-05	-2400	-24
4.74e-05	-2600	-24
4.75e-05	-2200	-24
4.76e-05	-2400	-22.4
4.77e-05	-2000	-21.6
4.78e-05	-1800	-21.6
4.79e-05	-1800	-21.6
4.8e-05	-1800	-20.8
4.81e-05	-1800	-20.8
4.82e-05	-1600	-19.2
4.83e-05	-1800	-20
4.84e-05	-1600	-20
4.85e-05	-1400	-20
4.86e-05	-1400	-19.2
4.87e-05	-1400	-18.4
4.88e-05	-1200	-19.2
4.89e-05	-1000	-18.4
4.9e-05	-1000	-18.4
4.91e-05	-800	-17.6
4.92e-05	-1000	-16.8
4.93e-05	-800	-16
4.94e-05	-600	-16.8
4.95e-05	-800	-16.8
4.96e-05	-400	-17.6
4.97e-05	-200	-16
4.98e-05	-200	-16
4.99e-05	-200	-13.6
5e-05	-200	-14.4
5.01e-05	0	-14.4
5.02e-05	0	-13.6
5.03e-05	400	-12.8
5.04e-05	0	-12.8
5.05e-05	400	-12.8
5.06e-05	400	-12.8
5.07e-05	600	-14.4
5.08e-05	600	-11.2
5.09e-05	800	-12
5.1e-05	600	-12.8
5.11e-05	1200	-10.4
5.12e-05	600	-9.6
5.13e-05	1000	-8.8
5.14e-05	1200	-8.8
5.15e-05	1000	-8.8
5.16e-05	1200	-8.8
5.17e-05	1400	-8
5.18e-05	1400	-9.6
5.19e-05	1400	-7.2
5.2e-05	1800	-7.2
5.21e-05	1800	-5.6
5.22e-05	1800	-6.4
5.23e-05	1600	-6.4
5.24e-05	1600	-5.6
5.25e-05	1800	-5.6
5.26e-05	2000	-5.6
5.27e-05	2000	-3.2
5.28e-05	2000	-3.2
5.29e-05	2200	-3.2
5.3e-05	2200	-3.2
5.31e-05	2200	-3.2
5.32e-05	2400	-2.4
5.33e-05	2600	-1.6
5.34e-05	2600	-1.6
5.35e-05	2600	-1.6
5.36e-05	2800	-0.8
5.37e-05	2800	0
5.38e-05	2800	0
5.39e-05	2800	1.6
5.4e-05	3000	0
5.41e-05	2800	0.8
5.42e-05	3200	3.2
5.43e-05	3400	3.2
5.44e-05	3200	4
5.45e-05	3600	2.4
5.46e-05	3600	4.8
5.47e-05	3600	3.2
5.48e-05	3600	4
5.49e-05	3800	5.6
5.5e-05	4200	4.8
5.51e-05	4200	5.6
5.52e-05	4000	6.4
5.53e-05	4200	5.6
5.54e-05	4200	7.2
5.55e-05	4600	8
5.56e-05	4600	8.8
5.57e-05	4600	8.8
5.58e-05	5000	8.8
5.59e-05	5000	9.6
5.6e-05	5000	11.2
5.61e-05	5000	12.8
5.62e-05	5200	12.8
5.63e-05	5400	14.4
5.64e-05	5400	12
5.65e-05	5600	13.6
5.66e-05	5800	12.8
5.67e-05	5800	16.8
5.68e-05	6000	16
5.69e-05	6000	15.2
5.7e-05	6200	17.6
5.71e-05	6600	16.8
5.72e-05	6600	16.8
5.73e-05	6600	20
5.74e-05	6800	20.8
5.75e-05	7000	19.2
5.76e-05	7200	21.6
5.77e-05	7000	21.6
5.78e-05	7600	22.4
5.79e-05	7400	22.4
5.8e-05	7800	24
5.81e-05	7800	23.2
5.82e-05	7800	23.2
5.83e-05	8200	25.6
5.84e-05	8000	26.4
5.85e-05	8200	26.4
5.86e-05	8600	27.2
5.87e-05	8400	27.2
5.88e-05	8400	28
5.89e-05	9000	28
5.9e-05	9000	28.8
5.91e-05	9000	29.6
5.92e-05	9000	30.4
5.93e-05	9000	32
5.94e-05	9000	32.8
5.95e-05	9200	35.2
5.96e-05	9600	34.4
5.97e-05	9600	34.4
5.98e-05	9600	35.2
5.99e-05	10000	36
6e-05	10000	35.2
6.01e-05	10200	37.6
6.02e-05	10000	38.4
6.03e-05	10600	38.4
6.04e-05	10600	40
6.05e-05	10600	38.4
6.06e-05	10800	40
6.07e-05	10800	41.6
6.08e-05	10800	41.6
6.09e-05	11000	43.2
6.1e-05	10800	44
6.11e-05	11200	44.8
6.12e-05	11000	43.2
6.13e-05	11400	45.6
6.14e-05	11600	45.6
6.15e-05	11400	45.6
6.16e-05	11400	46.4
6.17e-05	11600	47.2
6.18e-05	11600	47.2
6.19e-05	11600	48
6.2e-05	11800	48.8
6.21e-05	11800	48.8
6.22e-05	11800	48
6.23e-05	11600	48.8
6.24e-05	11600	49.6
6.25e-05	11800	49.6
6.26e-05	11800	48.8
6.27e-05	11600	50.4
6.28e-05	11600	50.4
6.29e-05	11600	50.4
6.3e-05	11600	50.4
6.31e-05	11400	48.8
6.32e-05	11400	49.6
6.33e-05	11200	50.4
6.34e-05	11400	48.8
6.35e-05	11200	50.4
6.36e-05	11200	51.2
6.37e-05	11000	50.4
6.38e-05	11000	50.4
6.39e-05	11000	50.4
6.4e-05	10400	49.6
6.41e-05	10800	49.6
6.42e-05	10400	50.4
6.43e-05	10600	50.4
6.44e-05	10400	51.2
6.45e-05	10400	51.2
6.46e-05	10200	49.6
6.47e-05	10400	49.6
6.48e-05	10200	49.6
6.49e-05	10400	49.6
6.5e-05	10400	49.6
6.51e-05	9800	49.6
6.52e-05	10000	49.6
6.53e-05	9800	49.6
6.54e-05	10000	48.8
6.55e-05	9800	49.6
6.56e-05	9600	49.6
6.57e-05	9400	48.8
6.58e-05	9400	48
6.59e-05	9400	48.8
6.6e-05	9400	49.6
6.61e-05	9400	49.6
6.62e-05	9200	49.6
6.63e-05	9200	48.8
6.64e-05	9000	48
6.65e-05	9000	48.8
6.66e-05	9000	48.8
6.67e-05	8800	48
6.68e-05	8800	48
6.69e-05	8800	47.2
6.7e-05	8400	47.2
6.71e-05	8600	47.2
6.72e-05	8600	48
6.73e-05	8400	47.2
6.74e-05	8400	47.2
6.75e-05	8000	47.2
6.76e-05	8000	47.2
6.77e-05	7800	46.4
6.78e-05	7800	45.6
6.79e-05	7800	46.4
6.8e-05	7800	46.4
6.81e-05	7400	44.8
6.82e-05	7600	45.6
6.83e-05	7600	45.6
6.84e-05	7200	46.4
6.85e-05	7000	45.6
6.86e-05	7000	44.8
6.87e-05	7000	44.8
6.88e-05	6800	45.6
6.89e-05	6800	44.8
6.9e-05	6600	44.8
6.91e-05	6600	44.8
6.92e-05	6200	45.6
6.93e-05	6200	44
6.94e-05	6200	44.8
6.95e-05	6000	44
6.96e-05	6200	43.2
6.97e-05	5800	43.2
6.98e-05	5600	42.4
6.99e-05	5600	44
7e-05	5600	42.4
7.01e-05	5600	43.2
7.02e-05	5200	42.4
7.03e-05	5400	42.4
7.04e-05	5000	42.4
7.05e-05	5000	40.8
7.06e-05	5000	41.6
7.07e-05	5000	39.2
7.08e-05	4800	40
7.09e-05	4800	39.2
7.1e-05	4600	38.4
7.11e-05	4400	39.2
7.12e-05	4400	38.4
7.13e-05	4200	38.4
7.14e-05	4400	37.6
7.15e-05	4000	36
7.16e-05	4200	36.8
7.17e-05	3800	36
7.18e-05	4200	36
7.19e-05	3600	35.2
7.2e-05	3400	36.8
7.21e-05	3600	36
7.22e-05	3600	34.4
7.23e-05	3600	33.6
7.24e-05	3400	32.8
7.25e-05	3200	33.6
7.26e-05	3200	32.8
7.27e-05	3000	32.8
7.28e-05	3000	32.8
7.29e-05	2800	31.2
7.3e-05	3200	29.6
7.31e-05	2800	31.2
7.32e-05	2800	30.4
7.33e-05	2600	30.4
7.34e-05	2400	29.6
7.35e-05	2200	28.8
7.36e-05	2200	28.8
7.37e-05	2200	29.6
7.38e-05	2200	28
7.39e-05	1800	28.8
7.4e-05	2000	26.4
7.41e-05	2200	25.6
7.42e-05	1600	27.2
7.43e-05	1800	25.6
7.44e-05	1600	26.4
7.45e-05	1400	25.6
7.46e-05	1200	25.6
7.47e-05	1200	25.6
7.48e-05	1200	23.2
[truncated: 501 more rows]
