# Supplementary material for: Synergic effect of dielectric barrier discharge plasma and hydrodynamic cavitation on decolorization of methylene blue
Source: PLoS One. 2026 Jun 8;21(6):e0348118. doi: 10.1371/journal.pone.0348118 (PMC13245793; doi:10.1371/journal.pone.0348118)
Supplement: S4 File — Includes raw data used for calculating energy yield (g/kWh) across different voltages and initial concentrations, along with calibration curves for concentration determination. (XLSX) [file pone.0348118.s004.xlsx]

## Sheet: Voltage variation-20ppm
							Energy utilization efficiency
		20ppm	P[W]	V[Lit]	treatment time[min]	C0[mg/Lit]	C[mg/Lit] eliminated	γ[g/kWh]	degradation efficiency
		Tap	66.2	4	1	20	7.97071	28.8968	39.8536
		6.8 [kV]	66.2288	4	2	20	8.1792	14.8199	40.896
			66.2288	4	3	20	8.75503	10.5755	43.7751
			66.2288	4	5	20	10.557	7.65127	52.7848
			66.2288	4	8	20	14.2204	6.44149	71.102
			66.2288	4	11	20	16.4294	5.41244	82.1469
			66.2	4	15	20	17.4569	4.2192	87.2847
		20ppm	P[W]	V[Lit]	treatment time[min]	C0[mg/Lit]	C[mg/Lit] eliminated	γ[g/kWh]	degradation efficiency
		Tap	99.4	4	1	20	8.18416	19.7606	40.9208
		8.4 [kV]	99.4	4	2	20	9.64855	11.6481	48.2427
			99.4	4	3	20	11.7285	9.43941	58.6423
			99.4	4	5	20	16.0323	7.74194	80.1613
			99.4	4	8	20	18.0973	5.46196	90.4865
			99.4	4	11	20	18.7625	4.11834	93.8124
			99.4	4	15	20	19.0305	3.06326	95.1526
		20ppm	P[W]	V[Lit]	treatment time[min]	C0[mg/Lit]	C[mg/Lit] eliminated	γ[g/kWh]	degradation efficiency
		Tap	139.3	4	1	20	14.4743	24.9378	72.3716
		9.6 [kV]	139.3	4	2	20	16.4252	14.1495	82.1258
			139.3	4	3	20	18.0881	10.388	90.4406
			139.3	4	5	20	18.9121	6.51674	94.5607
			139.3	4	8	20	19.5699	4.21462	97.8493
			139.3	4	11	20	20	3.13255	100
			139.3	4	15	20	20	2.2972	100
		20ppm	P[W]	V[Lit]	treatment time[min]	C0[mg/Lit]	C[mg/Lit] eliminated	γ[g/kWh]	degradation efficiency
		Tap	174.7	4	1	20	14.236	19.5572	71.1802
		10.6 [kV]	174.7	4	2	20	15.9685	10.9686	79.8424
			174.7	4	3	20	17.0084	7.78864	85.0422
			174.7	4	5	20	18.4778	5.0769	92.3889
			174.7	4	8	20	19.2596	3.30732	96.2981
			174.7	4	11	20	19.5004	2.45619	98.3346
			174.7	4	15	20	20	1.83171	100
		20ppm	P[W]	V[Lit]	treatment time[min]	C0[mg/Lit]	C[mg/Lit] eliminated	γ[g/kWh]	degradation efficiency
		Tap	217.4	4	1	20	14.236	15.716	71.1802
		12.0 [kV]	217.4	4	2	20	15.0874	8.32789	75.4368
			217.4	4	3	20	16.8	6.18213	83.9998
			217.4	4	5	20	18.4306	4.06932	92.1531
			217.4	4	8	20	19.1479	2.64231	95.7396
			217.4	4	11	20	19.4507	1.95207	97.2537
			217.4	4	15	20	19.6518	1.44631	98.2589

## Sheet: Initial concentration
			Energy utilization efficiency		Direct DBD-HDC
		10[ppm]	P[W]	V[Lit]	treatment time[min]	C0[mg/Lit]	γ[g/kWh]	degradation efficiency
		Tap	139.3	4	1	10	12.6652	73.5112
			139.3	4	2	10	7.12554	82.7157
			139.3	4	3	10	5.49843	95.7414
			139.3	4	5	10	3.42659	99.4424
			139.3	4	8	10	2.15363	100
			139.3	4	11	10	1.56627	100
			139.3	4	15	10	1.1486	100
		20[ppm]	P[W]	V[Lit]	treatment time[min]	C0[mg/Lit]	γ[g/kWh]	degradation efficiency
		Tap	139.3	4	1	20	25.4307	73.802
			139.3	4	2	20	14.1149	81.925
			139.3	4	3	20	10.4257	90.769
			139.3	4	5	20	6.70676	97.318
			139.3	4	8	20	4.28696	99.529
			139.3	4	11	20	3.13255	100
			139.3	4	15	20	2.2972	100
		30[ppm]	P[W]	V[Lit]	treatment time[min]	C0[mg/Lit]	γ[g/kWh]	degradation efficiency
		Tap	139.3	4	1	30	33.6324	65.0693
			139.3	4	2	30	19.6152	75.9
			139.3	4	3	30	15.1085	87.6921
			139.3	4	5	30	9.96773	96.4239
			139.3	4	8	30	6.4203	99.3719
			139.3	4	11	30	4.69882	100
			139.3	4	15	30	3.4458	100
		40[ppm]	P[W]	V[Lit]	treatment time[min]	C0[mg/Lit]	γ[g/kWh]	degradation efficiency
		Tap	139.3	4	1	40	51.6895	75.0036
			139.3	4	2	40	27.5672	80.0024
			139.3	4	3	40	20.1669	87.789
			139.3	4	5	40	13.1171	95.167
			139.3	4	8	40	8.50353	98.7118
			139.3	4	11	40	6.2416	99.6251
			139.3	4	15	40	4.5944	100
		20[ppm]	P[W]	V[Lit]	treatment time[min]	C0[mg/Lit]	γ[g/kWh]	degradation efficiency
		Tap	139.3	8	5	20	12.2621	88.9638
			139.3	8	10	20	6.60056	95.7769
			139.3	8	15	20	4.54006	98.8173
			139.3	8	20	20	3.4458	100

## Sheet: Calibration curve
							distilled water		calibration								tap water
	ppm/num	1	2	3	AVE	Er1	Er2	Er3	ErAVE					ppm/num	1	2	3	AVE	Er1	Er2	Er3	ErAVE
	1.25	0.208	0.217	0.207	0.210667	0.00266667	0.214333	0.00733333	0.0747778					1.25	0.184	0.184	0.186	0.184667	0.000666667	0.183333	0.00266667	0.0622222
	2.5	0.433	0.437	0.452	0.440667	0.00766667	0.429333	0.0226667	0.153222					2.5	0.406	0.407	0.405	0.406	5.55112e-17	0.407	0.002	0.136333
	5	0.845	0.841	0.855	0.847	0.002	0.839	0.016	0.285667					5	0.753	0.752	0.753	0.752667	0.000333333	0.751667	0.00133333	0.251111
	10	1.434	1.447	1.442	1.441	0.007	1.44	0.002	0.483					10	1.379	1.377	1.377	1.37767	0.00133333	1.37567	0.00133333	0.459444
	Absorbance [a.u.]
	Concetration [ppm]
