# Supplementary material for: Synergic effect of dielectric barrier discharge plasma and hydrodynamic cavitation on decolorization of methylene blue
Source: PLoS One. 2026 Jun 8;21(6):e0348118. doi: 10.1371/journal.pone.0348118 (PMC13245793; doi:10.1371/journal.pone.0348118)
Supplement: S5 File — This file contains raw extracted data from CFD simulations, including velocity magnitude, absolute pressure distribution within the HDC unit, and axial pressure profiles along the flow path. (XLSX) [file pone.0348118.s005.xlsx]

## Sheet: Absolute Pressure Vs Position
Position	Absolute Pressure
[m]	[Pa]
0.00664	3540
0.00666	3540
0.00668	3540
0.0067	3540
0.00672	3540
0.00674	3540
0.00676	3540
0.00678	3540
0.0068	3540
0.00682	3540
0.00684	3540
0.00686	3540
0.00688	3540
0.0069	3540
0.00692	3540
0.00694	3540
0.00696	3540
0.00698	3540
0.007	3540
0.00702	3540
0.00704	3540
0.00706	3540
0.00708	3540
0.0071	3540
0.00712	3540
0.00714	3540
0.00716	3540
0.00718	3540
0.0072	3540
0.00722	3540
0.00724	3540
0.00726	3540
0.00728	3540
0.0073	3540
0.00732	3540
0.00734	3540
0.00736	3540
0.00738	3540
0.0074	3540
0.00742	3540
0.00744	3540
0.00746	3540
0.00748	3540
0.0075	3540
0.00752	3540
0.00754	3540
0.00756	3540
0.00758	3540
0.0076	3540
0.00762	3540
0.00764	3540
0.00766	3540
0.00768	3540
0.0077	3540
0.00772	3540
0.00774	3540
0.00776	3540
0.00778	3540
0.0078	3540
0.00782	3540
0.00784	3540
0.00786	3540
0.00788	3540
0.0079	3540
0.00792	3540
0.00794	3540
0.00796	3540
0.00798	3540
0.008	3540
0.00802	3540
0.00804	3540
0.00806	3540
0.00808	3540
0.0081	3540
0.00812	3540
0.00814	3540
0.00816	3540
0.00818	3540
0.0082	3540
0.00822	3540
0.00824	3540
0.00826	3540
0.00828	3540
0.0083	3540
0.00832	3540
0.00834	3540
0.00836	3540
0.00838	3540
0.0084	3540
0.00842	3540
0.00844	3540
0.00846	3540
0.00848	3540
0.0085	3540
0.00852	3540
0.00854	3540
0.00856	3540
0.00858	3540
0.0086	3540
0.00862	3540
0.00864	3540
0.00866	3540
0.00868	3540
0.0087	3540
0.0021	781988
0.00212	781877
0.00214	781763
0.00216	781646
0.00218	781526
0.0022	781403
0.00222	781276
0.00224	781146
0.00226	781012
0.00228	780875
0.0023	780734
0.00232	780589
0.00234	780440
0.00236	780286
0.00238	780129
0.0024	779967
0.00242	779800
0.00244	779628
0.00246	779452
0.00248	779270
0.0025	779083
0.00252	778890
0.00254	778692
0.00256	778488
0.00258	778278
0.0026	778061
0.00262	777838
0.00264	777609
0.00266	777372
0.00268	777128
0.0027	776876
0.00272	776617
0.00274	776349
0.00276	776073
0.00278	775789
0.0028	775495
0.00282	775192
0.00284	774879
0.00286	774557
0.00288	774223
0.0029	773879
0.00292	773523
0.00294	773156
0.00296	772777
0.00298	772384
0.003	771979
0.00302	771560
0.00304	771127
0.00306	770678
0.00308	770215
0.0031	769735
0.00312	769239
0.00314	768725
0.00316	768193
0.00318	767642
0.0032	767072
0.00322	766481
0.00324	765869
0.00326	765235
0.00328	764577
0.0033	763896
0.00332	763189
0.00334	762456
0.00336	761696
0.00338	760908
0.0034	760089
0.00342	759240
0.00344	758358
0.00346	757442
0.00348	756492
0.0035	755504
0.00352	754478
0.00354	753412
0.00356	752305
0.00358	751153
0	786212
2e-05	786208
4e-05	786199
6e-05	786189
8e-05	786180
0.0001	786170
0.00012	786160
0.00014	786149
0.00016	786138
0.00018	786127
0.0002	786115
0.00022	786103
0.00024	786091
0.00026	786078
0.00028	786065
0.0003	786051
0.00032	786037
0.00034	786023
0.00036	786009
0.00038	785994
0.0004	785978
0.00042	785962
0.00044	785946
0.00046	785930
0.00048	785913
0.0005	785895
0.00052	785878
0.00054	785859
0.00056	785841
0.00058	785822
0.0006	785802
0.00062	785782
0.00064	785762
0.00066	785741
0.00068	785720
0.0007	785698
0.00072	785676
0.00074	785653
0.00076	785630
0.00078	785606
0.0008	785582
0.00082	785557
0.00084	785531
0.00086	785505
0.00088	785479
0.0009	785452
0.00092	785424
0.00094	785396
0.00096	785367
0.00098	785338
0.001	785308
0.00102	785277
0.00104	785245
0.00106	785213
0.00108	785181
0.0011	785147
0.00112	785113
0.00114	785078
0.00116	785042
0.00118	785005
0.0012	784968
0.00122	784930
0.00124	784891
0.00126	784851
0.00128	784810
0.0013	784769
0.00132	784726
0.00134	784683
0.00136	784638
0.00138	784593
0.0014	784546
0.00142	784499
0.00144	784450
0.00146	784400
0.00148	784349
0.0015	784297
0.00152	784244
0.00154	784190
0.00156	784134
0.00158	784077
0.0016	784018
0.00162	783958
0.00164	783897
0.00166	783835
0.00168	783770
0.0017	783705
0.00172	783637
0.00174	783569
0.00176	783498
0.00178	783426
0.0018	783352
0.00182	783276
0.00184	783198
0.00186	783118
0.00188	783037
0.0019	782953
0.00192	782867
0.00194	782779
0.00196	782689
0.00198	782596
0.002	782501
0.00202	782404
0.00204	782304
0.00206	782201
0.00208	782096
0.0021	781988
0.00664	3540
0.00662	3540
0.0066	3540
0.00658	3540
0.00656	3540
0.00654	3540
0.00652	3540
0.0065	3540
0.00648	3540
0.00646	3540
0.00644	3540
0.00642	3540
0.0064	3540
0.00638	3540
0.00636	3540
0.00634	3540
0.00632	3540
0.0063	3540
0.00628	3540
0.00626	3540
0.00624	3540
0.00622	3540
0.0062	3540
0.00618	3540
0.00616	3540
0.00614	3540
0.00612	3540
0.0061	3540
0.00608	3540
0.00606	3540
0.00604	3540
0.00602	3540
0.006	3540
0.00598	3540
0.00596	3540
0.00594	3540
0.00592	3540
0.0059	3540
0.00588	3540
0.00586	3540
0.00584	3540
0.00582	3540
0.0058	3540
0.00578	3540
0.00576	3540
0.00574	3540
0.00572	5820.04
0.0057	10772.5
0.00568	16254.2
0.00566	22012.4
0.00564	28051.4
0.00562	34375.3
0.0056	40987.3
0.00558	47889.6
0.00556	55083.9
0.00554	62570.8
0.00552	70350.1
0.0055	78420.4
0.00548	86779.5
0.00546	95423.8
0.00544	104349
0.00542	113549
0.0054	123018
0.00538	132748
0.00536	142729
0.00534	152951
0.00532	163404
0.0053	174075
0.00528	184951
0.00526	196017
0.00524	207258
0.00522	218659
0.0052	230203
0.00518	241873
0.00516	253650
0.00514	265517
0.00512	277454
0.0051	289444
0.00508	301466
0.00506	313503
0.00504	325534
0.00502	337543
0.005	349509
0.00498	361416
0.00496	373246
0.00494	384982
0.00492	396608
0.0049	408108
0.00488	419469
0.00486	430677
0.00484	441719
0.00482	452583
0.0048	463258
0.00478	473736
0.00476	484006
0.00474	494062
0.00472	503897
0.0047	513504
0.00468	522880
0.00466	532021
0.00464	540923
0.00462	549584
0.0046	558004
0.00458	566181
0.00456	574117
0.00454	581811
0.00452	589267
0.0045	596485
0.00448	603468
0.00446	610220
0.00444	616745
0.00442	623045
0.0044	629126
0.00438	634992
0.00436	640648
0.00434	646099
0.00432	651349
0.0043	656405
0.00428	661272
0.00426	665955
0.00424	670459
0.00422	674791
0.0042	678956
0.00418	682959
0.00416	686806
0.00414	690502
0.00412	694053
0.0041	697463
0.00408	700738
0.00406	703883
0.00404	706903
0.00402	709803
0.004	712586
0.00398	715259
0.00396	717824
0.00394	720287
0.00392	722652
0.0039	724922
0.00388	727102
0.00386	729195
0.00384	731204
0.00382	733134
0.0038	734987
0.00378	736767
0.00376	738476
0.00374	740119
0.00372	741697
0.0037	743213
0.00368	744670
0.00366	746071
0.00364	747417
0.00362	748711
0.0036	749956
0.00358	751153
0.011	100916
0.01098	100180
0.01096	99144
0.01094	97755.5
0.01092	96393.3
0.0109	95026.3
0.01088	93659
0.01086	92290.7
0.01084	90921
0.01082	89549.5
0.0108	88175.5
0.01078	86798.3
0.01076	85417.4
0.01074	84032.2
0.01072	82642.2
0.0107	81246.9
0.01068	79845.8
0.01066	78438.6
0.01064	77024.7
0.01062	75603.7
0.0106	74175.4
0.01058	72739.3
0.01056	71295.3
0.01054	69843
0.01052	68382.4
0.0105	66913.2
0.01048	65435.3
0.01046	63948.6
0.01044	62453
0.01042	60948.2
0.0104	59434.3
0.01038	57911
0.01036	56378.3
0.01034	54836.3
0.01032	53284.7
0.0103	51723.8
0.01028	50153.4
0.01026	48573.8
0.01024	46985
0.01022	45387
0.0102	43780.1
0.01018	42164.3
0.01016	40539.8
0.01014	38906.8
0.01012	37265.7
0.0101	35616.6
0.01008	33959.8
0.01006	32295.7
0.01004	30624.7
0.01002	28947.1
0.01	27263.3
0.00998	25573.8
0.00996	23879
0.00994	22179.3
0.00992	20475.3
0.0099	18767.5
0.00988	17056.3
0.00986	15342.4
0.00984	13626.3
0.00982	11908.6
0.0098	10189.9
0.00978	8470.78
0.00976	6751.92
0.00974	5033.97
0.00972	3857.65
0.0097	3540
0.00968	3540
0.00966	3540
0.00964	3540
0.00962	3540
0.0096	3540
0.00958	3540
0.00956	3540
0.00954	3540
0.00952	3540
0.0095	3540
0.00948	3540
0.00946	3540
0.00944	3540
0.00942	3540
0.0094	3540
0.00938	3540
0.00936	3540
0.00934	3540
0.00932	3540
0.0093	3540
0.00928	3540
0.00926	3540
0.00924	3540
0.00922	3540
0.0092	3540
0.00918	3540
0.00916	3540
0.00914	3540
0.00912	3540
0.0091	3540
0.00908	3540
0.00906	3540
0.00904	3540
0.00902	3540
0.009	3540
0.00898	3540
0.00896	3540
0.00894	3540
0.00892	3540
0.0089	3540
0.00888	3540
0.00886	3540
0.00884	3540
0.00882	3540
0.0088	3540
0.00878	3540
0.00876	3540
0.00874	3540
0.00872	3540
0.0087	3540

## Sheet: Absolute-Pressure contour
cellnumber, x-coordinate[m], y-coordinate[m], absolute-pressure[Pa]
1, 4.174999893E-03, 2.499999937E-05, 7.857922164E+05
2, 4.174999893E-03, 7.499999629E-05, 7.857926846E+05
3, 4.224999808E-03, 2.499999937E-05, 7.857801243E+05
4, 4.174999893E-03, 1.249999914E-04, 7.857930793E+05
5, 4.224999808E-03, 7.499999629E-05, 7.857806139E+05
6, 4.275000188E-03, 2.499999937E-05, 7.857676316E+05
7, 4.174999893E-03, 1.750000083E-04, 7.857936204E+05
8, 4.224999808E-03, 1.250000059E-04, 7.857810344E+05
9, 4.275000188E-03, 7.499999629E-05, 7.857681439E+05
10, 4.325000104E-03, 2.499999937E-05, 7.857547109E+05
11, 4.174999893E-03, 2.249999961E-04, 7.857943477E+05
12, 4.224999808E-03, 1.749999938E-04, 7.857816129E+05
13, 4.275000188E-03, 1.249999914E-04, 7.857685921E+05
14, 4.325000104E-03, 7.499999629E-05, 7.857552475E+05
15, 4.375000019E-03, 2.499999937E-05, 7.857413334E+05
16, 4.174999893E-03, 2.749999985E-04, 7.857952528E+05
17, 4.224999808E-03, 2.249999961E-04, 7.857823901E+05
18, 4.275000188E-03, 1.750000083E-04, 7.857692102E+05
19, 4.325000104E-03, 1.250000059E-04, 7.857557250E+05
20, 4.375000019E-03, 7.499999629E-05, 7.857418957E+05
21, 4.424999934E-03, 2.499999937E-05, 7.857274679E+05
22, 4.224999808E-03, 2.749999985E-04, 7.857833574E+05
23, 4.174999893E-03, 3.250000009E-04, 7.857963330E+05
24, 4.275000188E-03, 2.249999961E-04, 7.857700404E+05
25, 4.325000104E-03, 1.749999938E-04, 7.857563853E+05
26, 4.375000019E-03, 1.249999914E-04, 7.857424043E+05
27, 4.424999934E-03, 7.499999629E-05, 7.857280577E+05
28, 4.474999849E-03, 2.499999937E-05, 7.857130817E+05
29, 4.275000188E-03, 2.749999985E-04, 7.857710737E+05
30, 4.225000273E-03, 3.249999718E-04, 7.857845117E+05
31, 4.174999893E-03, 3.750000033E-04, 7.857975850E+05
32, 4.325000104E-03, 2.249999961E-04, 7.857572719E+05
33, 4.375000019E-03, 1.750000083E-04, 7.857431095E+05
34, 4.424999934E-03, 1.250000059E-04, 7.857285995E+05
35, 4.474999849E-03, 7.499999629E-05, 7.857137007E+05
36, 4.524999764E-03, 2.499999937E-05, 7.856981398E+05
37, 4.325000104E-03, 2.749999985E-04, 7.857583753E+05
38, 4.275000188E-03, 3.250000009E-04, 7.857723068E+05
39, 4.225000273E-03, 3.750000033E-04, 7.857858496E+05
40, 4.124999978E-03, 3.750000033E-04, 7.858089665E+05
41, 4.174999893E-03, 4.250000056E-04, 7.857990049E+05
42, 4.375000019E-03, 2.249999961E-04, 7.857440561E+05
43, 4.424999934E-03, 1.749999938E-04, 7.857293523E+05
44, 4.474999849E-03, 1.249999914E-04, 7.857142778E+05
45, 4.524999764E-03, 7.499999629E-05, 7.856987898E+05
46, 4.575000145E-03, 2.499999937E-05, 7.856826049E+05
47, 4.375000019E-03, 2.749999985E-04, 7.857452341E+05
48, 4.325000104E-03, 3.249999718E-04, 7.857596923E+05
49, 4.275000188E-03, 3.750000033E-04, 7.857737361E+05
50, 4.225000273E-03, 4.250000056E-04, 7.857873671E+05
51, 4.124999978E-03, 4.250000056E-04, 7.858102947E+05
52, 4.174999893E-03, 4.750000371E-04, 7.858005886E+05
53, 4.424999934E-03, 2.249999961E-04, 7.857303626E+05
54, 4.474999849E-03, 1.750000083E-04, 7.857150813E+05
55, 4.524999764E-03, 1.250000059E-04, 7.856994044E+05
56, 4.575000145E-03, 7.499999629E-05, 7.856832880E+05
57, 4.625000060E-03, 2.499999937E-05, 7.856664375E+05
58, 4.424999934E-03, 2.749999985E-04, 7.857316200E+05
59, 4.375000019E-03, 3.250000009E-04, 7.857466401E+05
60, 4.325000104E-03, 3.750000033E-04, 7.857612187E+05
61, 4.275000188E-03, 4.250000056E-04, 7.857753574E+05
62, 4.225000273E-03, 4.750000371E-04, 7.857890597E+05
63, 4.124999978E-03, 4.750000371E-04, 7.858117759E+05
64, 4.174999893E-03, 5.250000395E-04, 7.858023312E+05
65, 4.474999849E-03, 2.249999961E-04, 7.857161594E+05
66, 4.524999764E-03, 1.749999938E-04, 7.857002619E+05
67, 4.575000145E-03, 1.249999914E-04, 7.856839425E+05
68, 4.625000060E-03, 7.499999629E-05, 7.856671558E+05
69, 4.674999975E-03, 2.499999937E-05, 7.856495953E+05
70, 4.474999849E-03, 2.749999985E-04, 7.857175011E+05
71, 4.424999934E-03, 3.249999718E-04, 7.857331208E+05
72, 4.375000019E-03, 3.750000033E-04, 7.857482700E+05
73, 4.325000104E-03, 4.250000056E-04, 7.857629503E+05
74, 4.275000188E-03, 4.750000080E-04, 7.857771658E+05
75, 4.225000273E-03, 5.249999813E-04, 7.857909223E+05
76, 4.075000063E-03, 4.750000080E-04, 7.858226440E+05
77, 4.124999978E-03, 5.249999813E-04, 7.858134058E+05
78, 4.174999893E-03, 5.750000128E-04, 7.858042276E+05
79, 4.524999764E-03, 2.249999961E-04, 7.857014120E+05
80, 4.575000145E-03, 1.750000083E-04, 7.856848573E+05
81, 4.625000060E-03, 1.250000059E-04, 7.856678527E+05
82, 4.674999975E-03, 7.499999629E-05, 7.856503512E+05
83, 4.724999890E-03, 2.499999937E-05, 7.856320335E+05
84, 4.524999764E-03, 2.749999985E-04, 7.857028435E+05
85, 4.474999849E-03, 3.250000009E-04, 7.857191025E+05
86, 4.424999934E-03, 3.750000033E-04, 7.857348604E+05
87, 4.375000019E-03, 4.250000056E-04, 7.857501187E+05
88, 4.325000104E-03, 4.750000371E-04, 7.857648818E+05
89, 4.275000188E-03, 5.249999813E-04, 7.857791559E+05
90, 4.225000273E-03, 5.750000128E-04, 7.857929494E+05
91, 4.025000148E-03, 4.750000371E-04, 7.858332135E+05
92, 4.075000063E-03, 5.250000395E-04, 7.858241677E+05
93, 4.124999978E-03, 5.750000128E-04, 7.858151792E+05
94, 4.174999893E-03, 6.249999860E-04, 7.858062721E+05
95, 4.575000145E-03, 2.249999961E-04, 7.856860840E+05
96, 4.625000060E-03, 1.749999938E-04, 7.856688285E+05
97, 4.674999975E-03, 1.249999914E-04, 7.856510932E+05
98, 4.724999890E-03, 7.499999629E-05, 7.856328293E+05
99, 4.774999805E-03, 2.499999937E-05, 7.856137043E+05
100, 4.575000145E-03, 2.749999985E-04, 7.856876109E+05
101, 4.525000229E-03, 3.249999718E-04, 7.857045520E+05
102, 4.474999849E-03, 3.750000033E-04, 7.857209590E+05
103, 4.424999934E-03, 4.250000056E-04, 7.857368338E+05
104, 4.375000019E-03, 4.750000080E-04, 7.857521811E+05
105, 4.325000104E-03, 5.249999813E-04, 7.857670075E+05
106, 4.275000188E-03, 5.750000128E-04, 7.857813219E+05
107, 4.225000273E-03, 6.249999860E-04, 7.857951349E+05
108, 3.975000232E-03, 4.750000080E-04, 7.858435041E+05
109, 4.025000148E-03, 5.249999813E-04, 7.858346374E+05
110, 4.075000063E-03, 5.750000128E-04, 7.858258256E+05
111, 4.124999978E-03, 6.249999860E-04, 7.858170911E+05
112, 4.174999893E-03, 6.750000175E-04, 7.858084586E+05
113, 4.625000060E-03, 2.249999961E-04, 7.856701367E+05
114, 4.674999975E-03, 1.750000083E-04, 7.856521337E+05
115, 4.724999890E-03, 1.250000059E-04, 7.856336192E+05
116, 4.774999805E-03, 7.499999629E-05, 7.856145425E+05
117, 4.825000186E-03, 2.499999937E-05, 7.855945567E+05
118, 4.625000060E-03, 2.749999985E-04, 7.856717649E+05
119, 4.575000145E-03, 3.250000009E-04, 7.856894332E+05
120, 4.525000229E-03, 3.750000033E-04, 7.857065325E+05
121, 4.474999849E-03, 4.250000056E-04, 7.857230650E+05
122, 4.424999934E-03, 4.750000371E-04, 7.857390353E+05
123, 4.375000019E-03, 5.249999813E-04, 7.857544509E+05
124, 4.325000104E-03, 5.750000128E-04, 7.857693211E+05
125, 4.275000188E-03, 6.249999860E-04, 7.857836573E+05
126, 4.225000273E-03, 6.750000175E-04, 7.857974724E+05
127, 3.975000232E-03, 5.250000395E-04, 7.858448341E+05
128, 4.025000148E-03, 5.750000128E-04, 7.858361865E+05
129, 4.075000063E-03, 6.249999860E-04, 7.858276126E+05
130, 4.124999978E-03, 6.750000175E-04, 7.858191355E+05
131, 4.174999893E-03, 7.249999908E-04, 7.858107804E+05
132, 4.674999975E-03, 2.249999961E-04, 7.856535285E+05
133, 4.724999890E-03, 1.749999938E-04, 7.856347288E+05
134, 4.774999805E-03, 1.249999914E-04, 7.856153835E+05
135, 4.825000186E-03, 7.499999629E-05, 7.855954401E+05
136, 4.875000101E-03, 2.499999937E-05, 7.855745367E+05
137, 4.674999975E-03, 2.749999985E-04, 7.856552646E+05
138, 4.625000060E-03, 3.249999718E-04, 7.856737083E+05
139, 4.575000145E-03, 3.750000033E-04, 7.856915458E+05
140, 4.525000229E-03, 4.250000056E-04, 7.857087794E+05
141, 4.474999849E-03, 4.750000080E-04, 7.857254143E+05
142, 4.424999934E-03, 5.249999813E-04, 7.857414583E+05
143, 4.375000019E-03, 5.750000128E-04, 7.857569215E+05
144, 4.325000104E-03, 6.249999860E-04, 7.857718159E+05
145, 4.275000188E-03, 6.749999593E-04, 7.857861553E+05
146, 4.225000273E-03, 7.249999908E-04, 7.857999548E+05
147, 3.975000232E-03, 5.750000128E-04, 7.858462809E+05
148, 4.025000148E-03, 6.249999860E-04, 7.858378561E+05
149, 4.075000063E-03, 6.750000175E-04, 7.858295233E+05
150, 4.124999978E-03, 7.249999908E-04, 7.858213062E+05
151, 4.174999893E-03, 7.749999641E-04, 7.858132307E+05
152, 4.724999890E-03, 2.249999961E-04, 7.856362157E+05
153, 4.774999805E-03, 1.750000083E-04, 7.856165663E+05
154, 4.825000186E-03, 1.250000059E-04, 7.855963354E+05
155, 4.875000101E-03, 7.499999629E-05, 7.855754682E+05
156, 4.925000016E-03, 2.499999937E-05, 7.855535864E+05
157, 4.724999890E-03, 2.749999985E-04, 7.856380664E+05
158, 4.674999975E-03, 3.250000009E-04, 7.856573367E+05
159, 4.625000060E-03, 3.750000033E-04, 7.856759612E+05
160, 4.575000145E-03, 4.250000056E-04, 7.856939425E+05
161, 4.525000229E-03, 4.750000371E-04, 7.857112860E+05
162, 4.474999849E-03, 5.249999813E-04, 7.857280002E+05
163, 4.424999934E-03, 5.750000128E-04, 7.857440958E+05
164, 4.375000019E-03, 6.249999860E-04, 7.857595857E+05
165, 4.325000104E-03, 6.750000175E-04, 7.857744845E+05
166, 4.275000188E-03, 7.249999908E-04, 7.857888084E+05
167, 4.225000273E-03, 7.749999641E-04, 7.858025748E+05
168, 3.924999852E-03, 5.750000128E-04, 7.858561264E+05
169, 3.975000232E-03, 6.249999860E-04, 7.858478401E+05
170, 4.025000148E-03, 6.750000175E-04, 7.858396411E+05
171, 4.075000063E-03, 7.249999908E-04, 7.858315519E+05
172, 4.124999978E-03, 7.749999641E-04, 7.858235968E+05
173, 4.174999893E-03, 8.249999955E-04, 7.858158022E+05
174, 4.774999805E-03, 2.249999961E-04, 7.856181512E+05
175, 4.825000186E-03, 1.749999938E-04, 7.855975962E+05
176, 4.875000101E-03, 1.249999914E-04, 7.855764212E+05
177, 4.925000016E-03, 7.499999629E-05, 7.855545691E+05
178, 4.974999931E-03, 2.499999937E-05, 7.855316444E+05
179, 4.774999805E-03, 2.749999985E-04, 7.856201239E+05
180, 4.724999890E-03, 3.249999718E-04, 7.856402754E+05
181, 4.674999975E-03, 3.750000033E-04, 7.856597390E+05
182, 4.625000060E-03, 4.250000056E-04, 7.856785172E+05
183, 4.575000145E-03, 4.750000080E-04, 7.856966163E+05
184, 4.525000229E-03, 5.249999813E-04, 7.857140451E+05
185, 4.474999849E-03, 5.750000128E-04, 7.857308151E+05
186, 4.424999934E-03, 6.249999860E-04, 7.857469400E+05
187, 4.375000019E-03, 6.749999593E-04, 7.857624355E+05
188, 4.325000104E-03, 7.249999908E-04, 7.857773189E+05
189, 4.275000188E-03, 7.749999641E-04, 7.857916087E+05
190, 4.225000273E-03, 8.249999955E-04, 7.858053247E+05
191, 3.924999852E-03, 6.249999860E-04, 7.858575818E+05
192, 3.975000232E-03, 6.750000175E-04, 7.858495069E+05
193, 4.025000148E-03, 7.249999908E-04, 7.858415360E+05
194, 4.075000063E-03, 7.749999641E-04, 7.858336923E+05
195, 4.124999978E-03, 8.249999955E-04, 7.858260004E+05
196, 4.174999893E-03, 8.750000270E-04, 7.858184870E+05
197, 4.825000186E-03, 2.249999961E-04, 7.855992853E+05
198, 4.875000101E-03, 1.750000083E-04, 7.855777649E+05
199, 4.925000016E-03, 1.250000059E-04, 7.855555835E+05
200, 4.974999931E-03, 7.499999629E-05, 7.855326815E+05
201, 5.024999846E-03, 2.499999937E-05, 7.855086452E+05
202, 4.825000186E-03, 2.749999985E-04, 7.856013877E+05
203, 4.774999805E-03, 3.250000009E-04, 7.856224785E+05
204, 4.724999890E-03, 3.750000033E-04, 7.856428363E+05
205, 4.674999975E-03, 4.250000056E-04, 7.856624643E+05
206, 4.625000060E-03, 4.750000371E-04, 7.856813688E+05
207, 4.575000145E-03, 5.249999813E-04, 7.856995595E+05
208, 4.525000229E-03, 5.750000128E-04, 7.857170486E+05
209, 4.474999849E-03, 6.249999860E-04, 7.857338507E+05
210, 4.424999934E-03, 6.750000175E-04, 7.857499826E+05
211, 4.375000019E-03, 7.249999908E-04, 7.857654627E+05
212, 4.325000104E-03, 7.749999641E-04, 7.857803109E+05
213, 4.275000188E-03, 8.249999955E-04, 7.857945481E+05
214, 4.225000273E-03, 8.749999688E-04, 7.858081961E+05
215, 3.924999852E-03, 6.750000175E-04, 7.858591374E+05
216, 3.975000232E-03, 7.249999908E-04, 7.858512760E+05
217, 4.025000148E-03, 7.749999641E-04, 7.858435350E+05
218, 4.075000063E-03, 8.249999955E-04, 7.858359378E+05
219, 4.124999978E-03, 8.749999688E-04, 7.858285094E+05
220, 4.174885806E-03, 9.253291646E-04, 7.858213152E+05
221, 4.875000101E-03, 2.249999961E-04, 7.855795648E+05
222, 4.925000016E-03, 1.749999938E-04, 7.855570154E+05
223, 4.974999931E-03, 1.249999914E-04, 7.855337613E+05
224, 5.024999846E-03, 7.499999629E-05, 7.855097403E+05
225, 5.074999761E-03, 2.499999937E-05, 7.854845189E+05
226, 4.875000101E-03, 2.749999985E-04, 7.855818052E+05
227, 4.825000186E-03, 3.249999718E-04, 7.856038971E+05
228, 4.774999805E-03, 3.750000033E-04, 7.856252083E+05
229, 4.724999890E-03, 4.250000056E-04, 7.856457418E+05
230, 4.674999975E-03, 4.750000080E-04, 7.856655049E+05
231, 4.625000060E-03, 5.249999813E-04, 7.856845078E+05
232, 4.575000145E-03, 5.750000128E-04, 7.857027635E+05
233, 4.525000229E-03, 6.249999860E-04, 7.857202877E+05
234, 4.474999849E-03, 6.749999593E-04, 7.857370983E+05
235, 4.424999934E-03, 7.249999908E-04, 7.857532148E+05
236, 4.375000019E-03, 7.749999641E-04, 7.857686584E+05
237, 4.325000104E-03, 8.249999955E-04, 7.857834517E+05
238, 4.275000188E-03, 8.750000270E-04, 7.857976178E+05
239, 4.224980716E-03, 9.253554163E-04, 7.858112109E+05
240, 3.924999852E-03, 7.249999908E-04, 7.858607882E+05
241, 3.975000232E-03, 7.749999641E-04, 7.858531420E+05
242, 4.025000148E-03, 8.249999955E-04, 7.858456319E+05
243, 4.075000063E-03, 8.750000270E-04, 7.858382813E+05
244, 4.124713596E-03, 9.251897573E-04, 7.858311795E+05
245, 4.174326081E-03, 9.759168024E-04, 7.858243463E+05
246, 4.925000016E-03, 2.249999961E-04, 7.855589332E+05
247, 4.974999931E-03, 1.750000083E-04, 7.855352871E+05
248, 5.024999846E-03, 1.250000059E-04, 7.855108895E+05
249, 5.074999761E-03, 7.499999629E-05, 7.854856758E+05
250, 5.125000142E-03, 2.499999937E-05, 7.854591913E+05
251, 4.925000016E-03, 2.749999985E-04, 7.855613203E+05
252, 4.875000101E-03, 3.250000009E-04, 7.855844793E+05
253, 4.825000186E-03, 3.750000033E-04, 7.856068064E+05
254, 4.774999805E-03, 4.250000056E-04, 7.856283053E+05
255, 4.724999890E-03, 4.750000371E-04, 7.856489835E+05
256, 4.674999975E-03, 5.249999813E-04, 7.856688520E+05
257, 4.625000060E-03, 5.750000128E-04, 7.856879250E+05
258, 4.575000145E-03, 6.249999860E-04, 7.857062190E+05
259, 4.525000229E-03, 6.750000175E-04, 7.857237531E+05
260, 4.474999849E-03, 7.249999908E-04, 7.857405482E+05
261, 4.424999934E-03, 7.749999641E-04, 7.857566270E+05
262, 4.375000019E-03, 8.249999955E-04, 7.857720132E+05
263, 4.325000104E-03, 8.749999688E-04, 7.857867321E+05
264, 4.275053274E-03, 9.253242752E-04, 7.858008194E+05
265, 4.224911332E-03, 9.761007968E-04, 7.858143625E+05
266, 3.924999852E-03, 7.749999641E-04, 7.858625292E+05
267, 3.975000232E-03, 8.249999955E-04, 7.858550992E+05
268, 4.025000148E-03, 8.749999688E-04, 7.858478199E+05
269, 4.074558150E-03, 9.250648436E-04, 7.858407989E+05
270, 4.123535007E-03, 9.754415951E-04, 7.858341155E+05
271, 4.172598012E-03, 1.026342274E-03, 7.858276707E+05
272, 4.974999931E-03, 2.249999961E-04, 7.855373303E+05
273, 5.024999846E-03, 1.749999938E-04, 7.855125152E+05
274, 5.074999761E-03, 1.249999914E-04, 7.854868990E+05
275, 5.125000142E-03, 7.499999629E-05, 7.854604138E+05
276, 5.175000057E-03, 2.499999937E-05, 7.854325828E+05
277, 4.974999931E-03, 2.749999985E-04, 7.855398735E+05
278, 4.925000016E-03, 3.249999718E-04, 7.855641697E+05
279, 4.875000101E-03, 3.750000033E-04, 7.855875795E+05
280, 4.825000186E-03, 4.250000056E-04, 7.856101071E+05
281, 4.774999805E-03, 4.750000080E-04, 7.856317607E+05
282, 4.724999890E-03, 5.249999813E-04, 7.856525519E+05
283, 4.674999975E-03, 5.750000128E-04, 7.856724959E+05
284, 4.625000060E-03, 6.249999860E-04, 7.856916105E+05
285, 4.575000145E-03, 6.749999593E-04, 7.857099160E+05
286, 4.525000229E-03, 7.249999908E-04, 7.857274347E+05
287, 4.474999849E-03, 7.749999641E-04, 7.857441906E+05
288, 4.424999934E-03, 8.249999955E-04, 7.857602092E+05
289, 4.375000019E-03, 8.750000270E-04, 7.857755172E+05
290, 4.325078800E-03, 9.253007011E-04, 7.857901502E+05
291, 4.275338259E-03, 9.761733818E-04, 7.858041166E+05
292, 4.224384204E-03, 1.027387450E-03, 7.858177141E+05
293, 3.924999852E-03, 8.249999955E-04, 7.858643549E+05
294, 3.975000232E-03, 8.750000270E-04, 7.858571410E+05
295, 4.024417140E-03, 9.249831201E-04, 7.858501990E+05
296, 4.072962794E-03, 9.750978788E-04, 7.858436133E+05
297, 4.120801110E-03, 1.025363337E-03, 7.858373882E+05
298, 4.167250823E-03, 1.076077344E-03, 7.858316949E+05
299, 5.024999846E-03, 2.249999961E-04, 7.855146919E+05
300, 5.074999761E-03, 1.750000083E-04, 7.854886309E+05
301, 5.125000142E-03, 1.250000059E-04, 7.854617157E+05
302, 5.175000057E-03, 7.499999629E-05, 7.854338753E+05
303, 5.224999972E-03, 2.499999937E-05, 7.854046091E+05
304, 5.024999846E-03, 2.749999985E-04, 7.855174012E+05
305, 4.974999931E-03, 3.250000009E-04, 7.855429092E+05
306, 4.925000016E-03, 3.750000033E-04, 7.855674730E+05
307, 4.875000101E-03, 4.250000056E-04, 7.855910970E+05
308, 4.825000186E-03, 4.750000371E-04, 7.856137899E+05
309, 4.774999805E-03, 5.249999813E-04, 7.856355644E+05
310, 4.724999890E-03, 5.750000128E-04, 7.856564368E+05
311, 4.674999975E-03, 6.249999860E-04, 7.856764261E+05
312, 4.625000060E-03, 6.750000175E-04, 7.856955538E+05
313, 4.575000145E-03, 7.249999908E-04, 7.857138439E+05
314, 4.525000229E-03, 7.749999641E-04, 7.857313218E+05
315, 4.474999849E-03, 8.249999955E-04, 7.857480146E+05
316, 4.424999934E-03, 8.749999688E-04, 7.857639510E+05
317, 4.375141580E-03, 9.252345772E-04, 7.857791508E+05
318, 4.325622693E-03, 9.761418914E-04, 7.857936379E+05
319, 4.275870975E-03, 1.027587801E-03, 7.858075687E+05
320, 4.221623298E-03, 1.078897156E-03, 7.858216464E+05
321, 3.924999852E-03, 8.749999688E-04, 7.858662593E+05
322, 3.974314779E-03, 9.249337018E-04, 7.858593803E+05
323, 4.022560082E-03, 9.748804732E-04, 7.858528783E+05
324, 4.069700837E-03, 1.024927711E-03, 7.858467881E+05
325, 4.115294665E-03, 1.075004810E-03, 7.858411938E+05
326, 4.155477509E-03, 1.125397976E-03, 7.858367904E+05
327, 5.074999761E-03, 2.249999961E-04, 7.854909495E+05
328, 5.125000142E-03, 1.749999938E-04, 7.854635606E+05
329, 5.175000057E-03, 1.249999914E-04, 7.854352609E+05
330, 5.224999972E-03, 7.499999629E-05, 7.854059760E+05
331, 5.274999887E-03, 2.499999937E-05, 7.853751800E+05
332, 5.074999761E-03, 2.749999985E-04, 7.854938355E+05
333, 5.024999846E-03, 3.249999718E-04, 7.855206351E+05
334, 4.974999931E-03, 3.750000033E-04, 7.855464286E+05
335, 4.925000016E-03, 4.250000056E-04, 7.855712209E+05
336, 4.875000101E-03, 4.750000080E-04, 7.855950214E+05
337, 4.825000186E-03, 5.249999813E-04, 7.856178440E+05
338, 4.774999805E-03, 5.750000128E-04, 7.856397057E+05
339, 4.724999890E-03, 6.249999860E-04, 7.856606271E+05
340, 4.674999975E-03, 6.749999593E-04, 7.856806313E+05
341, 4.625000060E-03, 7.249999908E-04, 7.856997435E+05
342, 4.575000145E-03, 7.749999641E-04, 7.857179911E+05
343, 4.525000229E-03, 8.249999955E-04, 7.857354029E+05
344, 4.474999849E-03, 8.750000270E-04, 7.857520094E+05
345, 4.425228573E-03, 9.251973825E-04, 7.857678077E+05
346, 4.375992343E-03, 9.758088854E-04, 7.857827913E+05
347, 4.327294417E-03, 1.026940066E-03, 7.857970142E+05
348, 4.277710803E-03, 1.078914967E-03, 7.858109041E+05
349, 4.205656704E-03, 1.128784614E-03, 7.858276578E+05
350, 3.924405668E-03, 9.249039576E-04, 7.858683358E+05
351, 3.972336184E-03, 9.747656295E-04, 7.858619147E+05
352, 4.019014072E-03, 1.024665195E-03, 7.858559063E+05
353, 4.064122681E-03, 1.074633328E-03, 7.858503890E+05
354, 4.105744418E-03, 1.124745118E-03, 7.858457060E+05
355, 4.142087419E-03, 1.175774727E-03, 7.858423008E+05
356, 5.125000142E-03, 2.249999961E-04, 7.854660304E+05
357, 5.175000057E-03, 1.750000083E-04, 7.854372262E+05
358, 5.224999972E-03, 1.250000059E-04, 7.854074508E+05
359, 5.274999887E-03, 7.499999629E-05, 7.853766261E+05
360, 5.324999802E-03, 2.499999937E-05, 7.853441991E+05
361, 5.125000142E-03, 2.749999985E-04, 7.854691045E+05
362, 5.074999761E-03, 3.250000009E-04, 7.854972804E+05
363, 5.024999846E-03, 3.750000033E-04, 7.855243844E+05
364, 4.974999931E-03, 4.250000056E-04, 7.855504217E+05
365, 4.925000016E-03, 4.750000371E-04, 7.855754026E+05
366, 4.875000101E-03, 5.249999813E-04, 7.855993417E+05
367, 4.825000186E-03, 5.750000128E-04, 7.856222578E+05
368, 4.774999805E-03, 6.249999860E-04, 7.856441725E+05
369, 4.724999890E-03, 6.750000175E-04, 7.856651107E+05
370, 4.674999975E-03, 7.249999908E-04, 7.856850993E+05
371, 4.625000060E-03, 7.749999641E-04, 7.857041674E+05
372, 4.575000145E-03, 8.249999955E-04, 7.857223457E+05
373, 4.525000229E-03, 8.749999688E-04, 7.857396667E+05
374, 4.475293681E-03, 9.251664742E-04, 7.857561116E+05
375, 4.426372238E-03, 9.756460786E-04, 7.857716228E+05
376, 4.378494807E-03, 1.026346115E-03, 7.857861921E+05
377, 4.331907723E-03, 1.076873625E-03, 7.857997856E+05
378, 4.288663156E-03, 1.127579832E-03, 7.858120630E+05
379, 4.185826983E-03, 1.178693026E-03, 7.858348106E+05
380, 4.245240241E-03, 1.145679154E-03, 7.858216488E+05
381, 3.922426607E-03, 9.746684809E-04, 7.858707147E+05
382, 3.968840931E-03, 1.024515019E-03, 7.858647611E+05
383, 4.013574217E-03, 1.074394560E-03, 7.858592998E+05
384, 4.056000151E-03, 1.124387258E-03, 7.858544546E+05
385, 4.095331766E-03, 1.174901845E-03, 7.858504236E+05
386, 4.133502953E-03, 1.226782915E-03, 7.858469931E+05
387, 5.175000057E-03, 2.249999961E-04, 7.854398567E+05
388, 5.224999972E-03, 1.749999938E-04, 7.854095442E+05
389, 5.274999887E-03, 1.249999914E-04, 7.853781958E+05
390, 5.324999802E-03, 7.499999629E-05, 7.853457296E+05
391, 5.375000183E-03, 2.499999937E-05, 7.853115640E+05
392, 5.175000057E-03, 2.749999985E-04, 7.854431309E+05
393, 5.125000142E-03, 3.249999718E-04, 7.854727738E+05
394, 5.074999761E-03, 3.750000033E-04, 7.855012743E+05
395, 5.024999846E-03, 4.250000056E-04, 7.855286382E+05
396, 4.974999931E-03, 4.750000080E-04, 7.855548769E+05
397, 4.925000016E-03, 5.249999813E-04, 7.855800060E+05
398, 4.875000101E-03, 5.750000128E-04, 7.856040455E+05
399, 4.825000186E-03, 6.249999860E-04, 7.856270187E+05
400, 4.774999805E-03, 6.749999593E-04, 7.856489521E+05
401, 4.724999890E-03, 7.249999908E-04, 7.856698746E+05
402, 4.674999975E-03, 7.749999641E-04, 7.856898173E+05
403, 4.625000060E-03, 8.249999955E-04, 7.857088127E+05
404, 4.575000145E-03, 8.750000270E-04, 7.857268955E+05
405, 4.525298718E-03, 9.251492447E-04, 7.857440410E+05
406, 4.476564005E-03, 9.755955543E-04, 7.857601555E+05
407, 4.429236986E-03, 1.026240294E-03, 7.857752079E+05
408, 4.383571912E-03, 1.076835790E-03, 7.857891998E+05
409, 4.340754356E-03, 1.126646064E-03, 7.858019345E+05
410, 4.304216709E-03, 1.177312224E-03, 7.858129936E+05
411, 4.178113770E-03, 1.229060697E-03, 7.858395153E+05
412, 4.225664306E-03, 1.183799468E-03, 7.858282987E+05
413, 4.263170529E-03, 1.182039734E-03, 7.858206896E+05
414, 3.872522851E-03, 9.745839634E-04, 7.858793403E+05
415, 3.918953706E-03, 1.024386147E-03, 7.858733910E+05
416, 3.963598050E-03, 1.074268832E-03, 7.858679423E+05
417, 4.006588366E-03, 1.124139410E-03, 7.858629677E+05
418, 4.047505558E-03, 1.174397301E-03, 7.858586031E+05
419, 4.087660927E-03, 1.225445652E-03, 7.858546665E+05
420, 4.129443783E-03, 1.277223579E-03, 7.858508113E+05
421, 5.224999972E-03, 2.249999961E-04, 7.854123458E+05
422, 5.274999887E-03, 1.750000083E-04, 7.853804254E+05
423, 5.324999802E-03, 1.250000059E-04, 7.853474004E+05
424, 5.374999717E-03, 7.499999629E-05, 7.853131843E+05
425, 5.424999632E-03, 2.499999937E-05, 7.852771651E+05
426, 5.224999972E-03, 2.749999985E-04, 7.854158330E+05
427, 5.175000057E-03, 3.250000009E-04, 7.854470391E+05
428, 5.125000142E-03, 3.750000033E-04, 7.854770279E+05
429, 5.074999761E-03, 4.250000056E-04, 7.855058056E+05
430, 5.024999846E-03, 4.750000371E-04, 7.855333845E+05
431, 4.974999931E-03, 5.249999813E-04, 7.855597815E+05
432, 4.925000016E-03, 5.750000128E-04, 7.855850180E+05
433, 4.875000101E-03, 6.249999860E-04, 7.856091191E+05
434, 4.825000186E-03, 6.750000175E-04, 7.856321131E+05
435, 4.774999805E-03, 7.249999908E-04, 7.856540308E+05
436, 4.724999890E-03, 7.749999641E-04, 7.856749054E+05
437, 4.674999975E-03, 8.249999955E-04, 7.856947717E+05
438, 4.625000060E-03, 8.749999688E-04, 7.857136665E+05
439, 4.575286526E-03, 9.251821903E-04, 7.857315714E+05
440, 4.526572768E-03, 9.756103973E-04, 7.857483753E+05
441, 4.479493015E-03, 1.026265323E-03, 7.857640047E+05
442, 4.434084054E-03, 1.076948829E-03, 7.857785262E+05
443, 4.390922841E-03, 1.127165044E-03, 7.857918684E+05
444, 4.350543488E-03, 1.177206403E-03, 7.858040556E+05
445, 4.312408622E-03, 1.229139394E-03, 7.858154258E+05
446, 4.175819457E-03, 1.278511249E-03, 7.858431174E+05
447, 4.222580232E-03, 1.229825430E-03, 7.858316959E+05
448, 4.267625045E-03, 1.229535206E-03, 7.858236777E+05
449, 3.822725033E-03, 9.745423449E-04, 7.858877963E+05
450, 3.869257635E-03, 1.024303725E-03, 7.858818327E+05
451, 3.914042376E-03, 1.074191881E-03, 7.858763424E+05
452, 3.957302310E-03, 1.124033588E-03, 7.858713045E+05
453, 3.999308683E-03, 1.174086472E-03, 7.858666996E+05
454, 4.040708765E-03, 1.224748092E-03, 7.858624631E+05
455, 4.082944710E-03, 1.276031835E-03, 7.858584024E+05
456, 4.127897322E-03, 1.327175531E-03, 7.858541696E+05
457, 5.274999887E-03, 2.249999961E-04, 7.853834092E+05
458, 5.324999802E-03, 1.749999938E-04, 7.853497751E+05
459, 5.374999717E-03, 1.249999914E-04, 7.853149626E+05
460, 5.424999632E-03, 7.499999629E-05, 7.852788811E+05
461, 5.475000013E-03, 2.499999937E-05, 7.852408854E+05
462, 5.274999887E-03, 2.749999985E-04, 7.853871231E+05
463, 5.224999972E-03, 3.249999718E-04, 7.854199955E+05
464, 5.175000057E-03, 3.750000033E-04, 7.854515702E+05
465, 5.125000142E-03, 4.250000056E-04, 7.854818545E+05
466, 5.074999761E-03, 4.750000080E-04, 7.855108614E+05
467, 5.024999846E-03, 5.249999813E-04, 7.855386095E+05
468, 4.974999931E-03, 5.750000128E-04, 7.855651214E+05
469, 4.925000016E-03, 6.249999860E-04, 7.855904242E+05
470, 4.875000101E-03, 6.749999593E-04, 7.856145482E+05
471, 4.825000186E-03, 7.249999908E-04, 7.856375263E+05
472, 4.774999805E-03, 7.749999641E-04, 7.856593940E+05
473, 4.724999890E-03, 8.249999955E-04, 7.856801885E+05
474, 4.674999975E-03, 8.750000270E-04, 7.856999487E+05
475, 4.625266418E-03, 9.252119926E-04, 7.857186665E+05
476, 4.576522857E-03, 9.756973595E-04, 7.857362227E+05
477, 4.529468250E-03, 1.026393496E-03, 7.857525244E+05
478, 4.484182224E-03, 1.077123452E-03, 7.857676411E+05
479, 4.440444987E-03, 1.127527328E-03, 7.857816772E+05
480, 4.398389254E-03, 1.177590108E-03, 7.857946999E+05
481, 4.357703961E-03, 1.228392823E-03, 7.858069245E+05
482, 4.315105733E-03, 1.279435121E-03, 7.858189195E+05
483, 4.174932372E-03, 1.327962498E-03, 7.858465376E+05
484, 4.222160671E-03, 1.279254328E-03, 7.858352481E+05
485, 4.268547520E-03, 1.279418939E-03, 7.858271958E+05
486, 3.819849808E-03, 1.024256693E-03, 7.858900754E+05
487, 3.864780767E-03, 1.074108644E-03, 7.858845525E+05
488, 3.908269573E-03, 1.123997848E-03, 7.858794572E+05
489, 3.950892948E-03, 1.173926168E-03, 7.858747000E+05
490, 3.993130755E-03, 1.224344014E-03, 7.858702536E+05
491, 4.036054015E-03, 1.275264425E-03, 7.858659731E+05
492, 4.080783110E-03, 1.326382160E-03, 7.858616919E+05
493, 4.127567634E-03, 1.377068576E-03, 7.858573331E+05
494, 5.324999802E-03, 2.249999961E-04, 7.853529528E+05
495, 5.374999717E-03, 1.750000083E-04, 7.853174919E+05
496, 5.424999632E-03, 1.250000059E-04, 7.852807739E+05
497, 5.475000013E-03, 7.499999629E-05, 7.852427033E+05
498, 5.525000393E-03, 2.499999937E-05, 7.852026002E+05
499, 5.324999802E-03, 2.749999985E-04, 7.853569081E+05
500, 5.274999887E-03, 3.250000009E-04, 7.853915562E+05
501, 5.224999972E-03, 3.750000033E-04, 7.854248212E+05
502, 5.175000057E-03, 4.250000056E-04, 7.854567110E+05
503, 5.125000142E-03, 4.750000371E-04, 7.854872398E+05
504, 5.074999761E-03, 5.249999813E-04, 7.855164273E+05
505, 5.024999846E-03, 5.750000128E-04, 7.855442982E+05
506, 4.974999931E-03, 6.249999860E-04, 7.855708814E+05
507, 4.925000016E-03, 6.750000175E-04, 7.855962093E+05
508, 4.875000101E-03, 7.249999908E-04, 7.856203172E+05
509, 4.825000186E-03, 7.749999641E-04, 7.856432430E+05
510, 4.774999805E-03, 8.249999955E-04, 7.856650265E+05
511, 4.724999890E-03, 8.749999688E-04, 7.856857091E+05
512, 4.675278906E-03, 9.252416785E-04, 7.857052841E+05
513, 4.626528826E-03, 9.758319356E-04, 7.857236397E+05
514, 4.579269793E-03, 1.026553917E-03, 7.857407142E+05
515, 4.533954896E-03, 1.077387948E-03, 7.857564992E+05
516, 4.489900079E-03, 1.127896132E-03, 7.857712105E+05
517, 4.446799401E-03, 1.178124920E-03, 7.857849970E+05
518, 4.404342268E-03, 1.228536945E-03, 7.857980123E+05
519, 4.361656494E-03, 1.279431046E-03, 7.858104769E+05
520, 4.316145554E-03, 1.329462859E-03, 7.858227464E+05
521, 4.174930044E-03, 1.377735753E-03, 7.858498540E+05
522, 4.221943207E-03, 1.328639453E-03, 7.858387719E+05
523, 4.269025754E-03, 1.329090330E-03, 7.858308392E+05
524, 3.815759206E-03, 1.074070926E-03, 7.858925916E+05
525, 3.859484801E-03, 1.123915892E-03, 7.858874260E+05
526, 3.902446246E-03, 1.173848636E-03, 7.858825765E+05
527, 3.945320379E-03, 1.224088599E-03, 7.858779631E+05
528, 3.988808021E-03, 1.274774317E-03, 7.858735096E+05
529, 4.033637699E-03, 1.325721620E-03, 7.858691140E+05
530, 4.080251325E-03, 1.376469387E-03, 7.858647019E+05
531, 4.127771594E-03, 1.427105279E-03, 7.858604368E+05
532, 5.374999717E-03, 2.249999961E-04, 7.853208760E+05
533, 5.424999632E-03, 1.749999938E-04, 7.852834676E+05
534, 5.475000013E-03, 1.249999914E-04, 7.852447181E+05
535, 5.525000393E-03, 7.499999629E-05, 7.852045266E+05
536, 5.574999843E-03, 2.499999937E-05, 7.851621760E+05
537, 5.375000183E-03, 2.749999985E-04, 7.853250883E+05
538, 5.324999802E-03, 3.249999718E-04, 7.853616293E+05
539, 5.274999887E-03, 3.750000033E-04, 7.853966957E+05
540, 5.224999972E-03, 4.250000056E-04, 7.854302964E+05
541, 5.175000057E-03, 4.750000080E-04, 7.854624468E+05
542, 5.125000142E-03, 5.249999813E-04, 7.854931683E+05
543, 5.074999761E-03, 5.750000128E-04, 7.855224872E+05
544, 5.024999846E-03, 6.249999860E-04, 7.855504346E+05
545, 4.974999931E-03, 6.749999593E-04, 7.855770451E+05
546, 4.925000016E-03, 7.249999908E-04, 7.856023566E+05
547, 4.875000101E-03, 7.749999641E-04, 7.856264097E+05
548, 4.825000186E-03, 8.249999955E-04, 7.856492469E+05
549, 4.774999805E-03, 8.750000270E-04, 7.856709125E+05
550, 4.725222010E-03, 9.252702584E-04, 7.856914182E+05
551, 4.676545970E-03, 9.759955574E-04, 7.857106109E+05
552, 4.629062023E-03, 1.026767888E-03, 7.857285186E+05
553, 4.583457019E-03, 1.077711466E-03, 7.857450802E+05
554, 4.539199639E-03, 1.128347474E-03, 7.857604845E+05
555, 4.495368805E-03, 1.178635284E-03, 7.857750060E+05
556, 4.451919347E-03, 1.229001908E-03, 7.857887395E+05
557, 4.408290144E-03, 1.279558404E-03, 7.858018368E+05
558, 4.363248125E-03, 1.329905470E-03, 7.858144965E+05
559, 4.316678271E-03, 1.379511901E-03, 7.858267034E+05
560, 4.175095353E-03, 1.427763840E-03, 7.858531788E+05
561, 4.222129937E-03, 1.378368121E-03, 7.858422800E+05
562, 4.269381985E-03, 1.378942863E-03, 7.858345642E+05
563, 3.766709939E-03, 1.074008062E-03, 7.859005012E+05
564, 3.810666967E-03, 1.123886323E-03, 7.858952803E+05
565, 3.854093375E-03, 1.173765631E-03, 7.858903172E+05
566, 3.897302784E-03, 1.223914674E-03, 7.858856002E+05
567, 3.941320814E-03, 1.274387818E-03, 7.858809843E+05
568, 3.986430354E-03, 1.325176563E-03, 7.858764558E+05
569, 4.032974597E-03, 1.375914202E-03, 7.858719675E+05
570, 4.080487881E-03, 1.426487812E-03, 7.858676022E+05
571, 4.127931781E-03, 1.477114041E-03, 7.858635637E+05
572, 5.424999632E-03, 2.249999961E-04, 7.852870716E+05
573, 5.475000013E-03, 1.750000083E-04, 7.852475870E+05
574, 5.525000393E-03, 1.250000059E-04, 7.852066713E+05
575, 5.575000308E-03, 7.499999629E-05, 7.851642180E+05
576, 5.625000224E-03, 2.499999937E-05, 7.851194706E+05
577, 5.425000098E-03, 2.749999985E-04, 7.852915575E+05
578, 5.375000183E-03, 3.250000009E-04, 7.853301161E+05
579, 5.324999802E-03, 3.750000033E-04, 7.853671027E+05
580, 5.274999887E-03, 4.250000056E-04, 7.854025268E+05
581, 5.224999972E-03, 4.750000371E-04, 7.854364053E+05
582, 5.175000057E-03, 5.249999813E-04, 7.854687612E+05
583, 5.125000142E-03, 5.750000128E-04, 7.854996230E+05
584, 5.074999761E-03, 6.249999860E-04, 7.855290238E+05
585, 5.024999846E-03, 6.750000175E-04, 7.855570009E+05
586, 4.974999931E-03, 7.249999908E-04, 7.855835948E+05
587, 4.925000016E-03, 7.749999641E-04, 7.856088488E+05
588, 4.875000101E-03, 8.249999955E-04, 7.856328084E+05
589, 4.825000186E-03, 8.749999688E-04, 7.856555211E+05
590, 4.775144160E-03, 9.253033786E-04, 7.856770301E+05
591, 4.726328887E-03, 9.761466645E-04, 7.856971705E+05
592, 4.678795580E-03, 1.027076854E-03, 7.857159229E+05
593, 4.632750526E-03, 1.077970839E-03, 7.857333382E+05
594, 4.588260781E-03, 1.128852833E-03, 7.857494938E+05
595, 4.544008989E-03, 1.179232844E-03, 7.857647302E+05
596, 4.499791190E-03, 1.229538815E-03, 7.857791761E+05
597, 4.455561750E-03, 1.280011144E-03, 7.857929007E+05
598, 4.410337657E-03, 1.330358442E-03, 7.858060779E+05
599, 4.363908898E-03, 1.380083617E-03, 7.858187102E+05
600, 4.316850100E-03, 1.429472934E-03, 7.858307380E+05
601, 4.175228532E-03, 1.477597863E-03, 7.858564932E+05
602, 4.222359508E-03, 1.428338699E-03, 7.858458133E+05
603, 4.269565456E-03, 1.428878400E-03, 7.858383401E+05
604, 3.761858214E-03, 1.123876777E-03, 7.859030198E+05
605, 3.805715591E-03, 1.173726050E-03, 7.858979455E+05
606, 3.849327797E-03, 1.223784406E-03, 7.858931137E+05
607, 3.893617075E-03, 1.274065697E-03, 7.858883857E+05
608, 3.939020447E-03, 1.324695535E-03, 7.858837334E+05
609, 3.985690419E-03, 1.375336200E-03, 7.858791346E+05
610, 4.033172503E-03, 1.425940427E-03, 7.858746790E+05
611, 4.080604762E-03, 1.476602978E-03, 7.858705201E+05
612, 4.127767403E-03, 1.527063549E-03, 7.858666962E+05
613, 5.475000013E-03, 2.249999961E-04, 7.852514251E+05
614, 5.525000393E-03, 1.749999938E-04, 7.852097268E+05
615, 5.575000308E-03, 1.249999914E-04, 7.851665011E+05
616, 5.625000224E-03, 7.499999629E-05, 7.851216356E+05
617, 5.675000139E-03, 2.499999937E-05, 7.850743314E+05
618, 5.475000013E-03, 2.749999985E-04, 7.852562024E+05
619, 5.424999632E-03, 3.249999718E-04, 7.852969120E+05
620, 5.375000183E-03, 3.750000033E-04, 7.853359452E+05
621, 5.324999802E-03, 4.250000056E-04, 7.853733126E+05
622, 5.274999887E-03, 4.750000080E-04, 7.854090328E+05
623, 5.224999972E-03, 5.249999813E-04, 7.854431304E+05
624, 5.175000057E-03, 5.750000128E-04, 7.854756361E+05
625, 5.125000142E-03, 6.249999860E-04, 7.855065856E+05
626, 5.074999761E-03, 6.749999593E-04, 7.855360186E+05
627, 5.024999846E-03, 7.249999908E-04, 7.855639785E+05
628, 4.974999931E-03, 7.749999641E-04, 7.855905119E+05
629, 4.925000016E-03, 8.249999955E-04, 7.856156673E+05
630, 4.875000101E-03, 8.750000270E-04, 7.856394954E+05
631, 4.825133365E-03, 9.253388271E-04, 7.856620521E+05
632, 4.775956273E-03, 9.762500413E-04, 7.856832640E+05
633, 4.728308413E-03, 1.027444494E-03, 7.857029540E+05
634, 4.681918770E-03, 1.078419969E-03, 7.857212467E+05
635, 4.637094680E-03, 1.129322918E-03, 7.857382033E+05
636, 4.592529498E-03, 1.179897226E-03, 7.857541933E+05
637, 4.547769204E-03, 1.230181777E-03, 7.857693570E+05
638, 4.503018223E-03, 1.280535827E-03, 7.857837259E+05
639, 4.457592964E-03, 1.330929692E-03, 7.857974505E+05
640, 4.411182366E-03, 1.380687347E-03, 7.858105504E+05
641, 4.364145454E-03, 1.430098899E-03, 7.858230024E+05
642, 4.316976760E-03, 1.479444792E-03, 7.858347969E+05
643, 4.175140522E-03, 1.527525834E-03, 7.858598486E+05
644, 4.222522024E-03, 1.478217891E-03, 7.858493562E+05
645, 4.269740544E-03, 1.478901366E-03, 7.858421279E+05
646, 3.757232567E-03, 1.173724653E-03, 7.859054943E+05
647, 3.713226179E-03, 1.123790047E-03, 7.859106163E+05
648, 3.801517421E-03, 1.223730156E-03, 7.859005089E+05
649, 3.845997853E-03, 1.273847301E-03, 7.858956911E+05
650, 3.891566303E-03, 1.324215904E-03, 7.858909277E+05
651, 3.938346170E-03, 1.374801737E-03, 7.858862299E+05
652, 3.985869698E-03, 1.425359515E-03, 7.858816744E+05
653, 4.033347126E-03, 1.476006350E-03, 7.858774009E+05
654, 4.080410115E-03, 1.526576583E-03, 7.858734772E+05
655, 4.127626307E-03, 1.577036688E-03, 7.858698315E+05
656, 5.525000393E-03, 2.249999961E-04, 7.852138143E+05
657, 5.575000308E-03, 1.750000083E-04, 7.851697554E+05
658, 5.625000224E-03, 1.250000059E-04, 7.851240662E+05
659, 5.675000139E-03, 7.499999629E-05, 7.850766277E+05
660, 5.725000054E-03, 2.499999937E-05, 7.850265959E+05
661, 5.524999928E-03, 2.749999985E-04, 7.852189020E+05
662, 5.475000013E-03, 3.250000009E-04, 7.852619046E+05
663, 5.424999632E-03, 3.750000033E-04, 7.853031195E+05
664, 5.375000183E-03, 4.250000056E-04, 7.853425585E+05
665, 5.324999802E-03, 4.750000371E-04, 7.853802413E+05
666, 5.274999887E-03, 5.249999813E-04, 7.854161950E+05
667, 5.224999972E-03, 5.750000128E-04, 7.854504524E+05
668, 5.175000057E-03, 6.249999860E-04, 7.854830519E+05
669, 5.125000142E-03, 6.750000175E-04, 7.855140361E+05
670, 5.074999761E-03, 7.249999908E-04, 7.855434515E+05
671, 5.024999846E-03, 7.749999641E-04, 7.855713476E+05
672, 4.974999931E-03, 8.249999955E-04, 7.855977768E+05
673, 4.925000016E-03, 8.749999688E-04, 7.856227930E+05
674, 4.875098355E-03, 9.253488970E-04, 7.856464704E+05
675, 4.825709388E-03, 9.763308335E-04, 7.856687803E+05
676, 4.777633585E-03, 1.027721446E-03, 7.856895499E+05
677, 4.731006455E-03, 1.079011476E-03, 7.857088009E+05
678, 4.685742315E-03, 1.129992190E-03, 7.857266420E+05
679, 4.640846513E-03, 1.180609106E-03, 7.857434024E+05
680, 4.595833365E-03, 1.230972703E-03, 7.857592696E+05
681, 4.550501704E-03, 1.281162375E-03, 7.857743245E+05
682, 4.504839890E-03, 1.331404201E-03, 7.857886288E+05
683, 4.458420444E-03, 1.381373266E-03, 7.858022401E+05
684, 4.411447328E-03, 1.430700184E-03, 7.858151290E+05
685, 4.364228342E-03, 1.479964238E-03, 7.858273201E+05
686, 4.316972103E-03, 1.529423054E-03, 7.858388481E+05
687, 4.175079055E-03, 1.577609219E-03, 7.858631937E+05
688, 4.222447053E-03, 1.528172987E-03, 7.858529393E+05
689, 4.269783385E-03, 1.528891502E-03, 7.858459448E+05
690, 3.753606929E-03, 1.223686966E-03, 7.859078210E+05
691, 3.708815435E-03, 1.173616271E-03, 7.859129277E+05
692, 3.798469203E-03, 1.273791655E-03, 7.859028939E+05
693, 3.844151972E-03, 1.323839999E-03, 7.858980357E+05
694, 3.890974447E-03, 1.374293934E-03, 7.858932497E+05
695, 3.938553389E-03, 1.424774993E-03, 7.858885859E+05
696, 3.985932097E-03, 1.475394820E-03, 7.858842258E+05
697, 4.033185076E-03, 1.525991363E-03, 7.858801579E+05
698, 4.080251325E-03, 1.576418057E-03, 7.858763969E+05
699, 4.127702676E-03, 1.627011225E-03, 7.858729070E+05
700, 5.575000308E-03, 2.249999961E-04, 7.851741086E+05
701, 5.625000224E-03, 1.749999938E-04, 7.851275322E+05
702, 5.675000139E-03, 1.249999914E-04, 7.850792154E+05
703, 5.725000054E-03, 7.499999629E-05, 7.850290320E+05
704, 5.774999969E-03, 2.499999937E-05, 7.849760899E+05
705, 5.574999843E-03, 2.749999985E-04, 7.851795268E+05
706, 5.525000393E-03, 3.249999718E-04, 7.852249746E+05
707, 5.475000013E-03, 3.750000033E-04, 7.852685154E+05
708, 5.424999632E-03, 4.250000056E-04, 7.853101623E+05
709, 5.375000183E-03, 4.750000080E-04, 7.853499371E+05
710, 5.324999802E-03, 5.249999813E-04, 7.853878688E+05
711, 5.274999887E-03, 5.750000128E-04, 7.854239929E+05
712, 5.224999972E-03, 6.249999860E-04, 7.854583505E+05
713, 5.175000057E-03, 6.749999593E-04, 7.854909873E+05
714, 5.125000142E-03, 7.249999908E-04, 7.855219533E+05
715, 5.074999761E-03, 7.749999641E-04, 7.855513013E+05
716, 5.024999846E-03, 8.249999955E-04, 7.855790873E+05
717, 4.974999931E-03, 8.750000270E-04, 7.856053693E+05
718, 4.925056826E-03, 9.253500612E-04, 7.856302396E+05
719, 4.875529557E-03, 9.763881098E-04, 7.856536968E+05
720, 4.826908465E-03, 1.027827384E-03, 7.856756361E+05
721, 4.779925104E-03, 1.079554437E-03, 7.856959301E+05
722, 4.734306596E-03, 1.130799064E-03, 7.857147166E+05
723, 4.689102061E-03, 1.181484549E-03, 7.857323177E+05
724, 4.643780179E-03, 1.231892034E-03, 7.857489357E+05
725, 4.598279484E-03, 1.282057143E-03, 7.857646507E+05
726, 4.552105442E-03, 1.332028420E-03, 7.857795937E+05
727, 4.505691584E-03, 1.381893177E-03, 7.857937296E+05
728, 4.458725452E-03, 1.431372948E-03, 7.858071123E+05
729, 4.411417525E-03, 1.480628969E-03, 7.858197514E+05
730, 4.364157096E-03, 1.529879984E-03, 7.858316700E+05
731, 4.316741135E-03, 1.579407137E-03, 7.858429420E+05
732, 4.175279755E-03, 1.627590158E-03, 7.858664614E+05
733, 4.222355783E-03, 1.578187570E-03, 7.858565027E+05
734, 4.269586410E-03, 1.578819123E-03, 7.858497576E+05
735, 3.750801785E-03, 1.273819129E-03, 7.859100410E+05
736, 3.705531592E-03, 1.223492785E-03, 7.859150736E+05
737, 3.796693636E-03, 1.323765842E-03, 7.859050845E+05
738, 3.843568498E-03, 1.373826643E-03, 7.859001943E+05
739, 3.891209606E-03, 1.424272428E-03, 7.858954414E+05
740, 3.938610666E-03, 1.474798541E-03, 7.858909712E+05
741, 3.985683434E-03, 1.525401254E-03, 7.858868116E+05
742, 4.032915458E-03, 1.575876493E-03, 7.858829030E+05
743, 4.080401734E-03, 1.626357320E-03, 7.858792520E+05
744, 4.128048196E-03, 1.676985994E-03, 7.858759082E+05
745, 5.625000224E-03, 2.249999961E-04, 7.851321685E+05
746, 5.675000139E-03, 1.750000083E-04, 7.850829071E+05
747, 5.725000054E-03, 1.250000059E-04, 7.850317871E+05
748, 5.774999969E-03, 7.499999629E-05, 7.849786750E+05
749, 5.824999884E-03, 2.499999937E-05, 7.849226272E+05
750, 5.624999758E-03, 2.749999985E-04, 7.851379390E+05
751, 5.574999843E-03, 3.250000009E-04, 7.851859940E+05
752, 5.525000393E-03, 3.750000033E-04, 7.852320147E+05
753, 5.475000013E-03, 4.250000056E-04, 7.852760155E+05
754, 5.424999632E-03, 4.750000371E-04, 7.853180201E+05
755, 5.375000183E-03, 5.249999813E-04, 7.853580598E+05
756, 5.324999802E-03, 5.750000128E-04, 7.853961731E+05
757, 5.274999887E-03, 6.249999860E-04, 7.854324041E+05
758, 5.224999972E-03, 6.750000175E-04, 7.854668019E+05
759, 5.175000057E-03, 7.249999908E-04, 7.854994199E+05
760, 5.125000142E-03, 7.749999641E-04, 7.855303146E+05
761, 5.074999761E-03, 8.249999955E-04, 7.855595460E+05
762, 5.024999846E-03, 8.749999688E-04, 7.855871758E+05
763, 4.975026473E-03, 9.253491298E-04, 7.856133146E+05
764, 4.925340414E-03, 9.763938724E-04, 7.856379936E+05
765, 4.876303952E-03, 1.027870690E-03, 7.856611339E+05
766, 4.828670062E-03, 1.079892158E-03, 7.856826399E+05
767, 4.782715812E-03, 1.131558209E-03, 7.857024556E+05
768, 4.737215582E-03, 1.182451611E-03, 7.857209326E+05
769, 4.691667855E-03, 1.232955372E-03, 7.857383412E+05
770, 4.645926412E-03, 1.283065882E-03, 7.857547664E+05
771, 4.599613603E-03, 1.332953689E-03, 7.857703424E+05
772, 4.552974831E-03, 1.382515999E-03, 7.857850408E+05
773, 4.506080877E-03, 1.432067249E-03, 7.857989123E+05
774, 4.458643496E-03, 1.481367974E-03, 7.858120516E+05
775, 4.411241971E-03, 1.530581969E-03, 7.858244030E+05
776, 4.363803193E-03, 1.579952543E-03, 7.858360417E+05
777, 4.316663370E-03, 1.629430219E-03, 7.858469730E+05
778, 4.175445996E-03, 1.677578199E-03, 7.858697021E+05
779, 4.222487099E-03, 1.628168742E-03, 7.858600150E+05
780, 4.269519821E-03, 1.628793543E-03, 7.858535380E+05
781, 3.749248805E-03, 1.323959208E-03, 7.859120632E+05
782, 3.703090362E-03, 1.273655449E-03, 7.859170981E+05
783, 3.796167905E-03, 1.373689738E-03, 7.859070871E+05
784, 3.843828803E-03, 1.423860900E-03, 7.859022374E+05
785, 3.891454544E-03, 1.474255812E-03, 7.858976270E+05
786, 3.938363399E-03, 1.524831750E-03, 7.858933858E+05
787, 3.985465039E-03, 1.575399074E-03, 7.858893758E+05
788, 4.033042584E-03, 1.625824720E-03, 7.858855751E+05
789, 4.080730490E-03, 1.676375512E-03, 7.858820676E+05
790, 4.128367640E-03, 1.727011520E-03, 7.858788771E+05
791, 5.675000139E-03, 2.249999961E-04, 7.850878449E+05
792, 5.725000054E-03, 1.749999938E-04, 7.850357194E+05
793, 5.774999969E-03, 1.249999914E-04, 7.849816087E+05
794, 5.824999884E-03, 7.499999629E-05, 7.849253711E+05
795, 5.874999799E-03, 2.499999937E-05, 7.848660084E+05
796, 5.675000139E-03, 2.749999985E-04, 7.850939908E+05
797, 5.625000224E-03, 3.249999718E-04, 7.851448266E+05
798, 5.574999843E-03, 3.750000033E-04, 7.851934915E+05
799, 5.525000393E-03, 4.250000056E-04, 7.852400018E+05
800, 5.475000013E-03, 4.750000080E-04, 7.852843833E+05
801, 5.424999632E-03, 5.249999813E-04, 7.853266701E+05
802, 5.375000183E-03, 5.750000128E-04, 7.853669034E+05
803, 5.324999802E-03, 6.249999860E-04, 7.854051306E+05
804, 5.274999887E-03, 6.749999593E-04, 7.854414048E+05
805, 5.224999972E-03, 7.249999908E-04, 7.854757828E+05
806, 5.175000057E-03, 7.749999641E-04, 7.855083255E+05
807, 5.125000142E-03, 8.249999955E-04, 7.855390967E+05
808, 5.074999761E-03, 8.750000270E-04, 7.855681621E+05
809, 5.025020335E-03, 9.253557073E-04, 7.855956431E+05
810, 4.975189455E-03, 9.763903799E-04, 7.856216154E+05
811, 4.925837740E-03, 1.027852646E-03, 7.856460076E+05
812, 4.877511878E-03, 1.079923939E-03, 7.856687731E+05
813, 4.830971826E-03, 1.132077887E-03, 7.856897452E+05
814, 4.785223864E-03, 1.183325425E-03, 7.857091915E+05
815, 4.739372991E-03, 1.234055846E-03, 7.857274776E+05
816, 4.693426657E-03, 1.284213387E-03, 7.857446570E+05
817, 4.647074267E-03, 1.333842403E-03, 7.857608564E+05
818, 4.600184970E-03, 1.383309136E-03, 7.857761729E+05
819, 4.553232342E-03, 1.432691352E-03, 7.857905892E+05
820, 4.505887628E-03, 1.482127467E-03, 7.858042188E+05
821, 4.458339885E-03, 1.531406888E-03, 7.858170426E+05
822, 4.410794470E-03, 1.580709242E-03, 7.858290904E+05
823, 4.363665823E-03, 1.630024402E-03, 7.858403671E+05
824, 4.316878039E-03, 1.679431880E-03, 7.858509320E+05
825, 4.175571725E-03, 1.727629104E-03, 7.858729149E+05
826, 4.222520161E-03, 1.678178785E-03, 7.858635043E+05
827, 4.269586410E-03, 1.678743982E-03, 7.858572549E+05
828, 3.748934250E-03, 1.374024083E-03, 7.859139089E+05
829, 3.701884765E-03, 1.323957113E-03, 7.859189554E+05
830, 3.796512960E-03, 1.423786161E-03, 7.859089753E+05
831, 3.844139166E-03, 1.473854063E-03, 7.859042642E+05
832, 3.891229630E-03, 1.524302759E-03, 7.858998827E+05
833, 3.938147798E-03, 1.574876835E-03, 7.858957783E+05
834, 3.985573538E-03, 1.625392935E-03, 7.858918656E+05
835, 4.033367615E-03, 1.675824751E-03, 7.858881814E+05
836, 4.080925602E-03, 1.726404997E-03, 7.858848461E+05
837, 4.128269386E-03, 1.777110156E-03, 7.858818517E+05
838, 5.725000054E-03, 2.249999961E-04, 7.850409786E+05
839, 5.774999969E-03, 1.750000083E-04, 7.849857973E+05
840, 5.824999884E-03, 1.250000059E-04, 7.849284951E+05
841, 5.874999799E-03, 7.499999629E-05, 7.848689216E+05
842, 5.925000180E-03, 2.499999937E-05, 7.848060200E+05
843, 5.725000054E-03, 2.749999985E-04, 7.850475245E+05
844, 5.675000139E-03, 3.250000009E-04, 7.851013263E+05
845, 5.625000224E-03, 3.750000033E-04, 7.851528112E+05
846, 5.574999843E-03, 4.250000056E-04, 7.852019975E+05
847, 5.525000393E-03, 4.750000371E-04, 7.852489131E+05
848, 5.475000013E-03, 5.249999813E-04, 7.852935949E+05
849, 5.424999632E-03, 5.750000128E-04, 7.853360876E+05
850, 5.375000183E-03, 6.249999860E-04, 7.853764424E+05
851, 5.324999802E-03, 6.750000175E-04, 7.854147158E+05
852, 5.274999887E-03, 7.249999908E-04, 7.854509692E+05
853, 5.224999972E-03, 7.749999641E-04, 7.854852676E+05
854, 5.175000057E-03, 8.249999955E-04, 7.855176794E+05
855, 5.125000142E-03, 8.749999688E-04, 7.855482736E+05
856, 5.075009074E-03, 9.253721219E-04, 7.855771886E+05
857, 5.025086924E-03, 9.764196584E-04, 7.856045251E+05
858, 4.975429736E-03, 1.027820166E-03, 7.856302301E+05
859, 4.926616326E-03, 1.079821028E-03, 7.856542632E+05
860, 4.879272543E-03, 1.132246340E-03, 7.856765126E+05
861, 4.833119921E-03, 1.183986082E-03, 7.856970470E+05
862, 4.787009209E-03, 1.235051430E-03, 7.857162828E+05
863, 4.740896169E-03, 1.285671839E-03, 7.857343069E+05
864, 4.694317002E-03, 1.334986533E-03, 7.857511898E+05
865, 4.647385795E-03, 1.384061063E-03, 7.857670945E+05
866, 4.600277171E-03, 1.433321624E-03, 7.857821026E+05
867, 4.552986939E-03, 1.482688705E-03, 7.857962339E+05
868, 4.505529068E-03, 1.532122958E-03, 7.858095245E+05
869, 4.457836505E-03, 1.581453835E-03, 7.858220349E+05
870, 4.410501570E-03, 1.630805084E-03, 7.858337175E+05
871, 4.363981076E-03, 1.680135028E-03, 7.858445752E+05
872, 4.316976294E-03, 1.729432144E-03, 7.858548493E+05
873, 4.175494425E-03, 1.777715399E-03, 7.858760990E+05
874, 4.222594202E-03, 1.728233416E-03, 7.858669436E+05
875, 4.269635770E-03, 1.728766481E-03, 7.858609270E+05
876, 3.749203403E-03, 1.424167072E-03, 7.859156646E+05
877, 3.701686626E-03, 1.374161686E-03, 7.859206539E+05
878, 3.796764417E-03, 1.473928452E-03, 7.859108720E+05
879, 3.843933577E-03, 1.523885876E-03, 7.859063547E+05
880, 3.938185517E-03, 1.624895725E-03, 7.858981122E+05
881, 3.985910211E-03, 1.675354317E-03, 7.858943013E+05
882, 4.033583216E-03, 1.725809067E-03, 7.858907763E+05
883, 4.080963321E-03, 1.776403864E-03, 7.858875964E+05
884, 4.128273111E-03, 1.827160595E-03, 7.858847514E+05
885, 5.774999969E-03, 2.249999961E-04, 7.849913992E+05
886, 5.824999884E-03, 1.749999938E-04, 7.849329571E+05
887, 5.874999799E-03, 1.249999914E-04, 7.848722486E+05
888, 5.925000180E-03, 7.499999629E-05, 7.848091138E+05
889, 5.974999629E-03, 2.499999937E-05, 7.847424333E+05
890, 5.774999969E-03, 2.749999985E-04, 7.849983715E+05
891, 5.725000054E-03, 3.249999718E-04, 7.850553375E+05
892, 5.675000139E-03, 3.750000033E-04, 7.851098302E+05
893, 5.625000224E-03, 4.250000056E-04, 7.851618699E+05
894, 5.574999843E-03, 4.750000080E-04, 7.852114873E+05
895, 5.525000393E-03, 5.249999813E-04, 7.852587226E+05
896, 5.475000013E-03, 5.750000128E-04, 7.853036236E+05
897, 5.424999632E-03, 6.249999860E-04, 7.853462457E+05
898, 5.375000183E-03, 6.749999593E-04, 7.853866496E+05
899, 5.324999802E-03, 7.249999908E-04, 7.854249012E+05
900, 5.274999887E-03, 7.749999641E-04, 7.854610702E+05
901, 5.224999972E-03, 8.249999955E-04, 7.854952297E+05
902, 5.175000057E-03, 8.750000270E-04, 7.855274527E+05
903, 5.124990363E-03, 9.253883618E-04, 7.855578992E+05
904, 5.074979272E-03, 9.764847346E-04, 7.855866949E+05
905, 5.025106948E-03, 1.027869992E-03, 7.856137873E+05
906, 4.975771997E-03, 1.079668873E-03, 7.856391491E+05
907, 4.927777220E-03, 1.132183475E-03, 7.856626991E+05
908, 4.880954046E-03, 1.184296445E-03, 7.856844700E+05
909, 4.834581167E-03, 1.235803706E-03, 7.857047162E+05
910, 4.788259510E-03, 1.286885352E-03, 7.857236657E+05
911, 4.741583951E-03, 1.336791553E-03, 7.857413704E+05
912, 4.694507923E-03, 1.385246404E-03, 7.857578805E+05
913, 4.647393245E-03, 1.434032340E-03, 7.857734188E+05
914, 4.600097425E-03, 1.483282424E-03, 7.857880751E+05
915, 4.552800208E-03, 1.532673137E-03, 7.858018447E+05
916, 4.505163059E-03, 1.582067576E-03, 7.858148100E+05
917, 4.457458854E-03, 1.631477149E-03, 7.858269659E+05
918, 4.410779104E-03, 1.680829213E-03, 7.858382171E+05
919, 4.364154767E-03, 1.730164746E-03, 7.858487559E+05
920, 4.317167215E-03, 1.779423561E-03, 7.858586914E+05
921, 4.175409675E-03, 1.827702275E-03, 7.858792052E+05
922, 4.222631920E-03, 1.778234495E-03, 7.858703266E+05
923, 4.269854631E-03, 1.778785838E-03, 7.858645280E+05
924, 3.749446711E-03, 1.474373857E-03, 7.859174294E+05
925, 3.701822599E-03, 1.424245536E-03, 7.859223038E+05
926, 3.796644043E-03, 1.523988438E-03, 7.859128015E+05
927, 3.938373178E-03, 1.674853149E-03, 7.859003865E+05
928, 3.986235708E-03, 1.725284965E-03, 7.858966896E+05
929, 4.033766687E-03, 1.775776152E-03, 7.858933231E+05
930, 4.081100691E-03, 1.826410764E-03, 7.858902819E+05
931, 4.128499888E-03, 1.877091127E-03, 7.858875458E+05
932, 5.824999884E-03, 2.249999961E-04, 7.849389244E+05
933, 5.874999799E-03, 1.750000083E-04, 7.848770021E+05
934, 5.925000180E-03, 1.250000059E-04, 7.848126573E+05
935, 5.975000095E-03, 7.499999629E-05, 7.847457198E+05
936, 6.025000010E-03, 2.499999937E-05, 7.846750033E+05
937, 5.824999884E-03, 2.749999985E-04, 7.849463514E+05
938, 5.774999969E-03, 3.250000009E-04, 7.850066933E+05
939, 5.725000054E-03, 3.750000033E-04, 7.850643946E+05
940, 5.675000139E-03, 4.250000056E-04, 7.851194777E+05
941, 5.625000224E-03, 4.750000371E-04, 7.851719762E+05
942, 5.574999843E-03, 5.249999813E-04, 7.852219337E+05
943, 5.525000393E-03, 5.750000128E-04, 7.852694021E+05
944, 5.475000013E-03, 6.249999860E-04, 7.853144408E+05
945, 5.424999632E-03, 6.750000175E-04, 7.853571151E+05
946, 5.375000183E-03, 7.249999908E-04, 7.853974958E+05
947, 5.324999802E-03, 7.749999641E-04, 7.854356580E+05
948, 5.274999887E-03, 8.249999955E-04, 7.854716799E+05
949, 5.224999972E-03, 8.749999688E-04, 7.855056389E+05
950, 5.174971186E-03, 9.253975004E-04, 7.855377148E+05
951, 5.124847405E-03, 9.765526629E-04, 7.855680775E+05
952, 5.074819084E-03, 1.028008177E-03, 7.855966325E+05
953, 5.025052465E-03, 1.079724287E-03, 7.856234018E+05
954, 4.976373166E-03, 1.132108620E-03, 7.856483105E+05
955, 4.928882699E-03, 1.184412860E-03, 7.856713371E+05
956, 4.882119130E-03, 1.236230251E-03, 7.856926897E+05
957, 4.835528322E-03, 1.287504798E-03, 7.857126124E+05
958, 4.788836464E-03, 1.338249887E-03, 7.857312298E+05
959, 4.741706885E-03, 1.387227792E-03, 7.857485177E+05
960, 4.694526084E-03, 1.435260172E-03, 7.857645926E+05
961, 4.647329915E-03, 1.484107575E-03, 7.857797627E+05
962, 4.600059707E-03, 1.533287694E-03, 7.857940398E+05
963, 4.552554339E-03, 1.582723577E-03, 7.858074578E+05
964, 4.504907876E-03, 1.631976222E-03, 7.858200314E+05
965, 4.457666539E-03, 1.681480324E-03, 7.858317573E+05
966, 4.411217757E-03, 1.730809454E-03, 7.858426333E+05
967, 4.364398774E-03, 1.780112390E-03, 7.858528560E+05
968, 4.317486659E-03, 1.829340821E-03, 7.858624488E+05
969, 4.175640643E-03, 1.877610572E-03, 7.858821996E+05
970, 4.222654738E-03, 1.828099950E-03, 7.858736377E+05
971, 4.270089790E-03, 1.828660257E-03, 7.858680327E+05
972, 3.749432974E-03, 1.524405670E-03, 7.859192075E+05
973, 3.702053335E-03, 1.474366058E-03, 7.859239358E+05
974, 4.033989273E-03, 1.825784217E-03, 7.858958107E+05
975, 4.081287887E-03, 1.876439201E-03, 7.858928931E+05
976, 4.128563218E-03, 1.927015954E-03, 7.858902701E+05
977, 5.874999799E-03, 2.249999961E-04, 7.848833590E+05
978, 5.925000180E-03, 1.749999938E-04, 7.848177218E+05
979, 5.975000095E-03, 1.249999914E-04, 7.847494942E+05
980, 6.025000010E-03, 7.499999629E-05, 7.846784952E+05
981, 6.075000390E-03, 2.499999937E-05, 7.846034670E+05
982, 5.874999799E-03, 2.749999985E-04, 7.848912709E+05
983, 5.824999884E-03, 3.249999718E-04, 7.849552157E+05
984, 5.774999969E-03, 3.750000033E-04, 7.850163402E+05
985, 5.725000054E-03, 4.250000056E-04, 7.850746696E+05
986, 5.675000139E-03, 4.750000080E-04, 7.851302407E+05
987, 5.625000224E-03, 5.249999813E-04, 7.851831010E+05
988, 5.574999843E-03, 5.750000128E-04, 7.852333065E+05
989, 5.525000393E-03, 6.249999860E-04, 7.852809211E+05
990, 5.475000013E-03, 6.749999593E-04, 7.853260153E+05
991, 5.424999632E-03, 7.249999908E-04, 7.853686649E+05
992, 5.375000183E-03, 7.749999641E-04, 7.854089508E+05
993, 5.324999802E-03, 8.249999955E-04, 7.854469557E+05
994, 5.275010131E-03, 8.751525311E-04, 7.854827731E+05
995, 5.224965513E-03, 9.254141478E-04, 7.855165727E+05
996, 5.174713209E-03, 9.765849682E-04, 7.855486066E+05
997, 5.124443211E-03, 1.028198865E-03, 7.855787735E+05
998, 5.074379500E-03, 1.080045127E-03, 7.856070390E+05
999, 5.024996120E-03, 1.132218400E-03, 7.856333976E+05
1000, 4.976892378E-03, 1.184692257E-03, 7.856577657E+05
1001, 4.929633345E-03, 1.236445387E-03, 7.856802626E+05
1002, 4.882825073E-03, 1.287881983E-03, 7.857011712E+05
1003, 4.835999105E-03, 1.338985050E-03, 7.857206989E+05
1004, 4.788961262E-03, 1.389036770E-03, 7.857388721E+05
1005, 4.741680343E-03, 1.437343890E-03, 7.857556839E+05
1006, 4.694532137E-03, 1.485293149E-03, 7.857713434E+05
1007, 4.647238646E-03, 1.534172450E-03, 7.857861220E+05
1008, 4.599870648E-03, 1.583354315E-03, 7.858000033E+05
1009, 4.552449100E-03, 1.632656786E-03, 7.858130052E+05
1010, 4.505006596E-03, 1.682002330E-03, 7.858251633E+05
1011, 4.458334297E-03, 1.731451135E-03, 7.858364395E+05
1012, 4.411706235E-03, 1.780758379E-03, 7.858469613E+05
1013, 4.364729393E-03, 1.830069348E-03, 7.858568558E+05
1014, 4.317536484E-03, 1.879294170E-03, 7.858661427E+05
1015, 4.175868351E-03, 1.927570673E-03, 7.858851141E+05
1016, 4.222907592E-03, 1.878089155E-03, 7.858768402E+05
1017, 4.270261619E-03, 1.878658775E-03, 7.858714891E+05
1018, 4.034121521E-03, 1.875845250E-03, 7.858982465E+05
1019, 4.081381485E-03, 1.926446799E-03, 7.858954340E+05
1020, 4.128660541E-03, 1.976959174E-03, 7.858929071E+05
1021, 5.925000180E-03, 2.249999961E-04, 7.848244943E+05
1022, 5.975000095E-03, 1.750000083E-04, 7.847548906E+05
1023, 6.025000010E-03, 1.250000059E-04, 7.846825162E+05
1024, 6.074999925E-03, 7.499999629E-05, 7.846071783E+05
1025, 6.124999840E-03, 2.499999937E-05, 7.845275426E+05
1026, 5.924999714E-03, 2.749999985E-04, 7.848329234E+05
1027, 5.874999799E-03, 3.250000009E-04, 7.849007137E+05
1028, 5.824999884E-03, 3.750000033E-04, 7.849654913E+05
1029, 5.774999969E-03, 4.250000056E-04, 7.850272841E+05
1030, 5.725000054E-03, 4.750000371E-04, 7.850861326E+05
1031, 5.675000139E-03, 5.249999813E-04, 7.851420882E+05
1032, 5.625000224E-03, 5.750000128E-04, 7.851952121E+05
1033, 5.574999843E-03, 6.249999860E-04, 7.852455729E+05
1034, 5.525000393E-03, 6.750000175E-04, 7.852932465E+05
1035, 5.475000013E-03, 7.249999908E-04, 7.853383142E+05
1036, 5.424999632E-03, 7.749999641E-04, 7.853808629E+05
1037, 5.375000183E-03, 8.249999955E-04, 7.854209805E+05
1038, 5.325011909E-03, 8.753116126E-04, 7.854588303E+05
1039, 5.275005940E-03, 9.256252088E-04, 7.854944618E+05
1040, 5.224623252E-03, 9.766067378E-04, 7.855282082E+05
1041, 5.173969548E-03, 1.028399798E-03, 7.855601450E+05
1042, 5.123514216E-03, 1.080483897E-03, 7.855900801E+05
1043, 5.073593929E-03, 1.132503268E-03, 7.856179233E+05
1044, 5.024845246E-03, 1.184908673E-03, 7.856436694E+05
1045, 4.977134522E-03, 1.236802898E-03, 7.856673874E+05
1046, 4.930087365E-03, 1.288073836E-03, 7.856893026E+05
1047, 4.883176647E-03, 1.339241280E-03, 7.857097785E+05
1048, 4.836122040E-03, 1.389966928E-03, 7.857288786E+05
1049, 4.788858350E-03, 1.439374872E-03, 7.857465579E+05
1050, 4.741590936E-03, 1.487400266E-03, 7.857628711E+05
1051, 4.694464151E-03, 1.535369782E-03, 7.857780876E+05
1052, 4.647106864E-03, 1.584121725E-03, 7.857924496E+05
1053, 4.599853419E-03, 1.633325592E-03, 7.858058950E+05
1054, 4.552558064E-03, 1.682619797E-03, 7.858184696E+05
1055, 4.505441524E-03, 1.732043107E-03, 7.858301908E+05
1056, 4.458981566E-03, 1.781395520E-03, 7.858410549E+05
1057, 4.411896691E-03, 1.830718014E-03, 7.858512728E+05
1058, 4.364704248E-03, 1.879949472E-03, 7.858608273E+05
1059, 4.317755811E-03, 1.929288148E-03, 7.858697387E+05
1060, 4.176156130E-03, 1.977483742E-03, 7.858879206E+05
1061, 4.223132040E-03, 1.928163110E-03, 7.858799732E+05
1062, 4.270371050E-03, 1.928747864E-03, 7.858748570E+05
1063, 4.034088459E-03, 1.925890334E-03, 7.859006273E+05
1064, 4.081419203E-03, 1.976416912E-03, 7.858978901E+05
1065, 4.129108042E-03, 2.026884118E-03, 7.858953922E+05
1066, 5.975000095E-03, 2.249999961E-04, 7.847621065E+05
1067, 6.025000010E-03, 1.749999938E-04, 7.846882667E+05
1068, 6.074999925E-03, 1.249999914E-04, 7.846114624E+05
1069, 6.124999840E-03, 7.499999629E-05, 7.845314879E+05
1070, 6.175000221E-03, 2.499999937E-05, 7.844469273E+05
1071, 5.974999629E-03, 2.749999985E-04, 7.847710873E+05
1072, 5.925000180E-03, 3.249999718E-04, 7.848429833E+05
1073, 5.874999799E-03, 3.750000033E-04, 7.849116598E+05
1074, 5.824999884E-03, 4.250000056E-04, 7.849771481E+05
1075, 5.774999969E-03, 4.750000080E-04, 7.850394928E+05
1076, 5.725000054E-03, 5.249999813E-04, 7.850987502E+05
1077, 5.675000139E-03, 5.750000128E-04, 7.851549860E+05
1078, 5.625000224E-03, 6.249999860E-04, 7.852082747E+05
1079, 5.574999843E-03, 6.749999593E-04, 7.852586979E+05
1080, 5.525000393E-03, 7.249999908E-04, 7.853063430E+05
1081, 5.475000013E-03, 7.749999641E-04, 7.853513029E+05
1082, 5.424999632E-03, 8.249999955E-04, 7.853936720E+05
1083, 5.374986213E-03, 8.752959548E-04, 7.854336385E+05
1084, 5.324976984E-03, 9.260740480E-04, 7.854712829E+05
1085, 5.274503026E-03, 9.768602904E-04, 7.855068819E+05
1086, 5.223546643E-03, 1.028528088E-03, 7.855406635E+05
1087, 5.172541831E-03, 1.080831396E-03, 7.855724308E+05
1088, 5.122087896E-03, 1.133055077E-03, 7.856018890E+05
1089, 5.072802305E-03, 1.185004250E-03, 7.856290146E+05
1090, 5.024660379E-03, 1.237068325E-03, 7.856540425E+05
1091, 4.977322184E-03, 1.288277097E-03, 7.856770690E+05
1092, 4.930374213E-03, 1.339178998E-03, 7.856984354E+05
1093, 4.883299582E-03, 1.390164718E-03, 7.857184298E+05
1094, 4.836048465E-03, 1.440348104E-03, 7.857370223E+05
1095, 4.788676277E-03, 1.489466755E-03, 7.857542248E+05
1096, 4.741548095E-03, 1.537431031E-03, 7.857700541E+05
1097, 4.694322590E-03, 1.585424994E-03, 7.857848274E+05
1098, 4.647064954E-03, 1.634030952E-03, 7.857987087E+05
1099, 4.600132350E-03, 1.683253911E-03, 7.858116888E+05
1100, 4.552844912E-03, 1.732633915E-03, 7.858238502E+05
1101, 4.506165162E-03, 1.782017411E-03, 7.858351118E+05
1102, 4.459196236E-03, 1.831350848E-03, 7.858456388E+05
1103, 4.412014503E-03, 1.880592550E-03, 7.858554804E+05
1104, 4.364922177E-03, 1.929847291E-03, 7.858646447E+05
1105, 4.318256862E-03, 1.979241380E-03, 7.858731710E+05
1106, 4.176572897E-03, 2.027411712E-03, 7.858906015E+05
1107, 4.223573487E-03, 1.978103537E-03, 7.858829734E+05
1108, 4.270812497E-03, 1.978699351E-03, 7.858780759E+05
1109, 4.033992067E-03, 1.975902822E-03, 7.859029236E+05
1110, 4.081754014E-03, 2.026347443E-03, 7.859002122E+05
1111, 6.025000010E-03, 2.249999961E-04, 7.846959559E+05
1112, 6.074999925E-03, 1.750000083E-04, 7.846175909E+05
1113, 6.124999840E-03, 1.250000059E-04, 7.845360530E+05
1114, 6.174999755E-03, 7.499999629E-05, 7.844511224E+05
1115, 6.025000010E-03, 2.749999985E-04, 7.847055256E+05
1116, 5.974999629E-03, 3.250000009E-04, 7.847818056E+05
1117, 5.925000180E-03, 3.750000033E-04, 7.848546443E+05
1118, 5.874999799E-03, 4.250000056E-04, 7.849240769E+05
1119, 5.824999884E-03, 4.750000371E-04, 7.849901520E+05
1120, 5.774999969E-03, 5.249999813E-04, 7.850529311E+05
1121, 5.725000054E-03, 5.750000128E-04, 7.851124858E+05
1122, 5.675000139E-03, 6.249999860E-04, 7.851688967E+05
1123, 5.625000224E-03, 6.750000175E-04, 7.852222514E+05
1124, 5.574999843E-03, 7.249999908E-04, 7.852726438E+05
1125, 5.525000393E-03, 7.749999641E-04, 7.853201736E+05
1126, 5.475000013E-03, 8.249999955E-04, 7.853649414E+05
1127, 5.424953531E-03, 8.753278526E-04, 7.854071629E+05
1128, 5.374909379E-03, 9.262846434E-04, 7.854470210E+05
1129, 5.324383732E-03, 9.774728678E-04, 7.854847137E+05
1130, 5.273169372E-03, 1.028827857E-03, 7.855203162E+05
1131, 5.221637897E-03, 1.080887509E-03, 7.855538780E+05
1132, 5.170529708E-03, 1.133465674E-03, 7.855851757E+05
1133, 5.120769143E-03, 1.185362227E-03, 7.856138164E+05
1134, 5.072263535E-03, 1.237131190E-03, 7.856401133E+05
1135, 5.024543032E-03, 1.288550207E-03, 7.856643755E+05
1136, 4.977457225E-03, 1.339234645E-03, 7.856867455E+05
1137, 4.930534400E-03, 1.389791258E-03, 7.857075772E+05
1138, 4.883262794E-03, 1.440451830E-03, 7.857270760E+05
1139, 4.835925065E-03, 1.490390860E-03, 7.857451482E+05
1140, 4.788581282E-03, 1.539473771E-03, 7.857618476E+05
1141, 4.741444718E-03, 1.587497070E-03, 7.857772191E+05
1142, 4.694190808E-03, 1.635348424E-03, 7.857915190E+05
1143, 4.647443537E-03, 1.684014453E-03, 7.858048724E+05
1144, 4.600389395E-03, 1.733261161E-03, 7.858174196E+05
1145, 4.553364124E-03, 1.782676554E-03, 7.858291211E+05
1146, 4.506617319E-03, 1.832000795E-03, 7.858399791E+05
1147, 4.459459335E-03, 1.881270553E-03, 7.858501208E+05
1148, 4.412177019E-03, 1.930480707E-03, 7.858595749E+05
1149, 4.365486093E-03, 1.979836263E-03, 7.858683404E+05
1150, 4.318490159E-03, 2.029238269E-03, 7.858765299E+05
1151, 4.223928787E-03, 2.028028481E-03, 7.858858678E+05
1152, 4.271170124E-03, 2.028644318E-03, 7.858811816E+05
1153, 6.074999925E-03, 2.249999961E-04, 7.846257853E+05
1154, 6.124999840E-03, 1.749999938E-04, 7.845425851E+05
1155, 6.174999755E-03, 1.249999914E-04, 7.844559876E+05
1156, 6.075000390E-03, 2.749999985E-04, 7.846359836E+05
1157, 6.025000010E-03, 3.249999718E-04, 7.847169464E+05
1158, 5.974999629E-03, 3.750000033E-04, 7.847942296E+05
1159, 5.925000180E-03, 4.250000056E-04, 7.848678722E+05
1160, 5.874999799E-03, 4.750000080E-04, 7.849379284E+05
1161, 5.824999884E-03, 5.249999813E-04, 7.850044651E+05
1162, 5.774999969E-03, 5.750000128E-04, 7.850675599E+05
1163, 5.725000054E-03, 6.249999860E-04, 7.851273001E+05
1164, 5.675000139E-03, 6.749999593E-04, 7.851837804E+05
1165, 5.625000224E-03, 7.249999908E-04, 7.852371019E+05
1166, 5.574999843E-03, 7.749999641E-04, 7.852873714E+05
1167, 5.525000393E-03, 8.249999955E-04, 7.853346962E+05
1168, 5.474927370E-03, 8.753244183E-04, 7.853793407E+05
1169, 5.424808245E-03, 9.263482643E-04, 7.854214617E+05
1170, 5.374448840E-03, 9.779386455E-04, 7.854612392E+05
1171, 5.322873127E-03, 1.029430423E-03, 7.854989898E+05
1172, 5.270872731E-03, 1.081058523E-03, 7.855344395E+05
1173, 5.219100975E-03, 1.133454032E-03, 7.855676028E+05
1174, 5.168640520E-03, 1.185815083E-03, 7.855980436E+05
1175, 5.119857844E-03, 1.237375545E-03, 7.856257044E+05
1176, 5.071846303E-03, 1.288766973E-03, 7.856512340E+05
1177, 5.024503917E-03, 1.339549897E-03, 7.856747533E+05
1178, 4.977513570E-03, 1.389572863E-03, 7.856964312E+05
1179, 4.930454306E-03, 1.440018881E-03, 7.857167259E+05
1180, 4.883157089E-03, 1.490459428E-03, 7.857356957E+05
1181, 4.835800268E-03, 1.540362020E-03, 7.857532557E+05
1182, 4.788530990E-03, 1.589406049E-03, 7.857694350E+05
1183, 4.741427023E-03, 1.637475914E-03, 7.857843069E+05
1184, 4.694508854E-03, 1.685285941E-03, 7.857980749E+05
1185, 4.647722933E-03, 1.734057674E-03, 7.858109870E+05
1186, 4.600611515E-03, 1.783335232E-03, 7.858231004E+05
1187, 4.553719424E-03, 1.832594746E-03, 7.858343285E+05
1188, 4.506833851E-03, 1.881945995E-03, 7.858447682E+05
1189, 4.459567834E-03, 1.931204926E-03, 7.858545112E+05
1190, 4.412431736E-03, 1.980438828E-03, 7.858635448E+05
1191, 4.365596920E-03, 2.029933268E-03, 7.858719367E+05
1192, 4.318371415E-03, 2.079206984E-03, 7.858797786E+05
1193, 4.271170590E-03, 2.078619320E-03, 7.858842011E+05
1194, 6.124999840E-03, 2.249999961E-04, 7.845513190E+05
1195, 6.174999755E-03, 1.750000083E-04, 7.844629509E+05
1196, 6.125000305E-03, 2.749999985E-04, 7.845621885E+05
1197, 6.075000390E-03, 3.250000009E-04, 7.846481543E+05
1198, 6.025000010E-03, 3.750000033E-04, 7.847301843E+05
1199, 5.974999629E-03, 4.250000056E-04, 7.848083224E+05
1200, 5.925000180E-03, 4.750000371E-04, 7.848826279E+05
1201, 5.874999799E-03, 5.249999813E-04, 7.849531740E+05
1202, 5.824999884E-03, 5.750000128E-04, 7.850200456E+05
1203, 5.774999969E-03, 6.249999860E-04, 7.850833368E+05
1204, 5.725000054E-03, 6.750000175E-04, 7.851431502E+05
1205, 5.675000139E-03, 7.249999908E-04, 7.851995946E+05
1206, 5.625000224E-03, 7.749999641E-04, 7.852527848E+05
1207, 5.574999843E-03, 8.249999955E-04, 7.853028369E+05
1208, 5.524958950E-03, 8.751333808E-04, 7.853499715E+05
1209, 5.474731326E-03, 9.261294035E-04, 7.853945532E+05
1210, 5.424387753E-03, 9.780742694E-04, 7.854366283E+05
1211, 5.372986663E-03, 1.030073268E-03, 7.854765140E+05
1212, 5.320220720E-03, 1.081720693E-03, 7.855142270E+05
1213, 5.267788190E-03, 1.133615617E-03, 7.855492725E+05
1214, 5.216629710E-03, 1.186033362E-03, 7.855815244E+05
1215, 5.167372059E-03, 1.237809192E-03, 7.856107914E+05
1216, 5.119206849E-03, 1.289116917E-03, 7.856375978E+05
1217, 5.071615800E-03, 1.340119983E-03, 7.856623354E+05
1218, 5.024549551E-03, 1.389949466E-03, 7.856850384E+05
1219, 4.977432080E-03, 1.439638087E-03, 7.857061548E+05
1220, 4.930276424E-03, 1.490035211E-03, 7.857259194E+05
1221, 4.883030895E-03, 1.540457364E-03, 7.857443184E+05
1222, 4.835689906E-03, 1.590349362E-03, 7.857613334E+05
1223, 4.788606428E-03, 1.639316324E-03, 7.857769483E+05
1224, 4.741636571E-03, 1.687304466E-03, 7.857912798E+05
1225, 4.694859032E-03, 1.735238358E-03, 7.858045616E+05
1226, 4.647860304E-03, 1.784038846E-03, 7.858170310E+05
1227, 4.600790329E-03, 1.833254588E-03, 7.858286601E+05
1228, 4.554026294E-03, 1.882510609E-03, 7.858394256E+05
1229, 4.506874830E-03, 1.931917155E-03, 7.858494662E+05
1230, 4.459440708E-03, 1.981134526E-03, 7.858587939E+05
1231, 4.412464797E-03, 2.030542120E-03, 7.858674272E+05
1232, 4.365300294E-03, 2.079989528E-03, 7.858754558E+05
1233, 4.318316001E-03, 2.129135653E-03, 7.858828813E+05
1234, 6.174999755E-03, 2.249999961E-04, 7.844722611E+05
1235, 6.175000221E-03, 2.749999985E-04, 7.844838475E+05
1236, 6.124999840E-03, 3.249999718E-04, 7.845751601E+05
1237, 6.075000390E-03, 3.750000033E-04, 7.846622612E+05
1238, 6.025000010E-03, 4.250000056E-04, 7.847452000E+05
1239, 5.974999629E-03, 4.750000080E-04, 7.848240423E+05
1240, 5.925000180E-03, 5.249999813E-04, 7.848988680E+05
1241, 5.874999799E-03, 5.750000128E-04, 7.849697693E+05
1242, 5.824999884E-03, 6.249999860E-04, 7.850368484E+05
1243, 5.774999969E-03, 6.749999593E-04, 7.851002163E+05
1244, 5.725000054E-03, 7.249999908E-04, 7.851599909E+05
1245, 5.675000139E-03, 7.749999641E-04, 7.852162945E+05
1246, 5.625000224E-03, 8.249999955E-04, 7.852692533E+05
1247, 5.574999843E-03, 8.750000270E-04, 7.853189995E+05
1248, 5.524798762E-03, 9.255409823E-04, 7.853659510E+05
1249, 5.474338308E-03, 9.773710044E-04, 7.854105106E+05
1250, 5.423356313E-03, 1.030407613E-03, 7.854527484E+05
1251, 5.369812716E-03, 1.082670409E-03, 7.854929887E+05
1252, 5.316419527E-03, 1.134451362E-03, 7.855302621E+05
1253, 5.264677107E-03, 1.186400186E-03, 7.855643177E+05
1254, 5.214874167E-03, 1.238328521E-03, 7.855952820E+05
1255, 5.166513380E-03, 1.289620297E-03, 7.856235056E+05
1256, 5.118746776E-03, 1.340621267E-03, 7.856495212E+05
1257, 5.071610212E-03, 1.390701393E-03, 7.856733412E+05
1258, 5.024568178E-03, 1.439973246E-03, 7.856953176E+05
1259, 4.977287259E-03, 1.489683054E-03, 7.857158849E+05
1260, 4.930145573E-03, 1.540039433E-03, 7.857350753E+05
1261, 4.882837180E-03, 1.590483123E-03, 7.857529269E+05
1262, 4.835703876E-03, 1.640330884E-03, 7.857693450E+05
1263, 4.788784310E-03, 1.689170953E-03, 7.857843764E+05
1264, 4.741895478E-03, 1.737149782E-03, 7.857981781E+05
1265, 4.695083480E-03, 1.785097062E-03, 7.858109583E+05
1266, 4.648187663E-03, 1.834012452E-03, 7.858229420E+05
1267, 4.601105582E-03, 1.883140299E-03, 7.858340906E+05
1268, 4.554187413E-03, 1.932560233E-03, 7.858444282E+05
1269, 4.506657366E-03, 1.981846523E-03, 7.858540480E+05
1270, 4.459362943E-03, 2.031164244E-03, 7.858629406E+05
1271, 4.412194248E-03, 2.080698265E-03, 7.858711784E+05
1272, 4.365271889E-03, 2.129881643E-03, 7.858787757E+05
1273, 6.175000221E-03, 3.250000009E-04, 7.844976743E+05
1274, 6.124999840E-03, 3.750000033E-04, 7.845901945E+05
1275, 6.075000390E-03, 4.250000056E-04, 7.846782619E+05
1276, 6.025000010E-03, 4.750000371E-04, 7.847619489E+05
1277, 5.974999629E-03, 5.249999813E-04, 7.848413431E+05
1278, 5.925000180E-03, 5.750000128E-04, 7.849165450E+05
1279, 5.874999799E-03, 6.249999860E-04, 7.849876657E+05
1280, 5.824999884E-03, 6.750000175E-04, 7.850548249E+05
1281, 5.774999969E-03, 7.249999908E-04, 7.851181508E+05
1282, 5.725000054E-03, 7.749999641E-04, 7.851777736E+05
1283, 5.675000139E-03, 8.249999955E-04, 7.852338309E+05
1284, 5.625000224E-03, 8.749999688E-04, 7.852864634E+05
1285, 5.574921612E-03, 9.251380106E-04, 7.853359447E+05
1286, 5.524525885E-03, 9.761800757E-04, 7.853827152E+05
1287, 5.473525729E-03, 1.029753475E-03, 7.854274244E+05
1288, 5.419936031E-03, 1.083565294E-03, 7.854705116E+05
1289, 5.365088582E-03, 1.135554514E-03, 7.855105555E+05
1290, 5.312576890E-03, 1.187237911E-03, 7.855466250E+05
1291, 5.262367893E-03, 1.238916069E-03, 7.855792384E+05
1292, 5.213747732E-03, 1.290301676E-03, 7.856089392E+05
1293, 5.165946670E-03, 1.341224532E-03, 7.856361944E+05
1294, 5.118610803E-03, 1.391408499E-03, 7.856612463E+05
1295, 5.071720574E-03, 1.440782915E-03, 7.856842492E+05
1296, 5.024487618E-03, 1.489991206E-03, 7.857056417E+05
1297, 4.977155477E-03, 1.539708232E-03, 7.857256215E+05
1298, 4.929911811E-03, 1.589990221E-03, 7.857442248E+05
1299, 4.882767797E-03, 1.640458708E-03, 7.857614617E+05
1300, 4.835927859E-03, 1.690169098E-03, 7.857772432E+05
1301, 4.789008293E-03, 1.739039319E-03, 7.857917203E+05
1302, 4.742201883E-03, 1.786919427E-03, 7.858049689E+05
1303, 4.695418291E-03, 1.835036906E-03, 7.858172461E+05
1304, 4.648486152E-03, 1.884000027E-03, 7.858287385E+05
1305, 4.601349123E-03, 1.933177584E-03, 7.858394144E+05
1306, 4.554083105E-03, 1.982548041E-03, 7.858493125E+05
1307, 4.506374244E-03, 2.031802200E-03, 7.858584876E+05
1308, 4.459260032E-03, 2.081255894E-03, 7.858669397E+05
1309, 4.412326496E-03, 2.130607609E-03, 7.858747289E+05
1310, 6.175000221E-03, 3.750000033E-04, 7.845136997E+05
1311, 6.124999840E-03, 4.250000056E-04, 7.846072469E+05
1312, 6.075000390E-03, 4.750000080E-04, 7.846961088E+05
1313, 6.025000010E-03, 5.249999813E-04, 7.847803814E+05
1314, 5.974999629E-03, 5.750000128E-04, 7.848601740E+05
1315, 5.925000180E-03, 6.249999860E-04, 7.849356073E+05
1316, 5.874999799E-03, 6.749999593E-04, 7.850068114E+05
1317, 5.824999884E-03, 7.249999908E-04, 7.850739244E+05
1318, 5.774999969E-03, 7.749999641E-04, 7.851370866E+05
1319, 5.725000054E-03, 8.249999955E-04, 7.851964474E+05
1320, 5.675000139E-03, 8.750000270E-04, 7.852521570E+05
1321, 5.625000224E-03, 9.250000585E-04, 7.853043682E+05
1322, 5.574804265E-03, 9.753701743E-04, 7.853534991E+05
1323, 5.523831584E-03, 1.027702121E-03, 7.854005761E+05
1324, 5.470854696E-03, 1.083823503E-03, 7.854464925E+05
1325, 5.413881969E-03, 1.136841602E-03, 7.854898080E+05
1326, 5.360451061E-03, 1.188275870E-03, 7.855281106E+05
1327, 5.309795029E-03, 1.239717705E-03, 7.855625103E+05
1328, 5.261002574E-03, 1.290979679E-03, 7.855937702E+05
1329, 5.213087890E-03, 1.341879601E-03, 7.856224444E+05
1330, 5.165723618E-03, 1.392122242E-03, 7.856487199E+05
1331, 5.118713714E-03, 1.441623550E-03, 7.856728595E+05
1332, 5.071626510E-03, 1.490797498E-03, 7.856952124E+05
1333, 5.024324171E-03, 1.540021389E-03, 7.857159921E+05
1334, 4.976963159E-03, 1.589670312E-03, 7.857353216E+05
1335, 4.929809365E-03, 1.639886643E-03, 7.857532651E+05
1336, 4.883062094E-03, 1.690287143E-03, 7.857698237E+05
1337, 4.836276174E-03, 1.739979140E-03, 7.857850156E+05
1338, 4.789351486E-03, 1.788819907E-03, 7.857989266E+05
1339, 4.742546007E-03, 1.836644718E-03, 7.858116324E+05
1340, 4.695720971E-03, 1.884985715E-03, 7.858234255E+05
1341, 4.648563918E-03, 1.933965017E-03, 7.858344258E+05
1342, 4.601383116E-03, 1.983217429E-03, 7.858446108E+05
1343, 4.553730134E-03, 2.032504417E-03, 7.858540587E+05
1344, 4.506293684E-03, 2.081832848E-03, 7.858627589E+05
1345, 4.459427204E-03, 2.131206449E-03, 7.858707375E+05
1346, 6.175000221E-03, 4.250000056E-04, 7.845318751E+05
1347, 6.124999840E-03, 4.750000371E-04, 7.846262661E+05
1348, 6.075000390E-03, 5.249999813E-04, 7.847157489E+05
1349, 6.025000010E-03, 5.750000128E-04, 7.848004430E+05
1350, 5.974999629E-03, 6.249999860E-04, 7.848804796E+05
1351, 5.925000180E-03, 6.750000175E-04, 7.849559995E+05
1352, 5.874999799E-03, 7.249999908E-04, 7.850271521E+05
1353, 5.824999884E-03, 7.749999641E-04, 7.850940890E+05
1354, 5.774999969E-03, 8.249999955E-04, 7.851569718E+05
1355, 5.725000054E-03, 8.749999688E-04, 7.852159612E+05
1356, 5.675000139E-03, 9.250000003E-04, 7.852712208E+05
1357, 5.625000224E-03, 9.750000318E-04, 7.853229237E+05
1358, 5.574654788E-03, 1.025539590E-03, 7.853717252E+05
1359, 5.523961969E-03, 1.079006819E-03, 7.854188561E+05
1360, 5.463014357E-03, 1.138731837E-03, 7.854679425E+05
1361, 5.407810211E-03, 1.189831994E-03, 7.855092119E+05
1362, 5.356993526E-03, 1.240889542E-03, 7.855453582E+05
1363, 5.308128893E-03, 1.291814027E-03, 7.855781300E+05
1364, 5.260179285E-03, 1.342647709E-03, 7.856081670E+05
1365, 5.212675314E-03, 1.392851584E-03, 7.856357760E+05
1366, 5.165755283E-03, 1.442363136E-03, 7.856610828E+05
1367, 5.118672736E-03, 1.491629751E-03, 7.856845012E+05
1368, 5.071428139E-03, 1.540733967E-03, 7.857061917E+05
1369, 5.024101119E-03, 1.590016182E-03, 7.857263014E+05
1370, 4.976932891E-03, 1.639619819E-03, 7.857449431E+05
1371, 4.930164665E-03, 1.689802273E-03, 7.857621829E+05
1372, 4.883523099E-03, 1.740142121E-03, 7.857780916E+05
1373, 4.836657550E-03, 1.789837377E-03, 7.857926942E+05
1374, 4.789747763E-03, 1.838459517E-03, 7.858059950E+05
1375, 4.742913879E-03, 1.886264770E-03, 7.858181440E+05
1376, 4.695908166E-03, 1.934797852E-03, 7.858294502E+05
1377, 4.648474045E-03, 1.983918948E-03, 7.858399703E+05
1378, 4.601184744E-03, 2.033231314E-03, 7.858496704E+05
1379, 4.553513601E-03, 2.082501072E-03, 7.858586278E+05
1380, 4.506526515E-03, 2.131802961E-03, 7.858668260E+05
1381, 6.175000221E-03, 4.750000080E-04, 7.845521460E+05
1382, 6.124999840E-03, 5.249999813E-04, 7.846471953E+05
1383, 6.075000390E-03, 5.750000128E-04, 7.847371240E+05
1384, 6.025000010E-03, 6.249999860E-04, 7.848220749E+05
1385, 5.974999629E-03, 6.749999593E-04, 7.849022008E+05
1386, 5.925000180E-03, 7.249999908E-04, 7.849776633E+05
1387, 5.874999799E-03, 7.749999641E-04, 7.850486262E+05
1388, 5.824999884E-03, 8.249999955E-04, 7.851152644E+05
1389, 5.774999969E-03, 8.750000270E-04, 7.851777501E+05
1390, 5.725000054E-03, 9.250000585E-04, 7.852362578E+05
1391, 5.675000139E-03, 9.749999736E-04, 7.852909675E+05
1392, 5.625085440E-03, 1.024881261E-03, 7.853419502E+05
1393, 5.576181691E-03, 1.075147069E-03, 7.853887667E+05
1394, 5.531966686E-03, 1.116504776E-03, 7.854275230E+05
1395, 5.453894380E-03, 1.192910597E-03, 7.854906683E+05
1396, 5.510594230E-03, 1.148635638E-03, 7.854491197E+05
1397, 5.403636489E-03, 1.242677565E-03, 7.855279612E+05
1398, 5.354927853E-03, 1.293183421E-03, 7.855621025E+05
1399, 5.307225976E-03, 1.343555283E-03, 7.855934648E+05
1400, 5.259736441E-03, 1.393704675E-03, 7.856224173E+05
1401, 5.212750286E-03, 1.443173620E-03, 7.856489207E+05
1402, 5.165754352E-03, 1.492378884E-03, 7.856733986E+05
1403, 5.118464585E-03, 1.541547361E-03, 7.856961248E+05
1404, 5.071227904E-03, 1.590662170E-03, 7.857171224E+05
1405, 5.024081096E-03, 1.639984781E-03, 7.857365216E+05
1406, 4.977327771E-03, 1.689611468E-03, 7.857544055E+05
1407, 4.930692725E-03, 1.739721745E-03, 7.857709630E+05
1408, 4.883934744E-03, 1.790093374E-03, 7.857862657E+05
1409, 4.837014247E-03, 1.839550096E-03, 7.858002292E+05
1410, 4.790205508E-03, 1.887930674E-03, 7.858128976E+05
1411, 4.743228201E-03, 1.935707405E-03, 7.858244872E+05
1412, 4.695914686E-03, 1.984633273E-03, 7.858353276E+05
1413, 4.648400936E-03, 2.033887897E-03, 7.858453492E+05
1414, 4.600905348E-03, 2.083202824E-03, 7.858545516E+05
1415, 4.553688224E-03, 2.132486785E-03, 7.858629884E+05
1416, 6.225000136E-03, 4.750000371E-04, 7.844734537E+05
1417, 6.175000221E-03, 5.249999813E-04, 7.845744515E+05
1418, 6.124999840E-03, 5.750000128E-04, 7.846699721E+05
1419, 6.075000390E-03, 6.249999860E-04, 7.847601710E+05
1420, 6.025000010E-03, 6.750000175E-04, 7.848452137E+05
1421, 5.974999629E-03, 7.249999908E-04, 7.849252754E+05
1422, 5.925000180E-03, 7.749999641E-04, 7.850005331E+05
1423, 5.874999799E-03, 8.249999955E-04, 7.850711760E+05
1424, 5.824999884E-03, 8.749999688E-04, 7.851373899E+05
1425, 5.774999969E-03, 9.250000003E-04, 7.851993617E+05
1426, 5.725000054E-03, 9.750000318E-04, 7.852572746E+05
1427, 5.675000139E-03, 1.025000005E-03, 7.853113206E+05
1428, 5.625483580E-03, 1.075500157E-03, 7.853617540E+05
1429, 5.576440599E-03, 1.125566894E-03, 7.854080671E+05
1430, 5.449548364E-03, 1.245460473E-03, 7.855104920E+05
1431, 5.497839302E-03, 1.197388978E-03, 7.854731094E+05
1432, 5.558324512E-03, 1.166902250E-03, 7.854322177E+05
1433, 5.401627626E-03, 1.294815331E-03, 7.855456064E+05
1434, 5.354153458E-03, 1.344733988E-03, 7.855782823E+05
1435, 5.306957290E-03, 1.394651132E-03, 7.856084843E+05
1436, 5.259843543E-03, 1.444067806E-03, 7.856363114E+05
1437, 5.212843418E-03, 1.493201125E-03, 7.856619800E+05
1438, 5.165585782E-03, 1.542399055E-03, 7.856857931E+05
1439, 5.118288565E-03, 1.591472304E-03, 7.857077450E+05
1440, 5.071148276E-03, 1.640601899E-03, 7.857279697E+05
1441, 5.024360493E-03, 1.689995406E-03, 7.857465991E+05
1442, 4.977741279E-03, 1.739537809E-03, 7.857637634E+05
1443, 4.931089003E-03, 1.789712696E-03, 7.857796728E+05
1444, 4.884239752E-03, 1.839800738E-03, 7.857942927E+05
1445, 4.837375600E-03, 1.889073872E-03, 7.858075830E+05
1446, 4.790507723E-03, 1.937231165E-03, 7.858196359E+05
1447, 4.743300844E-03, 1.985392999E-03, 7.858307249E+05
1448, 4.695771262E-03, 2.034520730E-03, 7.858410480E+05
1449, 4.648345988E-03, 2.083842875E-03, 7.858505396E+05
1450, 4.601002205E-03, 2.133124275E-03, 7.858592231E+05
1451, 6.275000051E-03, 4.750000080E-04, 7.843898725E+05
1452, 6.225000136E-03, 5.249999813E-04, 7.844972294E+05
1453, 6.175000221E-03, 5.750000128E-04, 7.845987252E+05
1454, 6.124999840E-03, 6.249999860E-04, 7.846945293E+05
1455, 6.075000390E-03, 6.749999593E-04, 7.847848220E+05
1456, 6.025000010E-03, 7.249999908E-04, 7.848697927E+05
1457, 5.974999629E-03, 7.749999641E-04, 7.849496330E+05
1458, 5.925000180E-03, 8.249999955E-04, 7.850245471E+05
1459, 5.874999799E-03, 8.750000270E-04, 7.850947363E+05
1460, 5.824999884E-03, 9.250000585E-04, 7.851604045E+05
1461, 5.775016267E-03, 9.748738958E-04, 7.852217113E+05
1462, 5.724963732E-03, 1.024696860E-03, 7.852789031E+05
1463, 5.675000139E-03, 1.075000037E-03, 7.853322081E+05
1464, 5.628468934E-03, 1.132700476E-03, 7.853830925E+05
1465, 5.448273383E-03, 1.296794275E-03, 7.855285759E+05
1466, 5.495203193E-03, 1.248792978E-03, 7.854926145E+05
1467, 5.541829392E-03, 1.204725821E-03, 7.854559714E+05
1468, 5.586273037E-03, 1.200926374E-03, 7.854313210E+05
1469, 5.401066504E-03, 1.346152159E-03, 7.855625731E+05
1470, 5.354098044E-03, 1.395648345E-03, 7.855940921E+05
1471, 5.306981970E-03, 1.444952097E-03, 7.856232514E+05
1472, 5.260026082E-03, 1.494074124E-03, 7.856501742E+05
1473, 5.212741904E-03, 1.543163555E-03, 7.856750931E+05
1474, 5.165529437E-03, 1.592374290E-03, 7.856980899E+05
1475, 5.118276924E-03, 1.641404233E-03, 7.857192431E+05
1476, 5.071469583E-03, 1.690602512E-03, 7.857386904E+05
1477, 5.024725106E-03, 1.739985193E-03, 7.857565933E+05
1478, 4.977982491E-03, 1.789445058E-03, 7.857730360E+05
1479, 4.931327421E-03, 1.839542529E-03, 7.857882279E+05
1480, 4.884474911E-03, 1.889373292E-03, 7.858021444E+05
1481, 4.837620072E-03, 1.938486006E-03, 7.858147777E+05
1482, 4.790410865E-03, 1.986557152E-03, 7.858262526E+05
1483, 4.743193276E-03, 2.035207115E-03, 7.858368293E+05
1484, 4.695848562E-03, 2.084463369E-03, 7.858465850E+05
1485, 4.648479633E-03, 2.133695409E-03, 7.858555106E+05
1486, 6.275000051E-03, 5.249999813E-04, 7.844152189E+05
1487, 6.225000136E-03, 5.750000128E-04, 7.845231014E+05
1488, 6.175000221E-03, 6.249999860E-04, 7.846248945E+05
1489, 6.124999840E-03, 6.750000175E-04, 7.847207942E+05
1490, 6.075000390E-03, 7.249999908E-04, 7.848110060E+05
1491, 6.025000010E-03, 7.749999641E-04, 7.848957370E+05
1492, 5.974999629E-03, 8.249999955E-04, 7.849752076E+05
1493, 5.925000180E-03, 8.749999688E-04, 7.850496353E+05
1494, 5.874999799E-03, 9.250000003E-04, 7.851192414E+05
1495, 5.825016182E-03, 9.748739540E-04, 7.851841385E+05
1496, 5.775062367E-03, 1.024245983E-03, 7.852444444E+05
1497, 5.725151394E-03, 1.073910855E-03, 7.853008043E+05
1498, 5.679525901E-03, 1.128944918E-03, 7.853537714E+05
1499, 5.632945802E-03, 1.193538425E-03, 7.854058096E+05
1500, 5.447915755E-03, 1.347458689E-03, 7.855462394E+05
1501, 5.495020654E-03, 1.298730029E-03, 7.855107899E+05
1502, 5.541995633E-03, 1.251174137E-03, 7.854729850E+05
1503, 5.589182954E-03, 1.250460977E-03, 7.854510166E+05
1504, 5.401092116E-03, 1.396754757E-03, 7.855792165E+05
1505, 5.354076158E-03, 1.445900300E-03, 7.856097738E+05
1506, 5.307177082E-03, 1.494920580E-03, 7.856379592E+05
1507, 5.260027945E-03, 1.543979393E-03, 7.856640194E+05
1508, 5.212974735E-03, 1.593135414E-03, 7.856880761E+05
1509, 5.165590439E-03, 1.642329851E-03, 7.857102849E+05
1510, 5.118581001E-03, 1.691380166E-03, 7.857305956E+05
1511, 5.071875639E-03, 1.740626176E-03, 7.857492428E+05
1512, 5.025046412E-03, 1.789877308E-03, 7.857664007E+05
1513, 4.978271201E-03, 1.839326462E-03, 7.857821432E+05
1514, 4.931468517E-03, 1.889279578E-03, 7.857966258E+05
1515, 4.884589929E-03, 1.938911504E-03, 7.858098331E+05
1516, 4.837538581E-03, 1.987731317E-03, 7.858217979E+05
1517, 4.790274426E-03, 2.036032733E-03, 7.858326830E+05
1518, 4.743258003E-03, 2.085066400E-03, 7.858427021E+05
1519, 4.696043208E-03, 2.134423470E-03, 7.858519023E+05
1520, 6.275000051E-03, 5.750000128E-04, 7.844427986E+05
1521, 6.225000136E-03, 6.249999860E-04, 7.845509923E+05
1522, 6.175000221E-03, 6.749999593E-04, 7.846528820E+05
1523, 6.124999840E-03, 7.249999908E-04, 7.847486908E+05
1524, 6.075000390E-03, 7.749999641E-04, 7.848386426E+05
1525, 6.025000010E-03, 8.249999955E-04, 7.849229755E+05
1526, 5.974999629E-03, 8.750000270E-04, 7.850019238E+05
1527, 5.925000180E-03, 9.250000585E-04, 7.850757261E+05
1528, 5.874999799E-03, 9.749999736E-04, 7.851446229E+05
1529, 5.825166125E-03, 1.024442725E-03, 7.852084313E+05
1530, 5.775225349E-03, 1.072720275E-03, 7.852673464E+05
1531, 5.728084128E-03, 1.122613670E-03, 7.853211196E+05
1532, 5.692427512E-03, 1.169058029E-03, 7.853631498E+05
1533, 5.635285284E-03, 1.249360619E-03, 7.854288111E+05
1534, 5.682462826E-03, 1.203141524E-03, 7.853845754E+05
1535, 5.447987001E-03, 1.397656277E-03, 7.855637367E+05
1536, 5.494886078E-03, 1.348649850E-03, 7.855291041E+05
1537, 5.542043597E-03, 1.299987431E-03, 7.854917580E+05
1538, 5.589072593E-03, 1.300514792E-03, 7.854717137E+05
1539, 5.401119590E-03, 1.446835697E-03, 7.855957847E+05
1540, 5.354147404E-03, 1.495813369E-03, 7.856253440E+05
1541, 5.307321902E-03, 1.544868457E-03, 7.856526223E+05
1542, 5.260313395E-03, 1.593965455E-03, 7.856778135E+05
1543, 5.213085562E-03, 1.643172349E-03, 7.857010425E+05
1544, 5.165685900E-03, 1.692304155E-03, 7.857224001E+05
1545, 5.119000562E-03, 1.741388347E-03, 7.857418694E+05
1546, 5.072215572E-03, 1.790609676E-03, 7.857597211E+05
1547, 5.025245249E-03, 1.839737874E-03, 7.857760758E+05
1548, 4.978318233E-03, 1.889230567E-03, 7.857910925E+05
1549, 4.931485746E-03, 1.938935369E-03, 7.858048296E+05
1550, 4.884563386E-03, 1.988286385E-03, 7.858173166E+05
1551, 4.837332759E-03, 2.037001308E-03, 7.858286413E+05
1552, 4.790403415E-03, 2.085837303E-03, 7.858389548E+05
1553, 4.743380472E-03, 2.135093557E-03, 7.858484044E+05
1554, 6.275000051E-03, 6.249999860E-04, 7.844725283E+05
1555, 6.225000136E-03, 6.750000175E-04, 7.845808191E+05
1556, 6.175000221E-03, 7.249999908E-04, 7.846826064E+05
1557, 6.124999840E-03, 7.749999641E-04, 7.847781332E+05
1558, 6.075000390E-03, 8.249999955E-04, 7.848676561E+05
1559, 6.025000010E-03, 8.749999688E-04, 7.849514278E+05
1560, 5.974999629E-03, 9.250000003E-04, 7.850297048E+05
1561, 5.925000180E-03, 9.750000318E-04, 7.851027447E+05
1562, 5.875066854E-03, 1.024893485E-03, 7.851706564E+05
1563, 5.825140979E-03, 1.073703053E-03, 7.852332284E+05
1564, 5.775714293E-03, 1.120271161E-03, 7.852901573E+05
1565, 5.731398240E-03, 1.168779330E-03, 7.853406856E+05
1566, 5.635882262E-03, 1.301065669E-03, 7.854508709E+05
1567, 5.681819282E-03, 1.252292423E-03, 7.854070707E+05
1568, 5.730688106E-03, 1.212038798E-03, 7.853615773E+05
1569, 5.448028445E-03, 1.447750023E-03, 7.855812653E+05
1570, 5.494860001E-03, 1.398615888E-03, 7.855476289E+05
1571, 5.542124156E-03, 1.349717146E-03, 7.855111734E+05
1572, 5.589202046E-03, 1.350614126E-03, 7.854923710E+05
1573, 5.401149858E-03, 1.496771118E-03, 7.856123369E+05
1574, 5.354384892E-03, 1.545775682E-03, 7.856409444E+05
1575, 5.307400599E-03, 1.594896545E-03, 7.856673193E+05
1576, 5.260343198E-03, 1.644046744E-03, 7.856916019E+05
1577, 5.213109776E-03, 1.693173079E-03, 7.857139211E+05
1578, 5.166015122E-03, 1.742258086E-03, 7.857343196E+05
1579, 5.119343288E-03, 1.791382441E-03, 7.857529515E+05
1580, 5.072386004E-03, 1.840526704E-03, 7.857700242E+05
1581, 5.025258753E-03, 1.889698324E-03, 7.857856316E+05
1582, 4.978242330E-03, 1.939043286E-03, 7.857998658E+05
1583, 4.931610543E-03, 1.988409087E-03, 7.858128014E+05
1584, 4.884455353E-03, 2.037700033E-03, 7.858245950E+05
1585, 4.837462679E-03, 2.086643595E-03, 7.858352858E+05
1586, 4.790532403E-03, 2.135820920E-03, 7.858450215E+05
1587, 6.324999966E-03, 6.249999860E-04, 7.843891863E+05
1588, 6.275000051E-03, 6.749999593E-04, 7.845043194E+05
1589, 6.225000136E-03, 7.249999908E-04, 7.846124947E+05
1590, 6.175000221E-03, 7.749999641E-04, 7.847139759E+05
1591, 6.124999840E-03, 8.249999955E-04, 7.848090403E+05
1592, 6.075000390E-03, 8.750000270E-04, 7.848979603E+05
1593, 6.025000010E-03, 9.250000585E-04, 7.849810127E+05
1594, 5.975021049E-03, 9.748662706E-04, 7.850584202E+05
1595, 5.925059319E-03, 1.024788246E-03, 7.851305156E+05
1596, 5.875066854E-03, 1.074893633E-03, 7.851976556E+05
1597, 5.825003609E-03, 1.121086883E-03, 7.852581162E+05
1598, 5.776785314E-03, 1.166850445E-03, 7.853124241E+05
1599, 5.635964219E-03, 1.351431827E-03, 7.854729332E+05
1600, 5.682724994E-03, 1.302393735E-03, 7.854294382E+05
1601, 5.729499273E-03, 1.256719464E-03, 7.853839340E+05
1602, 5.777325481E-03, 1.212892821E-03, 7.853353632E+05
1603, 5.448147655E-03, 1.497743418E-03, 7.855988736E+05
1604, 5.494841840E-03, 1.448711730E-03, 7.855662964E+05
1605, 5.541896448E-03, 1.399716595E-03, 7.855308388E+05
1606, 5.588904954E-03, 1.400688430E-03, 7.855133927E+05
1607, 5.401313771E-03, 1.546772663E-03, 7.856288720E+05
1608, 5.354431458E-03, 1.595875132E-03, 7.856565345E+05
1609, 5.307377316E-03, 1.644973876E-03, 7.856819925E+05
1610, 5.260215607E-03, 1.694051898E-03, 7.857053153E+05
1611, 5.213274620E-03, 1.743144589E-03, 7.857266356E+05
1612, 5.166430026E-03, 1.792209572E-03, 7.857461079E+05
1613, 5.119546782E-03, 1.841349411E-03, 7.857638925E+05
1614, 5.072467029E-03, 1.890462823E-03, 7.857801377E+05
1615, 5.025200080E-03, 1.939691720E-03, 7.857949531E+05
1616, 4.978642333E-03, 1.988800941E-03, 7.858083472E+05
1617, 4.931719974E-03, 2.038059290E-03, 7.858205670E+05
1618, 4.884592257E-03, 2.087369328E-03, 7.858316851E+05
1619, 4.837673623E-03, 2.136535943E-03, 7.858417362E+05
1620, 6.324999966E-03, 6.750000175E-04, 7.844230760E+05
1621, 6.275000051E-03, 7.249999908E-04, 7.845380784E+05
1622, 6.225000136E-03, 7.749999641E-04, 7.846459212E+05
1623, 6.175000221E-03, 8.249999955E-04, 7.847469038E+05
1624, 6.124999840E-03, 8.749999688E-04, 7.848413202E+05
1625, 6.075000390E-03, 9.250000003E-04, 7.849294693E+05
1626, 6.025062408E-03, 9.746998549E-04, 7.850114157E+05
1627, 5.975336768E-03, 1.024225377E-03, 7.850874494E+05
1628, 5.925571080E-03, 1.074178726E-03, 7.851585403E+05
1629, 5.876485724E-03, 1.123297843E-03, 7.852232696E+05
1630, 5.824293010E-03, 1.166791073E-03, 7.852823107E+05
1631, 5.635933019E-03, 1.401543617E-03, 7.854951190E+05
1632, 5.682846997E-03, 1.352476655E-03, 7.854526580E+05
1633, 5.729664583E-03, 1.304670004E-03, 7.854074322E+05
1634, 5.776900798E-03, 1.259455341E-03, 7.853595336E+05
1635, 5.823428743E-03, 1.213095966E-03, 7.853078130E+05
1636, 5.448273849E-03, 1.547699911E-03, 7.856163819E+05
1637, 5.494852085E-03, 1.498697209E-03, 7.855849178E+05
1638, 5.541700404E-03, 1.449723030E-03, 7.855507155E+05
1639, 5.588620901E-03, 1.450658310E-03, 7.855344103E+05
1640, 5.401422270E-03, 1.596854883E-03, 7.856454414E+05
1641, 5.354356952E-03, 1.645948156E-03, 7.856720986E+05
1642, 5.307318643E-03, 1.694972743E-03, 7.856965045E+05
1643, 5.260331556E-03, 1.744043548E-03, 7.857188131E+05
1644, 5.213453434E-03, 1.793124247E-03, 7.857391679E+05
1645, 5.166632123E-03, 1.842196449E-03, 7.857577352E+05
1646, 5.119528156E-03, 1.891302993E-03, 7.857746519E+05
1647, 5.072451197E-03, 1.940506976E-03, 7.857900654E+05
1648, 5.025508348E-03, 1.989699900E-03, 7.858040256E+05
1649, 4.979029763E-03, 2.038753126E-03, 7.858166395E+05
1650, 4.931790754E-03, 2.088001929E-03, 7.858281501E+05
1651, 4.884765018E-03, 2.137241187E-03, 7.858385627E+05
1652, 6.374999881E-03, 6.749999593E-04, 7.843367586E+05
1653, 6.324999966E-03, 7.249999908E-04, 7.844590599E+05
1654, 6.275000051E-03, 7.749999641E-04, 7.845737014E+05
1655, 6.225000136E-03, 8.249999955E-04, 7.846810061E+05
1656, 6.175000221E-03, 8.750000270E-04, 7.847812921E+05
1657, 6.124999840E-03, 9.250000585E-04, 7.848748828E+05
1658, 6.075218320E-03, 9.745470597E-04, 7.849616414E+05
1659, 6.025823765E-03, 1.023672055E-03, 7.850417308E+05
1660, 5.976962391E-03, 1.072710031E-03, 7.851157512E+05
1661, 5.929632112E-03, 1.122528687E-03, 7.851839895E+05
1662, 5.872660782E-03, 1.169540570E-03, 7.852508858E+05
1663, 5.635821261E-03, 1.451522578E-03, 7.855172951E+05
1664, 5.683039781E-03, 1.402477617E-03, 7.854759697E+05
1665, 5.729815457E-03, 1.353877829E-03, 7.854316093E+05
1666, 5.776676815E-03, 1.307032770E-03, 7.853843714E+05
1667, 5.823507439E-03, 1.260424382E-03, 7.853334994E+05
1668, 5.868413020E-03, 1.214856282E-03, 7.852810127E+05
1669, 5.448371638E-03, 1.597703085E-03, 7.856339338E+05
1670, 5.495114718E-03, 1.548594213E-03, 7.856035105E+05
1671, 5.541771185E-03, 1.499649952E-03, 7.855704353E+05
1672, 5.588922184E-03, 1.500571263E-03, 7.855552644E+05
1673, 5.401383620E-03, 1.646863879E-03, 7.856619087E+05
1674, 5.354494322E-03, 1.695874962E-03, 7.856874508E+05
1675, 5.307432264E-03, 1.744932495E-03, 7.857108210E+05
1676, 5.260555074E-03, 1.794039970E-03, 7.857321439E+05
1677, 5.213640165E-03, 1.843169797E-03, 7.857515355E+05
1678, 5.166566465E-03, 1.892191009E-03, 7.857691788E+05
1679, 5.119514186E-03, 1.941319904E-03, 7.857852097E+05
1680, 5.072474480E-03, 1.990587683E-03, 7.857997495E+05
1681, 5.025822204E-03, 2.039781306E-03, 7.858128827E+05
1682, 4.979029298E-03, 2.088766079E-03, 7.858247381E+05
1683, 4.931881092E-03, 2.137965290E-03, 7.858355016E+05
1684, 6.374999881E-03, 7.249999908E-04, 7.843751198E+05
1685, 6.324999966E-03, 7.749999641E-04, 7.844970288E+05
1686, 6.275000051E-03, 8.249999955E-04, 7.846110887E+05
1687, 6.225000136E-03, 8.749999688E-04, 7.847176443E+05
1688, 6.175000221E-03, 9.250000003E-04, 7.848170452E+05
1689, 6.125404965E-03, 9.744396084E-04, 7.849088055E+05
1690, 6.076332647E-03, 1.023346558E-03, 7.849932687E+05
1691, 6.028298289E-03, 1.071834122E-03, 7.850707010E+05
1692, 5.982398987E-03, 1.120030414E-03, 7.851407756E+05
1693, 5.944671109E-03, 1.169494353E-03, 7.852009370E+05
1694, 5.909560248E-03, 1.180044957E-03, 7.852324610E+05
1695, 5.635953043E-03, 1.501531107E-03, 7.855395157E+05
1696, 5.682962015E-03, 1.452512806E-03, 7.854995822E+05
1697, 5.729892291E-03, 1.403586008E-03, 7.854562304E+05
1698, 5.776723381E-03, 1.355483546E-03, 7.854096765E+05
1699, 5.823794752E-03, 1.308253035E-03, 7.853596194E+05
1700, 5.870156456E-03, 1.260851743E-03, 7.853059723E+05
1701, 5.913539790E-03, 1.217236393E-03, 7.852520799E+05
1702, 5.448449403E-03, 1.647680532E-03, 7.856513248E+05
1703, 5.495376419E-03, 1.598589006E-03, 7.856220006E+05
1704, 5.542025436E-03, 1.549560460E-03, 7.855900767E+05
1705, 5.589206703E-03, 1.550549408E-03, 7.855761421E+05
1706, 5.401532166E-03, 1.696766820E-03, 7.856781488E+05
1707, 5.354712252E-03, 1.745842281E-03, 7.857026146E+05
1708, 5.307626445E-03, 1.794926822E-03, 7.857249300E+05
1709, 5.260755308E-03, 1.844094950E-03, 7.857452375E+05
1710, 5.213705823E-03, 1.893178327E-03, 7.857636691E+05
1711, 5.166538525E-03, 1.942216535E-03, 7.857803605E+05
1712, 5.119560286E-03, 1.991369296E-03, 7.857954816E+05
1713, 5.072595086E-03, 2.040606923E-03, 7.858091630E+05
1714, 5.025823135E-03, 2.089778194E-03, 7.858214831E+05
1715, 4.978949204E-03, 2.138720825E-03, 7.858325623E+05
1716, 4.931819160E-03, 2.187839244E-03, 7.858425610E+05
1717, 6.374999881E-03, 7.749999641E-04, 7.844155947E+05
1718, 6.324999966E-03, 8.249999955E-04, 7.845368746E+05
1719, 6.275000051E-03, 8.750000270E-04, 7.846501285E+05
1720, 6.225000136E-03, 9.250000585E-04, 7.847557329E+05
1721, 6.175444461E-03, 9.744759300E-04, 7.848531425E+05
1722, 6.126646418E-03, 1.023288351E-03, 7.849424989E+05
1723, 6.078955252E-03, 1.071668114E-03, 7.850242597E+05
1724, 6.033647340E-03, 1.119393273E-03, 7.850977942E+05
1725, 5.993312690E-03, 1.166333794E-03, 7.851618780E+05
1726, 5.958704278E-03, 1.215851051E-03, 7.852196273E+05
1727, 5.636186805E-03, 1.551555004E-03, 7.855617166E+05
1728, 5.682966206E-03, 1.502554282E-03, 7.855232320E+05
1729, 5.729834083E-03, 1.453620498E-03, 7.854812911E+05
1730, 5.776721053E-03, 1.404808136E-03, 7.854357211E+05
1731, 5.823736079E-03, 1.356590656E-03, 7.853864503E+05
1732, 5.870841444E-03, 1.308696461E-03, 7.853332127E+05
1733, 5.916548427E-03, 1.261645579E-03, 7.852772576E+05
1734, 5.448553246E-03, 1.697647851E-03, 7.856686489E+05
1735, 5.495452322E-03, 1.648596721E-03, 7.856405293E+05
1736, 5.542253144E-03, 1.599553856E-03, 7.856097618E+05
1737, 5.589308217E-03, 1.600545133E-03, 7.855970387E+05
1738, 5.401702132E-03, 1.746749389E-03, 7.856942819E+05
1739, 5.354724359E-03, 1.795841497E-03, 7.857176469E+05
1740, 5.307801533E-03, 1.844940474E-03, 7.857388654E+05
1741, 5.260764621E-03, 1.894116402E-03, 7.857581283E+05
1742, 5.213643890E-03, 1.943165087E-03, 7.857755448E+05
1743, 5.166513380E-03, 1.992256613E-03, 7.857912892E+05
1744, 5.119611043E-03, 2.041373868E-03, 7.858054899E+05
1745, 5.072627217E-03, 2.090580994E-03, 7.858183012E+05
1746, 5.025717430E-03, 2.139698248E-03, 7.858298085E+05
1747, 4.978796467E-03, 2.188616898E-03, 7.858400894E+05
1748, 4.932144657E-03, 2.237704583E-03, 7.858492471E+05
1749, 6.374999881E-03, 8.249999955E-04, 7.844580661E+05
1750, 6.324999966E-03, 8.749999688E-04, 7.845784780E+05
1751, 6.275000051E-03, 9.250000003E-04, 7.846907086E+05
1752, 6.225271616E-03, 9.746186552E-04, 7.847944344E+05
1753, 6.176677532E-03, 1.023444696E-03, 7.848891607E+05
1754, 6.129153073E-03, 1.071848208E-03, 7.849758270E+05
1755, 6.083698943E-03, 1.119716675E-03, 7.850540914E+05
1756, 6.041858345E-03, 1.166704693E-03, 7.851233582E+05
1757, 6.003378890E-03, 1.213989221E-03, 7.851861580E+05
1758, 5.962420721E-03, 1.262451871E-03, 7.852473109E+05
1759, 5.636303220E-03, 1.601585420E-03, 7.855838924E+05
1760, 5.683164112E-03, 1.552546630E-03, 7.855467308E+05
1761, 5.729976110E-03, 1.503558829E-03, 7.855061760E+05
1762, 5.776786711E-03, 1.454666257E-03, 7.854620515E+05
1763, 5.823686719E-03, 1.405868679E-03, 7.854140455E+05
1764, 5.870712921E-03, 1.357486239E-03, 7.853620846E+05
1765, 5.917526782E-03, 1.309169806E-03, 7.853059352E+05
1766, 5.448632874E-03, 1.747631119E-03, 7.856857275E+05
1767, 5.495531950E-03, 1.698574633E-03, 7.856588352E+05
1768, 5.542485509E-03, 1.649574842E-03, 7.856293612E+05
1769, 5.589490291E-03, 1.650551450E-03, 7.856177839E+05
1770, 5.401751027E-03, 1.796760247E-03, 7.857102173E+05
1771, 5.354820285E-03, 1.845802879E-03, 7.857324105E+05
1772, 5.307778716E-03, 1.894921530E-03, 7.857525307E+05
1773, 5.260621198E-03, 1.944068354E-03, 7.857707330E+05
1774, 5.213612691E-03, 1.993180485E-03, 7.857871571E+05
1775, 5.166490562E-03, 2.042238135E-03, 7.858019217E+05
1776, 5.119708832E-03, 2.091349801E-03, 7.858151989E+05
1777, 5.072593223E-03, 2.140524797E-03, 7.858271447E+05
1778, 5.025682505E-03, 2.189505845E-03, 7.858377960E+05
1779, 4.979126155E-03, 2.238435438E-03, 7.858472053E+05
1780, 4.933653865E-03, 2.287375275E-03, 7.858554437E+05
1781, 6.374999881E-03, 8.750000270E-04, 7.845024072E+05
1782, 6.324999966E-03, 9.250000585E-04, 7.846217194E+05
1783, 6.275132298E-03, 9.747655713E-04, 7.847323304E+05
1784, 6.226333790E-03, 1.023737248E-03, 7.848332478E+05
1785, 6.178996991E-03, 1.072147163E-03, 7.849249302E+05
1786, 6.133234594E-03, 1.120215980E-03, 7.850084357E+05
1787, 6.090160925E-03, 1.167683164E-03, 7.850834888E+05
1788, 6.049468182E-03, 1.214744523E-03, 7.851514962E+05
1789, 6.008088589E-03, 1.263055252E-03, 7.852162524E+05
1790, 5.963855423E-03, 1.310384832E-03, 7.852779415E+05
1791, 5.636306945E-03, 1.651613740E-03, 7.856059717E+05
1792, 5.683199968E-03, 1.602589153E-03, 7.855702573E+05
1793, 5.730158649E-03, 1.553507405E-03, 7.855311195E+05
1794, 5.777011160E-03, 1.504549757E-03, 7.854884595E+05
1795, 5.823847838E-03, 1.455653575E-03, 7.854419442E+05
1796, 5.870636553E-03, 1.406866824E-03, 7.853914021E+05
1797, 5.917584524E-03, 1.358512323E-03, 7.853366650E+05
1798, 5.448651500E-03, 1.797667472E-03, 7.857026628E+05
1799, 5.495592020E-03, 1.748577342E-03, 7.856770203E+05
1800, 5.542682018E-03, 1.699561602E-03, 7.856487644E+05
1801, 5.589641165E-03, 1.700550551E-03, 7.856384280E+05
1802, 5.401858129E-03, 1.846671570E-03, 7.857258472E+05
1803, 5.354785360E-03, 1.895737718E-03, 7.857468831E+05
1804, 5.307711195E-03, 1.944894437E-03, 7.857659185E+05
1805, 5.260697100E-03, 1.994018210E-03, 7.857830273E+05
1806, 5.213688593E-03, 2.043113345E-03, 7.857984151E+05
1807, 5.166729447E-03, 2.092185663E-03, 7.858122299E+05
1808, 5.119757261E-03, 2.141267294E-03, 7.858245981E+05
1809, 5.072700325E-03, 2.190348925E-03, 7.858356234E+05
1810, 5.026193801E-03, 2.239235211E-03, 7.858453265E+05
1811, 4.980726168E-03, 2.288079355E-03, 7.858537909E+05
1812, 4.942610394E-03, 2.334435005E-03, 7.858607476E+05
1813, 6.374999881E-03, 9.250000003E-04, 7.845484904E+05
1814, 6.325165741E-03, 9.747914155E-04, 7.846660631E+05
1815, 6.276008207E-03, 1.023996738E-03, 7.847738711E+05
1816, 6.228525192E-03, 1.072504325E-03, 7.848715508E+05
1817, 6.182485260E-03, 1.120704226E-03, 7.849605779E+05
1818, 6.138599943E-03, 1.168490620E-03, 7.850411134E+05
1819, 6.096476223E-03, 1.215910190E-03, 7.851143959E+05
1820, 6.054123398E-03, 1.263684127E-03, 7.851832444E+05
1821, 6.010176148E-03, 1.311739907E-03, 7.852485973E+05
1822, 5.964313168E-03, 1.359409885E-03, 7.853100747E+05
1823, 5.636340939E-03, 1.701619127E-03, 7.856278718E+05
1824, 5.683187395E-03, 1.652611652E-03, 7.855936905E+05
1825, 5.730220582E-03, 1.603492768E-03, 7.855560639E+05
1826, 5.777127575E-03, 1.554512419E-03, 7.855149004E+05
1827, 5.824025720E-03, 1.505571068E-03, 7.854699230E+05
1828, 5.870916415E-03, 1.456635771E-03, 7.854209127E+05
1829, 5.917646922E-03, 1.407940872E-03, 7.853677041E+05
1830, 5.448766984E-03, 1.847616979E-03, 7.857192566E+05
1831, 5.495574791E-03, 1.798605081E-03, 7.856949460E+05
1832, 5.542557221E-03, 1.749566291E-03, 7.856680475E+05
1833, 5.589525681E-03, 1.750530908E-03, 7.856588929E+05
1834, 5.401858594E-03, 1.896617236E-03, 7.857412430E+05
1835, 5.354725290E-03, 1.945708878E-03, 7.857610871E+05
1836, 5.307823885E-03, 1.994828228E-03, 7.857789388E+05
1837, 5.261109211E-03, 2.043957124E-03, 7.857949799E+05
1838, 5.213845056E-03, 2.093005925E-03, 7.858093413E+05
1839, 5.166938994E-03, 2.142118989E-03, 7.858222045E+05
1840, 5.119878333E-03, 2.191113774E-03, 7.858336212E+05
1841, 5.073301494E-03, 2.240067814E-03, 7.858436500E+05
1842, 5.027835257E-03, 2.288836287E-03, 7.858523424E+05
1843, 4.989809357E-03, 2.335106488E-03, 7.858594877E+05
1844, 6.375088822E-03, 9.748946177E-04, 7.845958742E+05
1845, 6.325909402E-03, 1.024154597E-03, 7.847105576E+05
1846, 6.277978886E-03, 1.072809217E-03, 7.848149305E+05
1847, 6.231604144E-03, 1.121154753E-03, 7.849099435E+05
1848, 6.187095772E-03, 1.169251627E-03, 7.849961815E+05
1849, 6.144079845E-03, 1.216831151E-03, 7.850747409E+05
1850, 6.101031788E-03, 1.264613937E-03, 7.851481180E+05
1851, 6.056696642E-03, 1.312625711E-03, 7.852173251E+05
1852, 6.011120509E-03, 1.360387774E-03, 7.852820696E+05
1853, 5.964675918E-03, 1.408813638E-03, 7.853427149E+05
1854, 5.636386108E-03, 1.751568518E-03, 7.856494736E+05
1855, 5.683249328E-03, 1.702598413E-03, 7.856168505E+05
1856, 5.730228499E-03, 1.653480460E-03, 7.855808214E+05
1857, 5.777167622E-03, 1.604491612E-03, 7.855413152E+05
1858, 5.824074615E-03, 1.555585535E-03, 7.854980661E+05
1859, 5.871118978E-03, 1.506607514E-03, 7.854506255E+05
1860, 5.917887669E-03, 1.457637874E-03, 7.853989134E+05
1861, 5.448906682E-03, 1.897542039E-03, 7.857355400E+05
1862, 5.495762918E-03, 1.848623506E-03, 7.857125685E+05
1863, 5.542610772E-03, 1.799563994E-03, 7.856870845E+05
1864, 5.589606240E-03, 1.800508471E-03, 7.856789836E+05
1865, 5.401758943E-03, 1.946651610E-03, 7.857563018E+05
1866, 5.354956258E-03, 1.995667350E-03, 7.857749280E+05
1867, 5.308303982E-03, 2.044713125E-03, 7.857916112E+05
1868, 5.261281040E-03, 2.093882300E-03, 7.858066076E+05
1869, 5.214071833E-03, 2.142939018E-03, 7.858199740E+05
1870, 5.167119205E-03, 2.191972453E-03, 7.858317979E+05
1871, 5.120433401E-03, 2.240884583E-03, 7.858421486E+05
1872, 5.074945278E-03, 2.289633732E-03, 7.858511045E+05
1873, 5.037009716E-03, 2.335821278E-03, 7.858584520E+05
1874, 6.375767756E-03, 1.024456229E-03, 7.846437884E+05
1875, 6.327431649E-03, 1.073183492E-03, 7.847551639E+05
1876, 6.280675996E-03, 1.121568261E-03, 7.848564840E+05
1877, 6.235608831E-03, 1.169915427E-03, 7.849487230E+05
1878, 6.191923749E-03, 1.217732206E-03, 7.850327661E+05
1879, 6.148223765E-03, 1.265546191E-03, 7.851108967E+05
1880, 6.103552878E-03, 1.313573914E-03, 7.851843012E+05
1881, 6.057967432E-03, 1.361530041E-03, 7.852527898E+05
1882, 6.011596881E-03, 1.409724122E-03, 7.853165931E+05
1883, 5.964958575E-03, 1.458689687E-03, 7.853759637E+05
1884, 5.636382848E-03, 1.801469945E-03, 7.856708048E+05
1885, 5.683296826E-03, 1.752546290E-03, 7.856397946E+05
1886, 5.730269942E-03, 1.703428803E-03, 7.856054245E+05
1887, 5.777056795E-03, 1.654466381E-03, 7.855676416E+05
1888, 5.824059714E-03, 1.605666941E-03, 7.855261634E+05
1889, 5.871033296E-03, 1.556618721E-03, 7.854804860E+05
1890, 5.918065552E-03, 1.507654437E-03, 7.854305133E+05
1891, 5.448989104E-03, 1.947591780E-03, 7.857515216E+05
1892, 5.495939869E-03, 1.898566610E-03, 7.857298199E+05
1893, 5.542878527E-03, 1.849590568E-03, 7.857057234E+05
1894, 5.589829758E-03, 1.850509434E-03, 7.856988020E+05
1895, 5.401939619E-03, 1.996675972E-03, 7.857710116E+05
1896, 5.355312955E-03, 2.045569709E-03, 7.857883783E+05
1897, 5.308531225E-03, 2.094734926E-03, 7.858039798E+05
1898, 5.261355080E-03, 2.143786754E-03, 7.858178768E+05
1899, 5.214318167E-03, 2.192833694E-03, 7.858301653E+05
1900, 5.167649593E-03, 2.241698559E-03, 7.858408671E+05
1901, 5.122059491E-03, 2.290458418E-03, 7.858500909E+05
1902, 5.084211007E-03, 2.336579375E-03, 7.858576534E+05
1903, 6.377120037E-03, 1.073709573E-03, 7.846916256E+05
1904, 6.329630036E-03, 1.122104470E-03, 7.848000472E+05
1905, 6.284048781E-03, 1.170485164E-03, 7.848984890E+05
1906, 6.239813287E-03, 1.218607533E-03, 7.849883725E+05
1907, 6.195443217E-03, 1.266434905E-03, 7.850716664E+05
1908, 6.150527857E-03, 1.314551686E-03, 7.851495539E+05
1909, 6.104720291E-03, 1.362650888E-03, 7.852221815E+05
1910, 6.058500614E-03, 1.410933211E-03, 7.852895508E+05
1911, 6.011824124E-03, 1.459729508E-03, 7.853519979E+05
1912, 5.965027492E-03, 1.508715330E-03, 7.854094923E+05
1913, 5.636496004E-03, 1.851440873E-03, 7.856917943E+05
1914, 5.683309399E-03, 1.802433399E-03, 7.856623776E+05
1915, 5.730293691E-03, 1.753382734E-03, 7.856296951E+05
1916, 5.776986945E-03, 1.704416238E-03, 7.855937081E+05
1917, 5.823916290E-03, 1.655667089E-03, 7.855540864E+05
1918, 5.870946217E-03, 1.606713398E-03, 7.855102701E+05
1919, 5.917984992E-03, 1.557627111E-03, 7.854621447E+05
1920, 5.449059419E-03, 1.997687388E-03, 7.857671456E+05
1921, 5.496017169E-03, 1.948527177E-03, 7.857467540E+05
1922, 5.542986095E-03, 1.899610041E-03, 7.857240860E+05
1923, 5.589915439E-03, 1.900546718E-03, 7.857182649E+05
1924, 5.402238574E-03, 2.046639100E-03, 7.857853272E+05
1925, 5.355496425E-03, 2.095653210E-03, 7.858015680E+05
1926, 5.308532156E-03, 2.144700615E-03, 7.858160027E+05
1927, 5.261564627E-03, 2.193647437E-03, 7.858287190E+05
1928, 5.214917939E-03, 2.242517658E-03, 7.858397936E+05
1929, 5.169199314E-03, 2.291273559E-03, 7.858493038E+05
1930, 5.131408107E-03, 2.337363549E-03, 7.858571031E+05
1931, 6.426741835E-03, 1.074623084E-03, 7.846246734E+05
1932, 6.378701888E-03, 1.122832298E-03, 7.847404425E+05
1933, 6.332312245E-03, 1.171146403E-03, 7.848457929E+05
1934, 6.287517492E-03, 1.219376922E-03, 7.849416724E+05
1935, 6.242763717E-03, 1.267338288E-03, 7.850303197E+05
1936, 6.197367795E-03, 1.315401518E-03, 7.851130371E+05
1937, 6.151501089E-03, 1.363675343E-03, 7.851899111E+05
1938, 6.105344743E-03, 1.412128913E-03, 7.852610599E+05
1939, 6.058593746E-03, 1.460806583E-03, 7.853269543E+05
1940, 6.011963822E-03, 1.509728609E-03, 7.853875064E+05
1941, 5.964976270E-03, 1.558690448E-03, 7.854430121E+05
1942, 5.636660382E-03, 1.901447307E-03, 7.857124076E+05
1943, 5.683441181E-03, 1.852370449E-03, 7.856846084E+05
1944, 5.730288103E-03, 1.803355990E-03, 7.856537059E+05
1945, 5.777182989E-03, 1.754376572E-03, 7.856194895E+05
1946, 5.823767278E-03, 1.705570379E-03, 7.855816970E+05
1947, 5.870849825E-03, 1.656759996E-03, 7.855399046E+05
1948, 5.917694885E-03, 1.607595244E-03, 7.854937264E+05
1949, 5.449167918E-03, 2.047644462E-03, 7.857823457E+05
1950, 5.496052559E-03, 1.998581691E-03, 7.857633315E+05
1951, 5.542880856E-03, 1.949548838E-03, 7.857420340E+05
1952, 5.589880981E-03, 1.950522070E-03, 7.857373396E+05
1953, 5.402528215E-03, 2.096548909E-03, 7.857992510E+05
1954, 5.355545320E-03, 2.145628212E-03, 7.858142789E+05
1955, 5.308669526E-03, 2.194511238E-03, 7.858274878E+05
1956, 5.262105726E-03, 2.243375173E-03, 7.858389444E+05
1957, 5.216430873E-03, 2.292079851E-03, 7.858487581E+05
1958, 5.178597290E-03, 2.338163322E-03, 7.858568140E+05
1959, 5.147757009E-03, 2.381832339E-03, 7.858634697E+05
1960, 6.477003917E-03, 1.075541601E-03, 7.845532973E+05
1961, 6.428242195E-03, 1.123858034E-03, 7.846774946E+05
1962, 6.380756851E-03, 1.171815908E-03, 7.847898863E+05
1963, 6.335167214E-03, 1.220107311E-03, 7.848924327E+05
1964, 6.290003192E-03, 1.268242835E-03, 7.849867860E+05
1965, 6.244327873E-03, 1.316254842E-03, 7.850744448E+05
1966, 6.198214833E-03, 1.364693046E-03, 7.851560028E+05
1967, 6.152001210E-03, 1.413233927E-03, 7.852312696E+05
1968, 6.105516572E-03, 1.461956883E-03, 7.853007390E+05
1969, 6.058780476E-03, 1.510732924E-03, 7.853645502E+05
1970, 6.012140773E-03, 1.559714787E-03, 7.854229631E+05
1971, 5.964530632E-03, 1.608654740E-03, 7.854765250E+05
1972, 5.636910908E-03, 1.951436163E-03, 7.857325808E+05
1973, 5.683692172E-03, 1.902299235E-03, 7.857064152E+05
1974, 5.730436649E-03, 1.853297465E-03, 7.856772768E+05
1975, 5.777207669E-03, 1.804393367E-03, 7.856448648E+05
1976, 5.824046675E-03, 1.755504170E-03, 7.856089041E+05
1977, 5.870841444E-03, 1.706683892E-03, 7.855691542E+05
1978, 5.917560775E-03, 1.657673507E-03, 7.855251537E+05
1979, 5.496013910E-03, 2.048561582E-03, 7.857794778E+05
1980, 5.449457094E-03, 2.097475110E-03, 7.857971139E+05
1981, 5.542811938E-03, 1.999505796E-03, 7.857596074E+05
1982, 5.589835811E-03, 2.000415698E-03, 7.857559059E+05
1983, 5.402688403E-03, 2.146443818E-03, 7.858127468E+05
1984, 5.355599802E-03, 2.195406007E-03, 7.858264876E+05
1985, 5.309163593E-03, 2.244264353E-03, 7.858383667E+05
1986, 5.263542291E-03, 2.292961348E-03, 7.858484963E+05
1987, 5.225776695E-03, 2.338974737E-03, 7.858567996E+05
1988, 5.195126403E-03, 2.382556209E-03, 7.858636730E+05
1989, 6.480066571E-03, 1.125621493E-03, 7.846075609E+05
1990, 6.429735105E-03, 1.172537450E-03, 7.847295406E+05
1991, 6.382984109E-03, 1.220720704E-03, 7.848398366E+05
1992, 6.337270141E-03, 1.269096858E-03, 7.849407731E+05
1993, 6.291299127E-03, 1.317313989E-03, 7.850340175E+05
1994, 6.244890857E-03, 1.365676057E-03, 7.851203927E+05
1995, 6.198625546E-03, 1.414409606E-03, 7.852001625E+05
1996, 6.152254529E-03, 1.463157823E-03, 7.852734057E+05
1997, 6.105611566E-03, 1.511841780E-03, 7.853405073E+05
1998, 6.059065927E-03, 1.560735400E-03, 7.854019812E+05
1999, 6.011730991E-03, 1.609729137E-03, 7.854585026E+05
[truncated: 15,697 more rows]

## Sheet: Velocity Magnitude contour
cellnumber, x-coordinate[m], y-coordinate[m],velocity-magnitude[m/s]
1, 4.174999893E-03, 2.499999937E-05, 5.583571573E+00
2, 4.174999893E-03, 7.499999629E-05, 5.583527687E+00
3, 4.224999808E-03, 2.499999937E-05, 5.585825284E+00
4, 4.174999893E-03, 1.249999914E-04, 5.583457587E+00
5, 4.224999808E-03, 7.499999629E-05, 5.585778483E+00
6, 4.275000188E-03, 2.499999937E-05, 5.588150757E+00
7, 4.174999893E-03, 1.750000083E-04, 5.583357433E+00
8, 4.224999808E-03, 1.250000059E-04, 5.585703737E+00
9, 4.275000188E-03, 7.499999629E-05, 5.588100857E+00
10, 4.325000104E-03, 2.499999937E-05, 5.590552786E+00
11, 4.174999893E-03, 2.249999961E-04, 5.583225254E+00
12, 4.224999808E-03, 1.749999938E-04, 5.585596893E+00
13, 4.275000188E-03, 1.249999914E-04, 5.588021170E+00
14, 4.325000104E-03, 7.499999629E-05, 5.590499588E+00
15, 4.375000019E-03, 2.499999937E-05, 5.593036471E+00
16, 4.174999893E-03, 2.749999985E-04, 5.583061095E+00
17, 4.224999808E-03, 2.249999961E-04, 5.585455834E+00
18, 4.275000188E-03, 1.750000083E-04, 5.587907220E+00
19, 4.325000104E-03, 1.250000059E-04, 5.590414654E+00
20, 4.375000019E-03, 7.499999629E-05, 5.592979767E+00
21, 4.424999934E-03, 2.499999937E-05, 5.595607225E+00
22, 4.224999808E-03, 2.749999985E-04, 5.585280623E+00
23, 4.174999893E-03, 3.250000009E-04, 5.582865273E+00
24, 4.275000188E-03, 2.249999961E-04, 5.587756730E+00
25, 4.325000104E-03, 1.749999938E-04, 5.590293153E+00
26, 4.375000019E-03, 1.249999914E-04, 5.592889254E+00
27, 4.424999934E-03, 7.499999629E-05, 5.595546792E+00
28, 4.474999849E-03, 2.499999937E-05, 5.598270800E+00
29, 4.275000188E-03, 2.749999985E-04, 5.587569777E+00
30, 4.225000273E-03, 3.249999718E-04, 5.585071598E+00
31, 4.174999893E-03, 3.750000033E-04, 5.582638254E+00
32, 4.325000104E-03, 2.249999961E-04, 5.590132644E+00
33, 4.375000019E-03, 1.750000083E-04, 5.592759731E+00
34, 4.424999934E-03, 1.250000059E-04, 5.595450349E+00
35, 4.474999849E-03, 7.499999629E-05, 5.598206400E+00
36, 4.524999764E-03, 2.499999937E-05, 5.601033307E+00
37, 4.325000104E-03, 2.749999985E-04, 5.589933217E+00
38, 4.275000188E-03, 3.250000009E-04, 5.587346732E+00
39, 4.225000273E-03, 3.750000033E-04, 5.584829272E+00
40, 4.124999978E-03, 3.750000033E-04, 5.580510812E+00
41, 4.174999893E-03, 4.250000056E-04, 5.582380661E+00
42, 4.375000019E-03, 2.249999961E-04, 5.592588578E+00
43, 4.424999934E-03, 1.749999938E-04, 5.595312303E+00
44, 4.474999849E-03, 1.249999914E-04, 5.598103655E+00
45, 4.524999764E-03, 7.499999629E-05, 5.600964689E+00
46, 4.575000145E-03, 2.499999937E-05, 5.603901237E+00
47, 4.375000019E-03, 2.749999985E-04, 5.592375900E+00
48, 4.325000104E-03, 3.249999718E-04, 5.589695277E+00
49, 4.275000188E-03, 3.750000033E-04, 5.587088140E+00
50, 4.225000273E-03, 4.250000056E-04, 5.584554298E+00
51, 4.124999978E-03, 4.250000056E-04, 5.580269579E+00
52, 4.174999893E-03, 4.750000371E-04, 5.582093223E+00
53, 4.424999934E-03, 2.249999961E-04, 5.595129844E+00
54, 4.474999849E-03, 1.750000083E-04, 5.597956554E+00
55, 4.524999764E-03, 1.250000059E-04, 5.600855247E+00
56, 4.575000145E-03, 7.499999629E-05, 5.603828136E+00
57, 4.625000060E-03, 2.499999937E-05, 5.606881490E+00
58, 4.424999934E-03, 2.749999985E-04, 5.594903088E+00
59, 4.375000019E-03, 3.250000009E-04, 5.592122136E+00
60, 4.325000104E-03, 3.750000033E-04, 5.589419409E+00
61, 4.275000188E-03, 4.250000056E-04, 5.586794703E+00
62, 4.225000273E-03, 4.750000371E-04, 5.584247456E+00
63, 4.124999978E-03, 4.750000371E-04, 5.580000406E+00
64, 4.174999893E-03, 5.250000395E-04, 5.581776773E+00
65, 4.474999849E-03, 2.249999961E-04, 5.597762083E+00
66, 4.524999764E-03, 1.749999938E-04, 5.600698525E+00
67, 4.575000145E-03, 1.249999914E-04, 5.603711577E+00
68, 4.625000060E-03, 7.499999629E-05, 5.606803624E+00
69, 4.674999975E-03, 2.499999937E-05, 5.609981402E+00
70, 4.474999849E-03, 2.749999985E-04, 5.597520374E+00
71, 4.424999934E-03, 3.249999718E-04, 5.594632516E+00
72, 4.375000019E-03, 3.750000033E-04, 5.591827916E+00
73, 4.325000104E-03, 4.250000056E-04, 5.589106361E+00
74, 4.275000188E-03, 4.750000080E-04, 5.586467249E+00
75, 4.225000273E-03, 5.249999813E-04, 5.583909629E+00
76, 4.075000063E-03, 4.750000080E-04, 5.577965092E+00
77, 4.124999978E-03, 5.249999813E-04, 5.579704075E+00
78, 4.174999893E-03, 5.750000128E-04, 5.581432227E+00
79, 4.524999764E-03, 2.249999961E-04, 5.600491294E+00
80, 4.575000145E-03, 1.750000083E-04, 5.603544634E+00
81, 4.625000060E-03, 1.250000059E-04, 5.606679502E+00
82, 4.674999975E-03, 7.499999629E-05, 5.609898470E+00
83, 4.724999890E-03, 2.499999937E-05, 5.613208767E+00
84, 4.524999764E-03, 2.749999985E-04, 5.600233700E+00
85, 4.474999849E-03, 3.250000009E-04, 5.597231946E+00
86, 4.424999934E-03, 3.750000033E-04, 5.594318801E+00
87, 4.375000019E-03, 4.250000056E-04, 5.591494037E+00
88, 4.325000104E-03, 4.750000371E-04, 5.588757014E+00
89, 4.275000188E-03, 5.249999813E-04, 5.586106717E+00
90, 4.225000273E-03, 5.750000128E-04, 5.583541794E+00
91, 4.025000148E-03, 4.750000371E-04, 5.575983593E+00
92, 4.075000063E-03, 5.250000395E-04, 5.577687700E+00
93, 4.124999978E-03, 5.750000128E-04, 5.579381455E+00
94, 4.174999893E-03, 6.249999860E-04, 5.581060610E+00
95, 4.575000145E-03, 2.249999961E-04, 5.603323847E+00
96, 4.625000060E-03, 1.749999938E-04, 5.606501700E+00
97, 4.674999975E-03, 1.249999914E-04, 5.609766312E+00
98, 4.724999890E-03, 7.499999629E-05, 5.613120447E+00
99, 4.774999805E-03, 2.499999937E-05, 5.616571864E+00
100, 4.575000145E-03, 2.749999985E-04, 5.603049378E+00
101, 4.525000229E-03, 3.249999718E-04, 5.599926303E+00
102, 4.474999849E-03, 3.750000033E-04, 5.596897521E+00
103, 4.424999934E-03, 4.250000056E-04, 5.593962792E+00
104, 4.375000019E-03, 4.750000080E-04, 5.591121434E+00
105, 4.325000104E-03, 5.249999813E-04, 5.588372365E+00
106, 4.275000188E-03, 5.750000128E-04, 5.585714144E+00
107, 4.225000273E-03, 6.249999860E-04, 5.583145033E+00
108, 3.975000232E-03, 4.750000080E-04, 5.574052450E+00
109, 4.025000148E-03, 5.249999813E-04, 5.575724030E+00
110, 4.075000063E-03, 5.750000128E-04, 5.577385718E+00
111, 4.124999978E-03, 6.249999860E-04, 5.579033509E+00
112, 4.174999893E-03, 6.750000175E-04, 5.580663094E+00
113, 4.625000060E-03, 2.249999961E-04, 5.606266513E+00
114, 4.674999975E-03, 1.750000083E-04, 5.609576972E+00
115, 4.724999890E-03, 1.250000059E-04, 5.612979749E+00
116, 4.774999805E-03, 7.499999629E-05, 5.616477819E+00
117, 4.825000186E-03, 2.499999937E-05, 5.620079495E+00
118, 4.625000060E-03, 2.749999985E-04, 5.605974117E+00
119, 4.575000145E-03, 3.250000009E-04, 5.602721831E+00
120, 4.525000229E-03, 3.750000033E-04, 5.599569879E+00
121, 4.474999849E-03, 4.250000056E-04, 5.596518007E+00
122, 4.424999934E-03, 4.750000371E-04, 5.593565486E+00
123, 4.375000019E-03, 5.249999813E-04, 5.590711168E+00
124, 4.325000104E-03, 5.750000128E-04, 5.587953516E+00
125, 4.275000188E-03, 6.249999860E-04, 5.585290678E+00
126, 4.225000273E-03, 6.750000175E-04, 5.582720583E+00
127, 3.975000232E-03, 5.250000395E-04, 5.573809673E+00
128, 4.025000148E-03, 5.750000128E-04, 5.575441480E+00
129, 4.075000063E-03, 6.249999860E-04, 5.577060058E+00
130, 4.124999978E-03, 6.750000175E-04, 5.578661351E+00
131, 4.174999893E-03, 7.249999908E-04, 5.580241126E+00
132, 4.674999975E-03, 2.249999961E-04, 5.609326487E+00
133, 4.724999890E-03, 1.749999938E-04, 5.612778152E+00
134, 4.774999805E-03, 1.249999914E-04, 5.616328046E+00
135, 4.825000186E-03, 7.499999629E-05, 5.619979365E+00
136, 4.875000101E-03, 2.499999937E-05, 5.623741018E+00
137, 4.674999975E-03, 2.749999985E-04, 5.609015047E+00
138, 4.625000060E-03, 3.249999718E-04, 5.605625165E+00
139, 4.575000145E-03, 3.750000033E-04, 5.602342038E+00
140, 4.525000229E-03, 4.250000056E-04, 5.599165394E+00
141, 4.474999849E-03, 4.750000080E-04, 5.596094460E+00
142, 4.424999934E-03, 5.249999813E-04, 5.593128010E+00
143, 4.375000019E-03, 5.750000128E-04, 5.590264409E+00
144, 4.325000104E-03, 6.249999860E-04, 5.587501684E+00
145, 4.275000188E-03, 6.749999593E-04, 5.584837620E+00
146, 4.225000273E-03, 7.249999908E-04, 5.582269949E+00
147, 3.975000232E-03, 5.750000128E-04, 5.573545408E+00
148, 4.025000148E-03, 6.249999860E-04, 5.575136799E+00
149, 4.075000063E-03, 6.750000175E-04, 5.576711774E+00
150, 4.124999978E-03, 7.249999908E-04, 5.578266373E+00
151, 4.174999893E-03, 7.749999641E-04, 5.579796682E+00
152, 4.724999890E-03, 2.249999961E-04, 5.612511414E+00
153, 4.774999805E-03, 1.750000083E-04, 5.616113426E+00
154, 4.825000186E-03, 1.250000059E-04, 5.619819950E+00
155, 4.875000101E-03, 7.499999629E-05, 5.623634419E+00
156, 4.925000016E-03, 2.499999937E-05, 5.627566378E+00
157, 4.724999890E-03, 2.749999985E-04, 5.612179743E+00
158, 4.674999975E-03, 3.250000009E-04, 5.608643355E+00
159, 4.625000060E-03, 3.750000033E-04, 5.605220546E+00
160, 4.575000145E-03, 4.250000056E-04, 5.601911026E+00
161, 4.525000229E-03, 4.750000371E-04, 5.598713972E+00
162, 4.474999849E-03, 5.249999813E-04, 5.595628079E+00
163, 4.424999934E-03, 5.750000128E-04, 5.592651606E+00
164, 4.375000019E-03, 6.249999860E-04, 5.589782449E+00
165, 4.325000104E-03, 6.750000175E-04, 5.587018243E+00
166, 4.275000188E-03, 7.249999908E-04, 5.584356541E+00
167, 4.225000273E-03, 7.749999641E-04, 5.581795144E+00
168, 3.924999852E-03, 5.750000128E-04, 5.571694379E+00
169, 3.975000232E-03, 6.249999860E-04, 5.573260477E+00
170, 4.025000148E-03, 6.750000175E-04, 5.574810990E+00
171, 4.075000063E-03, 7.249999908E-04, 5.576342204E+00
172, 4.124999978E-03, 7.749999641E-04, 5.577850513E+00
173, 4.174999893E-03, 8.249999955E-04, 5.579332654E+00
174, 4.774999805E-03, 2.249999961E-04, 5.615829421E+00
175, 4.825000186E-03, 1.749999938E-04, 5.619591493E+00
176, 4.875000101E-03, 1.249999914E-04, 5.623464757E+00
177, 4.925000016E-03, 7.499999629E-05, 5.627452901E+00
178, 4.974999931E-03, 2.499999937E-05, 5.631566141E+00
179, 4.774999805E-03, 2.749999985E-04, 5.615476256E+00
180, 4.724999890E-03, 3.249999718E-04, 5.611783894E+00
181, 4.674999975E-03, 3.750000033E-04, 5.608212363E+00
182, 4.625000060E-03, 4.250000056E-04, 5.604761355E+00
183, 4.575000145E-03, 4.750000080E-04, 5.601429993E+00
184, 4.525000229E-03, 5.249999813E-04, 5.598216887E+00
185, 4.474999849E-03, 5.750000128E-04, 5.595120184E+00
186, 4.424999934E-03, 6.249999860E-04, 5.592137642E+00
187, 4.375000019E-03, 6.749999593E-04, 5.589266735E+00
188, 4.325000104E-03, 7.249999908E-04, 5.586504826E+00
189, 4.275000188E-03, 7.749999641E-04, 5.583849491E+00
190, 4.225000273E-03, 8.249999955E-04, 5.581299049E+00
191, 3.924999852E-03, 6.249999860E-04, 5.571428030E+00
192, 3.975000232E-03, 6.750000175E-04, 5.572955822E+00
193, 4.025000148E-03, 7.249999908E-04, 5.574465338E+00
194, 4.075000063E-03, 7.749999641E-04, 5.575953251E+00
195, 4.124999978E-03, 8.249999955E-04, 5.577416678E+00
196, 4.174999893E-03, 8.750000270E-04, 5.578853259E+00
197, 4.825000186E-03, 2.249999961E-04, 5.619289143E+00
198, 4.875000101E-03, 1.750000083E-04, 5.623221599E+00
199, 4.925000016E-03, 1.250000059E-04, 5.627272350E+00
200, 4.974999931E-03, 7.499999629E-05, 5.631445355E+00
201, 5.024999846E-03, 2.499999937E-05, 5.635751544E+00
202, 4.825000186E-03, 2.749999985E-04, 5.618913143E+00
203, 4.774999805E-03, 3.250000009E-04, 5.615054742E+00
204, 4.724999890E-03, 3.750000033E-04, 5.611324883E+00
205, 4.674999975E-03, 4.250000056E-04, 5.607723236E+00
206, 4.625000060E-03, 4.750000371E-04, 5.604248866E+00
207, 4.575000145E-03, 5.249999813E-04, 5.600900291E+00
208, 4.525000229E-03, 5.750000128E-04, 5.597675540E+00
209, 4.474999849E-03, 6.249999860E-04, 5.594572226E+00
210, 4.424999934E-03, 6.750000175E-04, 5.591587649E+00
211, 4.375000019E-03, 7.249999908E-04, 5.588718971E+00
212, 4.325000104E-03, 7.749999641E-04, 5.585963526E+00
213, 4.275000188E-03, 8.249999955E-04, 5.583319328E+00
214, 4.225000273E-03, 8.749999688E-04, 5.580785720E+00
215, 3.924999852E-03, 6.750000175E-04, 5.571143287E+00
216, 3.975000232E-03, 7.249999908E-04, 5.572632683E+00
217, 4.025000148E-03, 7.749999641E-04, 5.574101709E+00
218, 4.075000063E-03, 8.249999955E-04, 5.575547835E+00
219, 4.124999978E-03, 8.749999688E-04, 5.576969213E+00
220, 4.174885806E-03, 9.253291646E-04, 5.578356668E+00
221, 4.875000101E-03, 2.249999961E-04, 5.622899759E+00
222, 4.925000016E-03, 1.749999938E-04, 5.627013572E+00
223, 4.974999931E-03, 1.249999914E-04, 5.631253234E+00
224, 5.024999846E-03, 7.499999629E-05, 5.635622989E+00
225, 5.074999761E-03, 2.499999937E-05, 5.640134536E+00
226, 4.875000101E-03, 2.749999985E-04, 5.622499498E+00
227, 4.825000186E-03, 3.249999718E-04, 5.618464364E+00
228, 4.774999805E-03, 3.750000033E-04, 5.614565967E+00
229, 4.724999890E-03, 4.250000056E-04, 5.610803955E+00
230, 4.674999975E-03, 4.750000080E-04, 5.607177331E+00
231, 4.625000060E-03, 5.249999813E-04, 5.603684516E+00
232, 4.575000145E-03, 5.750000128E-04, 5.600323410E+00
233, 4.525000229E-03, 6.249999860E-04, 5.597091471E+00
234, 4.474999849E-03, 6.749999593E-04, 5.593985817E+00
235, 4.424999934E-03, 7.249999908E-04, 5.591003397E+00
236, 4.375000019E-03, 7.749999641E-04, 5.588141288E+00
237, 4.325000104E-03, 8.249999955E-04, 5.585397172E+00
238, 4.275000188E-03, 8.750000270E-04, 5.582769925E+00
239, 4.224980716E-03, 9.253554163E-04, 5.580254451E+00
240, 3.924999852E-03, 7.249999908E-04, 5.570841331E+00
241, 3.975000232E-03, 7.749999641E-04, 5.572292884E+00
242, 4.025000148E-03, 8.249999955E-04, 5.573723025E+00
243, 4.075000063E-03, 8.750000270E-04, 5.575130434E+00
244, 4.124713596E-03, 9.251897573E-04, 5.576501846E+00
245, 4.174326081E-03, 9.759168024E-04, 5.577835599E+00
246, 4.925000016E-03, 2.249999961E-04, 5.626671024E+00
247, 4.974999931E-03, 1.750000083E-04, 5.630977858E+00
248, 5.024999846E-03, 1.250000059E-04, 5.635418574E+00
249, 5.074999761E-03, 7.499999629E-05, 5.639997722E+00
250, 5.125000142E-03, 2.499999937E-05, 5.644727819E+00
251, 4.925000016E-03, 2.749999985E-04, 5.626244987E+00
252, 4.875000101E-03, 3.250000009E-04, 5.622021750E+00
253, 4.825000186E-03, 3.750000033E-04, 5.617943966E+00
254, 4.774999805E-03, 4.250000056E-04, 5.614011254E+00
255, 4.724999890E-03, 4.750000371E-04, 5.610222552E+00
256, 4.674999975E-03, 5.249999813E-04, 5.606576174E+00
257, 4.625000060E-03, 5.750000128E-04, 5.603069886E+00
258, 4.575000145E-03, 6.249999860E-04, 5.599700979E+00
259, 4.525000229E-03, 6.750000175E-04, 5.596466377E+00
260, 4.474999849E-03, 7.249999908E-04, 5.593362804E+00
261, 4.424999934E-03, 7.749999641E-04, 5.590387063E+00
262, 4.375000019E-03, 8.249999955E-04, 5.587536495E+00
263, 4.325000104E-03, 8.749999688E-04, 5.584809480E+00
264, 4.275053274E-03, 9.253242752E-04, 5.582203945E+00
265, 4.224911332E-03, 9.761007968E-04, 5.579710220E+00
266, 3.924999852E-03, 7.749999641E-04, 5.570523953E+00
267, 3.975000232E-03, 8.249999955E-04, 5.571939345E+00
268, 4.025000148E-03, 8.749999688E-04, 5.573333880E+00
269, 4.074558150E-03, 9.250648436E-04, 5.574691181E+00
270, 4.123535007E-03, 9.754415951E-04, 5.575998873E+00
271, 4.172598012E-03, 1.026342274E-03, 5.577278367E+00
272, 4.974999931E-03, 2.249999961E-04, 5.630613308E+00
273, 5.024999846E-03, 1.749999938E-04, 5.635125563E+00
274, 5.074999761E-03, 1.249999914E-04, 5.639780242E+00
275, 5.125000142E-03, 7.499999629E-05, 5.644582225E+00
276, 5.175000057E-03, 2.499999937E-05, 5.649544894E+00
277, 4.974999931E-03, 2.749999985E-04, 5.630159884E+00
278, 4.925000016E-03, 3.249999718E-04, 5.625736462E+00
279, 4.875000101E-03, 3.750000033E-04, 5.621467757E+00
280, 4.825000186E-03, 4.250000056E-04, 5.617353361E+00
281, 4.774999805E-03, 4.750000080E-04, 5.613392138E+00
282, 4.724999890E-03, 5.249999813E-04, 5.609582293E+00
283, 4.674999975E-03, 5.750000128E-04, 5.605921443E+00
284, 4.625000060E-03, 6.249999860E-04, 5.602406703E+00
285, 4.575000145E-03, 6.749999593E-04, 5.599034790E+00
286, 4.525000229E-03, 7.249999908E-04, 5.595802183E+00
287, 4.474999849E-03, 7.749999641E-04, 5.592705401E+00
288, 4.424999934E-03, 8.249999955E-04, 5.589741427E+00
289, 4.375000019E-03, 8.750000270E-04, 5.586908133E+00
290, 4.325078800E-03, 9.253007011E-04, 5.584203221E+00
291, 4.275338259E-03, 9.761733818E-04, 5.581631649E+00
292, 4.224384204E-03, 1.027387450E-03, 5.579147651E+00
293, 3.924999852E-03, 8.249999955E-04, 5.570194066E+00
294, 3.975000232E-03, 8.750000270E-04, 5.571576713E+00
295, 4.024417140E-03, 9.249831201E-04, 5.572920228E+00
296, 4.072962794E-03, 9.750978788E-04, 5.574211274E+00
297, 4.120801110E-03, 1.025363337E-03, 5.575452520E+00
298, 4.167250823E-03, 1.076077344E-03, 5.576613560E+00
299, 5.024999846E-03, 2.249999961E-04, 5.634737634E+00
300, 5.074999761E-03, 1.750000083E-04, 5.639468492E+00
301, 5.125000142E-03, 1.250000059E-04, 5.644350861E+00
302, 5.175000057E-03, 7.499999629E-05, 5.649389968E+00
303, 5.224999972E-03, 2.499999937E-05, 5.654600121E+00
304, 5.024999846E-03, 2.749999985E-04, 5.634255111E+00
305, 4.974999931E-03, 3.250000009E-04, 5.629618658E+00
306, 4.925000016E-03, 3.750000033E-04, 5.625146774E+00
307, 4.875000101E-03, 4.250000056E-04, 5.620839019E+00
308, 4.825000186E-03, 4.750000371E-04, 5.616694180E+00
309, 4.774999805E-03, 5.249999813E-04, 5.612710341E+00
310, 4.724999890E-03, 5.750000128E-04, 5.608884963E+00
311, 4.674999975E-03, 6.249999860E-04, 5.605214970E+00
312, 4.625000060E-03, 6.750000175E-04, 5.601696856E+00
313, 4.575000145E-03, 7.249999908E-04, 5.598326844E+00
314, 4.525000229E-03, 7.749999641E-04, 5.595101144E+00
315, 4.474999849E-03, 8.249999955E-04, 5.592016358E+00
316, 4.424999934E-03, 8.749999688E-04, 5.589069838E+00
317, 4.375141580E-03, 9.252345772E-04, 5.586261757E+00
318, 4.325622693E-03, 9.761418914E-04, 5.583594459E+00
319, 4.275870975E-03, 1.027587801E-03, 5.581048270E+00
320, 4.221623298E-03, 1.078897156E-03, 5.578508085E+00
321, 3.924999852E-03, 8.749999688E-04, 5.569856361E+00
322, 3.974314779E-03, 9.249337018E-04, 5.571188801E+00
323, 4.022560082E-03, 9.748804732E-04, 5.572465869E+00
324, 4.069700837E-03, 1.024927711E-03, 5.573684083E+00
325, 4.115294665E-03, 1.075004810E-03, 5.574831599E+00
326, 4.155477509E-03, 1.125397976E-03, 5.575764284E+00
327, 5.074999761E-03, 2.249999961E-04, 5.639055723E+00
328, 5.125000142E-03, 1.749999938E-04, 5.644019197E+00
329, 5.175000057E-03, 1.249999914E-04, 5.649143849E+00
330, 5.224999972E-03, 7.499999629E-05, 5.654435276E+00
331, 5.274999887E-03, 2.499999937E-05, 5.659908771E+00
332, 5.074999761E-03, 2.749999985E-04, 5.638542280E+00
333, 5.024999846E-03, 3.249999718E-04, 5.633679141E+00
334, 4.974999931E-03, 3.750000033E-04, 5.628991046E+00
335, 4.925000016E-03, 4.250000056E-04, 5.624477523E+00
336, 4.875000101E-03, 4.750000080E-04, 5.620137274E+00
337, 4.825000186E-03, 5.249999813E-04, 5.615968255E+00
338, 4.774999805E-03, 5.750000128E-04, 5.611967757E+00
339, 4.724999890E-03, 6.249999860E-04, 5.608132502E+00
340, 4.674999975E-03, 6.749999593E-04, 5.604458744E+00
341, 4.625000060E-03, 7.249999908E-04, 5.600942429E+00
342, 4.575000145E-03, 7.749999641E-04, 5.597579439E+00
343, 4.525000229E-03, 8.249999955E-04, 5.594365965E+00
344, 4.474999849E-03, 8.750000270E-04, 5.591298820E+00
345, 4.425228573E-03, 9.251973825E-04, 5.588382022E+00
346, 4.375992343E-03, 9.758088854E-04, 5.585623494E+00
347, 4.327294417E-03, 1.026940066E-03, 5.583022790E+00
348, 4.277710803E-03, 1.078914967E-03, 5.580517287E+00
349, 4.205656704E-03, 1.128784614E-03, 5.577504361E+00
350, 3.924405668E-03, 9.249039576E-04, 5.569498494E+00
351, 3.972336184E-03, 9.747656295E-04, 5.570761802E+00
352, 4.019014072E-03, 1.024665195E-03, 5.571966966E+00
353, 4.064122681E-03, 1.074633328E-03, 5.573102126E+00
354, 4.105744418E-03, 1.124745118E-03, 5.574085695E+00
355, 4.142087419E-03, 1.175774727E-03, 5.574793120E+00
356, 5.125000142E-03, 2.249999961E-04, 5.643580032E+00
357, 5.175000057E-03, 1.750000083E-04, 5.648791025E+00
358, 5.224999972E-03, 1.250000059E-04, 5.654173477E+00
359, 5.274999887E-03, 7.499999629E-05, 5.659733380E+00
360, 5.324999802E-03, 2.499999937E-05, 5.665487085E+00
361, 5.125000142E-03, 2.749999985E-04, 5.643033735E+00
362, 5.074999761E-03, 3.250000009E-04, 5.637929391E+00
363, 5.024999846E-03, 3.750000033E-04, 5.633011233E+00
364, 4.974999931E-03, 4.250000056E-04, 5.628278751E+00
365, 4.925000016E-03, 4.750000371E-04, 5.623730556E+00
366, 4.875000101E-03, 5.249999813E-04, 5.619364467E+00
367, 4.825000186E-03, 5.750000128E-04, 5.615177595E+00
368, 4.774999805E-03, 6.249999860E-04, 5.611166442E+00
369, 4.724999890E-03, 6.750000175E-04, 5.607327006E+00
370, 4.674999975E-03, 7.249999908E-04, 5.603654936E+00
371, 4.625000060E-03, 7.749999641E-04, 5.600145759E+00
372, 4.575000145E-03, 8.249999955E-04, 5.596795229E+00
373, 4.525000229E-03, 8.749999688E-04, 5.593599577E+00
374, 4.475293681E-03, 9.251664742E-04, 5.590565501E+00
375, 4.426372238E-03, 9.756460786E-04, 5.587710043E+00
376, 4.378494807E-03, 1.026346115E-03, 5.585044840E+00
377, 4.331907723E-03, 1.076873625E-03, 5.582591684E+00
378, 4.288663156E-03, 1.127579832E-03, 5.580441366E+00
379, 4.185826983E-03, 1.178693026E-03, 5.576213372E+00
380, 4.245240241E-03, 1.145679154E-03, 5.578682169E+00
381, 3.922426607E-03, 9.746684809E-04, 5.569100773E+00
382, 3.968840931E-03, 1.024515019E-03, 5.570297749E+00
383, 4.013574217E-03, 1.074394560E-03, 5.571425122E+00
384, 4.056000151E-03, 1.124387258E-03, 5.572442703E+00
385, 4.095331766E-03, 1.174901845E-03, 5.573262084E+00
386, 4.133502953E-03, 1.226782915E-03, 5.573933074E+00
387, 5.175000057E-03, 2.249999961E-04, 5.648323811E+00
388, 5.224999972E-03, 1.749999938E-04, 5.653798167E+00
389, 5.274999887E-03, 1.249999914E-04, 5.659454918E+00
390, 5.324999802E-03, 7.499999629E-05, 5.665300482E+00
391, 5.375000183E-03, 2.499999937E-05, 5.671352331E+00
392, 5.175000057E-03, 2.749999985E-04, 5.647742601E+00
393, 5.125000142E-03, 3.249999718E-04, 5.642381617E+00
394, 5.074999761E-03, 3.750000033E-04, 5.637218667E+00
395, 5.024999846E-03, 4.250000056E-04, 5.632253202E+00
396, 4.974999931E-03, 4.750000080E-04, 5.627483737E+00
397, 4.925000016E-03, 5.249999813E-04, 5.622907941E+00
398, 4.875000101E-03, 5.750000128E-04, 5.618522734E+00
399, 4.825000186E-03, 6.249999860E-04, 5.614324382E+00
400, 4.774999805E-03, 6.749999593E-04, 5.610308608E+00
401, 4.724999890E-03, 7.249999908E-04, 5.606470738E+00
402, 4.674999975E-03, 7.749999641E-04, 5.602805925E+00
403, 4.625000060E-03, 8.249999955E-04, 5.599309457E+00
404, 4.575000145E-03, 8.750000270E-04, 5.595976958E+00
405, 4.525298718E-03, 9.251492447E-04, 5.592815961E+00
406, 4.476564005E-03, 9.755955543E-04, 5.589849848E+00
407, 4.429236986E-03, 1.026240294E-03, 5.587094813E+00
408, 4.383571912E-03, 1.076835790E-03, 5.584568507E+00
409, 4.340754356E-03, 1.126646064E-03, 5.582330113E+00
410, 4.304216709E-03, 1.177312224E-03, 5.580357852E+00
411, 4.178113770E-03, 1.229060697E-03, 5.575347899E+00
412, 4.225664306E-03, 1.183799468E-03, 5.577458859E+00
413, 4.263170529E-03, 1.182039734E-03, 5.578906337E+00
414, 3.872522851E-03, 9.745839634E-04, 5.567471119E+00
415, 3.918953706E-03, 1.024386147E-03, 5.568669192E+00
416, 3.963598050E-03, 1.074268832E-03, 5.569797164E+00
417, 4.006588366E-03, 1.124139410E-03, 5.570841940E+00
418, 4.047505558E-03, 1.174397301E-03, 5.571721924E+00
419, 4.087660927E-03, 1.225445652E-03, 5.572482296E+00
420, 4.129443783E-03, 1.277223579E-03, 5.573219404E+00
421, 5.224999972E-03, 2.249999961E-04, 5.653301145E+00
422, 5.274999887E-03, 1.750000083E-04, 5.659055711E+00
423, 5.324999802E-03, 1.250000059E-04, 5.665004311E+00
424, 5.374999717E-03, 7.499999629E-05, 5.671153810E+00
425, 5.424999632E-03, 2.499999937E-05, 5.677522878E+00
426, 5.224999972E-03, 2.749999985E-04, 5.652682834E+00
427, 5.175000057E-03, 3.250000009E-04, 5.647048796E+00
428, 5.125000142E-03, 3.750000033E-04, 5.641625397E+00
429, 5.074999761E-03, 4.250000056E-04, 5.636412041E+00
430, 5.024999846E-03, 4.750000371E-04, 5.631407139E+00
431, 4.974999931E-03, 5.249999813E-04, 5.626608204E+00
432, 4.925000016E-03, 5.750000128E-04, 5.622011948E+00
433, 4.875000101E-03, 6.249999860E-04, 5.617614387E+00
434, 4.825000186E-03, 6.750000175E-04, 5.613410947E+00
435, 4.774999805E-03, 7.249999908E-04, 5.609396612E+00
436, 4.724999890E-03, 7.749999641E-04, 5.605566124E+00
437, 4.674999975E-03, 8.249999955E-04, 5.601914277E+00
438, 4.625000060E-03, 8.749999688E-04, 5.598436083E+00
439, 4.575286526E-03, 9.251821903E-04, 5.595137723E+00
440, 4.526572768E-03, 9.756103973E-04, 5.592045594E+00
441, 4.479493015E-03, 1.026265323E-03, 5.589184072E+00
442, 4.434084054E-03, 1.076948829E-03, 5.586560331E+00
443, 4.390922841E-03, 1.127165044E-03, 5.584210689E+00
444, 4.350543488E-03, 1.177206403E-03, 5.582036264E+00
445, 4.312408622E-03, 1.229139394E-03, 5.579898918E+00
446, 4.175819457E-03, 1.278511249E-03, 5.574674522E+00
447, 4.222580232E-03, 1.229825430E-03, 5.576828000E+00
448, 4.267625045E-03, 1.229535206E-03, 5.578341828E+00
449, 3.822725033E-03, 9.745423449E-04, 5.565872598E+00
450, 3.869257635E-03, 1.024303725E-03, 5.567074771E+00
451, 3.914042376E-03, 1.074191881E-03, 5.568212744E+00
452, 3.957302310E-03, 1.124033588E-03, 5.569272639E+00
453, 3.999308683E-03, 1.174086472E-03, 5.570196553E+00
454, 4.040708765E-03, 1.224748092E-03, 5.571009796E+00
455, 4.082944710E-03, 1.276031835E-03, 5.571782864E+00
456, 4.127897322E-03, 1.327175531E-03, 5.572591338E+00
457, 5.274999887E-03, 2.249999961E-04, 5.658527013E+00
458, 5.324999802E-03, 1.749999938E-04, 5.664579708E+00
459, 5.374999717E-03, 1.249999914E-04, 5.670838818E+00
460, 5.424999632E-03, 7.499999629E-05, 5.677311689E+00
461, 5.475000013E-03, 2.499999937E-05, 5.684018273E+00
462, 5.274999887E-03, 2.749999985E-04, 5.657869276E+00
463, 5.224999972E-03, 3.249999718E-04, 5.651944732E+00
464, 5.175000057E-03, 3.750000033E-04, 5.646244232E+00
465, 5.125000142E-03, 4.250000056E-04, 5.640767134E+00
466, 5.074999761E-03, 4.750000080E-04, 5.635511736E+00
467, 5.024999846E-03, 5.249999813E-04, 5.630475382E+00
468, 4.974999931E-03, 5.750000128E-04, 5.625654563E+00
469, 4.925000016E-03, 6.249999860E-04, 5.621045028E+00
470, 4.875000101E-03, 6.749999593E-04, 5.616641887E+00
471, 4.825000186E-03, 7.249999908E-04, 5.612439752E+00
472, 4.774999805E-03, 7.749999641E-04, 5.608432927E+00
473, 4.724999890E-03, 8.249999955E-04, 5.604615670E+00
474, 4.674999975E-03, 8.750000270E-04, 5.600982358E+00
475, 4.625266418E-03, 9.252119926E-04, 5.597537142E+00
476, 4.576522857E-03, 9.756973595E-04, 5.594307921E+00
477, 4.529468250E-03, 1.026393496E-03, 5.591323030E+00
478, 4.484182224E-03, 1.077123452E-03, 5.588590939E+00
479, 4.440444987E-03, 1.127527328E-03, 5.586113732E+00
480, 4.398389254E-03, 1.177590108E-03, 5.583787952E+00
481, 4.357703961E-03, 1.228392823E-03, 5.581499359E+00
482, 4.315105733E-03, 1.279435121E-03, 5.579240266E+00
483, 4.174932372E-03, 1.327962498E-03, 5.574036102E+00
484, 4.222160671E-03, 1.279254328E-03, 5.576161095E+00
485, 4.268547520E-03, 1.279418939E-03, 5.577680572E+00
486, 3.819849808E-03, 1.024256693E-03, 5.565516533E+00
487, 3.864780767E-03, 1.074108644E-03, 5.566662884E+00
488, 3.908269573E-03, 1.123997848E-03, 5.567736630E+00
489, 3.950892948E-03, 1.173926168E-03, 5.568688730E+00
490, 3.993130755E-03, 1.224344014E-03, 5.569538994E+00
491, 4.036054015E-03, 1.275264425E-03, 5.570350406E+00
492, 4.080783110E-03, 1.326382160E-03, 5.571166586E+00
493, 4.127567634E-03, 1.377068576E-03, 5.572002452E+00
494, 5.324999802E-03, 2.249999961E-04, 5.664017346E+00
495, 5.374999717E-03, 1.750000083E-04, 5.670387226E+00
496, 5.424999632E-03, 1.250000059E-04, 5.676976694E+00
497, 5.475000013E-03, 7.499999629E-05, 5.683793613E+00
498, 5.525000393E-03, 2.499999937E-05, 5.690859306E+00
499, 5.324999802E-03, 2.749999985E-04, 5.663317709E+00
500, 5.274999887E-03, 3.250000009E-04, 5.657084097E+00
501, 5.224999972E-03, 3.750000033E-04, 5.651088792E+00
502, 5.175000057E-03, 4.250000056E-04, 5.645331099E+00
503, 5.125000142E-03, 4.750000371E-04, 5.639809193E+00
504, 5.074999761E-03, 5.249999813E-04, 5.634520238E+00
505, 5.024999846E-03, 5.750000128E-04, 5.629460491E+00
506, 4.974999931E-03, 6.249999860E-04, 5.624625414E+00
507, 4.925000016E-03, 6.750000175E-04, 5.620009780E+00
508, 4.875000101E-03, 7.249999908E-04, 5.615607804E+00
509, 4.825000186E-03, 7.749999641E-04, 5.611413319E+00
510, 4.774999805E-03, 8.249999955E-04, 5.607420006E+00
511, 4.724999890E-03, 8.749999688E-04, 5.603621545E+00
512, 4.675278906E-03, 9.252416785E-04, 5.600021773E+00
513, 4.626528826E-03, 9.758319356E-04, 5.596647164E+00
514, 4.579269793E-03, 1.026553917E-03, 5.593520975E+00
515, 4.533954896E-03, 1.077387948E-03, 5.590667433E+00
516, 4.489900079E-03, 1.127896132E-03, 5.588066842E+00
517, 4.446799401E-03, 1.178124920E-03, 5.585602478E+00
518, 4.404342268E-03, 1.228536945E-03, 5.583172100E+00
519, 4.361656494E-03, 1.279431046E-03, 5.580829708E+00
520, 4.316145554E-03, 1.329462859E-03, 5.578530697E+00
521, 4.174930044E-03, 1.377735753E-03, 5.573420121E+00
522, 4.221943207E-03, 1.328639453E-03, 5.575504724E+00
523, 4.269025754E-03, 1.329090330E-03, 5.577003394E+00
524, 3.815759206E-03, 1.074070926E-03, 5.565143767E+00
525, 3.859484801E-03, 1.123915892E-03, 5.566233565E+00
526, 3.902446246E-03, 1.173848636E-03, 5.567203335E+00
527, 3.945320379E-03, 1.224088599E-03, 5.568083054E+00
528, 3.988808021E-03, 1.274774317E-03, 5.568924437E+00
529, 4.033637699E-03, 1.325721620E-03, 5.569760217E+00
530, 4.080251325E-03, 1.376469387E-03, 5.570604906E+00
531, 4.127771594E-03, 1.427105279E-03, 5.571425728E+00
532, 5.374999717E-03, 2.249999961E-04, 5.669789087E+00
533, 5.424999632E-03, 1.749999938E-04, 5.676496418E+00
534, 5.475000013E-03, 1.249999914E-04, 5.683437360E+00
535, 5.525000393E-03, 7.499999629E-05, 5.690620323E+00
536, 5.574999843E-03, 2.499999937E-05, 5.698068091E+00
537, 5.375000183E-03, 2.749999985E-04, 5.669044919E+00
538, 5.324999802E-03, 3.249999718E-04, 5.662482502E+00
539, 5.274999887E-03, 3.750000033E-04, 5.656173563E+00
540, 5.224999972E-03, 4.250000056E-04, 5.650117351E+00
541, 5.175000057E-03, 4.750000080E-04, 5.644311912E+00
542, 5.125000142E-03, 5.249999813E-04, 5.638754216E+00
543, 5.074999761E-03, 5.750000128E-04, 5.633440269E+00
544, 5.024999846E-03, 6.249999860E-04, 5.628365226E+00
545, 4.974999931E-03, 6.749999593E-04, 5.623523502E+00
546, 4.925000016E-03, 7.249999908E-04, 5.618908890E+00
547, 4.875000101E-03, 7.749999641E-04, 5.614514719E+00
548, 4.825000186E-03, 8.249999955E-04, 5.610334059E+00
549, 4.774999805E-03, 8.750000270E-04, 5.606359844E+00
550, 4.725222010E-03, 9.252702584E-04, 5.602592353E+00
551, 4.676545970E-03, 9.759955574E-04, 5.599065897E+00
552, 4.629062023E-03, 1.026767888E-03, 5.595787687E+00
553, 4.583457019E-03, 1.077711466E-03, 5.592793450E+00
554, 4.539199639E-03, 1.128347474E-03, 5.590066430E+00
555, 4.495368805E-03, 1.178635284E-03, 5.587468000E+00
556, 4.451919347E-03, 1.229001908E-03, 5.584910077E+00
557, 4.408290144E-03, 1.279558404E-03, 5.582454285E+00
558, 4.363248125E-03, 1.329905470E-03, 5.580086207E+00
559, 4.316678271E-03, 1.379511901E-03, 5.577801697E+00
560, 4.175095353E-03, 1.427763840E-03, 5.572803912E+00
561, 4.222129937E-03, 1.378368121E-03, 5.574854872E+00
562, 4.269381985E-03, 1.378942863E-03, 5.576315230E+00
563, 3.766709939E-03, 1.074008062E-03, 5.563648012E+00
564, 3.810666967E-03, 1.123886323E-03, 5.564751300E+00
565, 3.854093375E-03, 1.173765631E-03, 5.565742358E+00
566, 3.897302784E-03, 1.223914674E-03, 5.566639993E+00
567, 3.941320814E-03, 1.274387818E-03, 5.567509751E+00
568, 3.986430354E-03, 1.325176563E-03, 5.568368475E+00
569, 4.032974597E-03, 1.375914202E-03, 5.569226071E+00
570, 4.080487881E-03, 1.426487812E-03, 5.570064305E+00
571, 4.127931781E-03, 1.477114041E-03, 5.570844655E+00
572, 5.424999632E-03, 2.249999961E-04, 5.675860256E+00
573, 5.475000013E-03, 1.750000083E-04, 5.682926598E+00
574, 5.525000393E-03, 1.250000059E-04, 5.690241474E+00
575, 5.575000308E-03, 7.499999629E-05, 5.697813881E+00
576, 5.625000224E-03, 2.499999937E-05, 5.705668162E+00
577, 5.425000098E-03, 2.749999985E-04, 5.675068762E+00
578, 5.375000183E-03, 3.250000009E-04, 5.668156543E+00
579, 5.324999802E-03, 3.750000033E-04, 5.661513948E+00
580, 5.274999887E-03, 4.250000056E-04, 5.655140158E+00
581, 5.224999972E-03, 4.750000371E-04, 5.649033083E+00
582, 5.175000057E-03, 5.249999813E-04, 5.643189483E+00
583, 5.125000142E-03, 5.750000128E-04, 5.637605097E+00
584, 5.074999761E-03, 6.249999860E-04, 5.632274754E+00
585, 5.024999846E-03, 6.750000175E-04, 5.627192487E+00
586, 4.974999931E-03, 7.249999908E-04, 5.622351638E+00
587, 4.925000016E-03, 7.749999641E-04, 5.617745003E+00
588, 4.875000101E-03, 8.249999955E-04, 5.613365002E+00
589, 4.825000186E-03, 8.749999688E-04, 5.609203800E+00
590, 4.775144160E-03, 9.253033786E-04, 5.605255782E+00
591, 4.726328887E-03, 9.761466645E-04, 5.601557720E+00
592, 4.678795580E-03, 1.027076854E-03, 5.598126019E+00
593, 4.632750526E-03, 1.077970839E-03, 5.594976809E+00
594, 4.588260781E-03, 1.128852833E-03, 5.592113244E+00
595, 4.544008989E-03, 1.179232844E-03, 5.589384732E+00
596, 4.499791190E-03, 1.229538815E-03, 5.586700054E+00
597, 4.455561750E-03, 1.280011144E-03, 5.584132219E+00
598, 4.410337657E-03, 1.330358442E-03, 5.581672075E+00
599, 4.363908898E-03, 1.380083617E-03, 5.579312042E+00
600, 4.316850100E-03, 1.429472934E-03, 5.577059475E+00
601, 4.175228532E-03, 1.477597863E-03, 5.572189521E+00
602, 4.222359508E-03, 1.428338699E-03, 5.574201678E+00
603, 4.269565456E-03, 1.428878400E-03, 5.575618932E+00
604, 3.761858214E-03, 1.123876777E-03, 5.563289635E+00
605, 3.805715591E-03, 1.173726050E-03, 5.564301618E+00
606, 3.849327797E-03, 1.223784406E-03, 5.565219264E+00
607, 3.893617075E-03, 1.274065697E-03, 5.566108414E+00
608, 3.939020447E-03, 1.324695535E-03, 5.566988446E+00
609, 3.985690419E-03, 1.375336200E-03, 5.567865177E+00
610, 4.033172503E-03, 1.425940427E-03, 5.568719041E+00
611, 4.080604762E-03, 1.476602978E-03, 5.569520723E+00
612, 4.127767403E-03, 1.527063549E-03, 5.570261754E+00
613, 5.475000013E-03, 2.249999961E-04, 5.682250023E+00
614, 5.525000393E-03, 1.749999938E-04, 5.689698310E+00
615, 5.575000308E-03, 1.249999914E-04, 5.697411017E+00
616, 5.625000224E-03, 7.499999629E-05, 5.705397764E+00
617, 5.675000139E-03, 2.499999937E-05, 5.713684567E+00
618, 5.475000013E-03, 2.749999985E-04, 5.681408228E+00
619, 5.424999632E-03, 3.249999718E-04, 5.674123878E+00
620, 5.375000183E-03, 3.750000033E-04, 5.667126328E+00
621, 5.324999802E-03, 4.250000056E-04, 5.660414692E+00
622, 5.274999887E-03, 4.750000080E-04, 5.653986729E+00
623, 5.224999972E-03, 5.249999813E-04, 5.647838976E+00
624, 5.175000057E-03, 5.750000128E-04, 5.641966885E+00
625, 5.125000142E-03, 6.249999860E-04, 5.636364937E+00
626, 5.074999761E-03, 6.749999593E-04, 5.631026759E+00
627, 5.024999846E-03, 7.249999908E-04, 5.625945216E+00
628, 4.974999931E-03, 7.749999641E-04, 5.621112535E+00
629, 4.925000016E-03, 8.249999955E-04, 5.616520451E+00
630, 4.875000101E-03, 8.750000270E-04, 5.612160320E+00
631, 4.825133365E-03, 9.253388271E-04, 5.608024078E+00
632, 4.775956273E-03, 9.762500413E-04, 5.604132155E+00
633, 4.728308413E-03, 1.027444494E-03, 5.600530615E+00
634, 4.681918770E-03, 1.078419969E-03, 5.597223128E+00
635, 4.637094680E-03, 1.129322918E-03, 5.594213529E+00
636, 4.592529498E-03, 1.179897226E-03, 5.591347932E+00
637, 4.547769204E-03, 1.230181777E-03, 5.588535808E+00
638, 4.503018223E-03, 1.280535827E-03, 5.585853132E+00
639, 4.457592964E-03, 1.330929692E-03, 5.583295393E+00
640, 4.411182366E-03, 1.380687347E-03, 5.580852451E+00
641, 4.364145454E-03, 1.430098899E-03, 5.578524160E+00
642, 4.316976760E-03, 1.479444792E-03, 5.576312139E+00
643, 4.175140522E-03, 1.527525834E-03, 5.571566394E+00
644, 4.222522024E-03, 1.478217891E-03, 5.573546516E+00
645, 4.269740544E-03, 1.478901366E-03, 5.574920012E+00
646, 3.757232567E-03, 1.173724653E-03, 5.562875233E+00
647, 3.713226179E-03, 1.123790047E-03, 5.561853662E+00
648, 3.801517421E-03, 1.223730156E-03, 5.563819844E+00
649, 3.845997853E-03, 1.273847301E-03, 5.564724397E+00
650, 3.891566303E-03, 1.324215904E-03, 5.565623631E+00
651, 3.938346170E-03, 1.374801737E-03, 5.566517325E+00
652, 3.985869698E-03, 1.425359515E-03, 5.567388660E+00
653, 4.033347126E-03, 1.476006350E-03, 5.568210626E+00
654, 4.080410115E-03, 1.526576583E-03, 5.568969252E+00
655, 4.127626307E-03, 1.577036688E-03, 5.569677525E+00
656, 5.525000393E-03, 2.249999961E-04, 5.688978782E+00
657, 5.575000308E-03, 1.750000083E-04, 5.696833412E+00
658, 5.625000224E-03, 1.250000059E-04, 5.704969373E+00
659, 5.675000139E-03, 7.499999629E-05, 5.713396953E+00
660, 5.725000054E-03, 2.499999937E-05, 5.722143957E+00
661, 5.524999928E-03, 2.749999985E-04, 5.688083524E+00
662, 5.475000013E-03, 3.250000009E-04, 5.680403286E+00
663, 5.424999632E-03, 3.750000033E-04, 5.673028128E+00
664, 5.375000183E-03, 4.250000056E-04, 5.665957089E+00
665, 5.324999802E-03, 4.750000371E-04, 5.659187763E+00
666, 5.274999887E-03, 5.249999813E-04, 5.652716452E+00
667, 5.224999972E-03, 5.750000128E-04, 5.646538296E+00
668, 5.175000057E-03, 6.249999860E-04, 5.640647408E+00
669, 5.125000142E-03, 6.750000175E-04, 5.635036980E+00
670, 5.074999761E-03, 7.249999908E-04, 5.629699371E+00
671, 5.024999846E-03, 7.749999641E-04, 5.624626204E+00
672, 4.974999931E-03, 8.249999955E-04, 5.619808493E+00
673, 4.925000016E-03, 8.749999688E-04, 5.615236733E+00
674, 4.875098355E-03, 9.253488970E-04, 5.610899533E+00
675, 4.825709388E-03, 9.763308335E-04, 5.606809295E+00
676, 4.777633585E-03, 1.027721446E-03, 5.603012457E+00
677, 4.731006455E-03, 1.079011476E-03, 5.599532667E+00
678, 4.685742315E-03, 1.129992190E-03, 5.596362379E+00
679, 4.640846513E-03, 1.180609106E-03, 5.593356507E+00
680, 4.595833365E-03, 1.230972703E-03, 5.590419699E+00
681, 4.550501704E-03, 1.281162375E-03, 5.587614809E+00
682, 4.504839890E-03, 1.331404201E-03, 5.584953737E+00
683, 4.458420444E-03, 1.381373266E-03, 5.582419842E+00
684, 4.411447328E-03, 1.430700184E-03, 5.580013798E+00
685, 4.364228342E-03, 1.479964238E-03, 5.577730865E+00
686, 4.316972103E-03, 1.529423054E-03, 5.575564528E+00
687, 4.175079055E-03, 1.577609219E-03, 5.570944516E+00
688, 4.222447053E-03, 1.528172987E-03, 5.572882471E+00
689, 4.269783385E-03, 1.528891502E-03, 5.574214224E+00
690, 3.753606929E-03, 1.223686966E-03, 5.562435377E+00
691, 3.708815435E-03, 1.173616271E-03, 5.561469496E+00
692, 3.798469203E-03, 1.273791655E-03, 5.563358951E+00
693, 3.844151972E-03, 1.323839999E-03, 5.564274451E+00
694, 3.890974447E-03, 1.374293934E-03, 5.565183280E+00
695, 3.938553389E-03, 1.424774993E-03, 5.566073568E+00
696, 3.985932097E-03, 1.475394820E-03, 5.566910700E+00
697, 4.033185076E-03, 1.525991363E-03, 5.567695066E+00
698, 4.080251325E-03, 1.576418057E-03, 5.568423819E+00
699, 4.127702676E-03, 1.627011225E-03, 5.569103456E+00
700, 5.575000308E-03, 2.249999961E-04, 5.696068228E+00
701, 5.625000224E-03, 1.749999938E-04, 5.704355161E+00
702, 5.675000139E-03, 1.249999914E-04, 5.712941430E+00
703, 5.725000054E-03, 7.499999629E-05, 5.721838036E+00
704, 5.774999969E-03, 2.499999937E-05, 5.731074697E+00
705, 5.574999843E-03, 2.749999985E-04, 5.695116145E+00
706, 5.525000393E-03, 3.249999718E-04, 5.687014748E+00
707, 5.475000013E-03, 3.750000033E-04, 5.679237886E+00
708, 5.424999632E-03, 4.250000056E-04, 5.671784512E+00
709, 5.375000183E-03, 4.750000080E-04, 5.664652048E+00
710, 5.324999802E-03, 5.249999813E-04, 5.657836539E+00
711, 5.274999887E-03, 5.750000128E-04, 5.651332797E+00
712, 5.224999972E-03, 6.249999860E-04, 5.645134535E+00
713, 5.175000057E-03, 6.749999593E-04, 5.639234481E+00
714, 5.125000142E-03, 7.249999908E-04, 5.633624462E+00
715, 5.074999761E-03, 7.749999641E-04, 5.628295468E+00
716, 5.024999846E-03, 8.249999955E-04, 5.623237730E+00
717, 4.974999931E-03, 8.750000270E-04, 5.618440882E+00
718, 4.925056826E-03, 9.253500612E-04, 5.613889986E+00
719, 4.875529557E-03, 9.763881098E-04, 5.609592927E+00
720, 4.826908465E-03, 1.027827384E-03, 5.605584534E+00
721, 4.779925104E-03, 1.079554437E-03, 5.601917493E+00
722, 4.734306596E-03, 1.130799064E-03, 5.598576333E+00
723, 4.689102061E-03, 1.181484549E-03, 5.595417579E+00
724, 4.643780179E-03, 1.231892034E-03, 5.592347530E+00
725, 4.598279484E-03, 1.282057143E-03, 5.589425570E+00
726, 4.552105442E-03, 1.332028420E-03, 5.586650573E+00
727, 4.505691584E-03, 1.381893177E-03, 5.584023363E+00
728, 4.458725452E-03, 1.431372948E-03, 5.581529397E+00
729, 4.411417525E-03, 1.480628969E-03, 5.579166225E+00
730, 4.364157096E-03, 1.529879984E-03, 5.576929642E+00
731, 4.316741135E-03, 1.579407137E-03, 5.574808060E+00
732, 4.175279755E-03, 1.627590158E-03, 5.570335836E+00
733, 4.222355783E-03, 1.578187570E-03, 5.572221406E+00
734, 4.269586410E-03, 1.578819123E-03, 5.573508270E+00
735, 3.750801785E-03, 1.273819129E-03, 5.562003481E+00
736, 3.705531592E-03, 1.223492785E-03, 5.561061428E+00
737, 3.796693636E-03, 1.323765842E-03, 5.562936093E+00
738, 3.843568498E-03, 1.373826643E-03, 5.563863043E+00
739, 3.891209606E-03, 1.424272428E-03, 5.564768757E+00
740, 3.938610666E-03, 1.474798541E-03, 5.565625317E+00
741, 3.985683434E-03, 1.525401254E-03, 5.566425943E+00
742, 4.032915458E-03, 1.575876493E-03, 5.567181092E+00
743, 4.080401734E-03, 1.626357320E-03, 5.567889682E+00
744, 4.128048196E-03, 1.676985994E-03, 5.568542556E+00
745, 5.625000224E-03, 2.249999961E-04, 5.703541448E+00
746, 5.675000139E-03, 1.750000083E-04, 5.712288306E+00
747, 5.725000054E-03, 1.250000059E-04, 5.721353671E+00
748, 5.774999969E-03, 7.499999629E-05, 5.730749309E+00
749, 5.824999884E-03, 2.499999937E-05, 5.740506983E+00
750, 5.624999758E-03, 2.749999985E-04, 5.702528962E+00
751, 5.574999843E-03, 3.250000009E-04, 5.693979519E+00
752, 5.525000393E-03, 3.750000033E-04, 5.685775317E+00
753, 5.475000013E-03, 4.250000056E-04, 5.677915218E+00
754, 5.424999632E-03, 4.750000371E-04, 5.670396455E+00
755, 5.375000183E-03, 5.249999813E-04, 5.663214798E+00
756, 5.324999802E-03, 5.750000128E-04, 5.656364708E+00
757, 5.274999887E-03, 6.249999860E-04, 5.649839471E+00
758, 5.224999972E-03, 6.750000175E-04, 5.643631317E+00
759, 5.175000057E-03, 7.249999908E-04, 5.637731499E+00
760, 5.125000142E-03, 7.749999641E-04, 5.632130351E+00
761, 5.074999761E-03, 8.249999955E-04, 5.626817272E+00
762, 5.024999846E-03, 8.749999688E-04, 5.621781060E+00
763, 4.975026473E-03, 9.253491298E-04, 5.617003343E+00
764, 4.925340414E-03, 9.763938724E-04, 5.612486411E+00
765, 4.876303952E-03, 1.027870690E-03, 5.608261182E+00
766, 4.828670062E-03, 1.079892158E-03, 5.604375968E+00
767, 4.782715812E-03, 1.131558209E-03, 5.600849657E+00
768, 4.737215582E-03, 1.182451611E-03, 5.597532145E+00
769, 4.691667855E-03, 1.232955372E-03, 5.594321865E+00
770, 4.645926412E-03, 1.283065882E-03, 5.591273968E+00
771, 4.599613603E-03, 1.332953689E-03, 5.588386277E+00
772, 4.552974831E-03, 1.382515999E-03, 5.585659039E+00
773, 4.506080877E-03, 1.432067249E-03, 5.583078063E+00
774, 4.458643496E-03, 1.481367974E-03, 5.580625353E+00
775, 4.411241971E-03, 1.530581969E-03, 5.578311207E+00
776, 4.363803193E-03, 1.579952543E-03, 5.576123485E+00
777, 4.316663370E-03, 1.629430219E-03, 5.574062198E+00
778, 4.175445996E-03, 1.677578199E-03, 5.569731773E+00
779, 4.222487099E-03, 1.628168742E-03, 5.571568705E+00
780, 4.269519821E-03, 1.628793543E-03, 5.572807354E+00
781, 3.749248805E-03, 1.323959208E-03, 5.561610542E+00
782, 3.703090362E-03, 1.273655449E-03, 5.560664411E+00
783, 3.796167905E-03, 1.373689738E-03, 5.562552403E+00
784, 3.843828803E-03, 1.423860900E-03, 5.563474989E+00
785, 3.891454544E-03, 1.474255812E-03, 5.564356504E+00
786, 3.938363399E-03, 1.524831750E-03, 5.565171460E+00
787, 3.985465039E-03, 1.575399074E-03, 5.565944724E+00
788, 4.033042584E-03, 1.625824720E-03, 5.566679939E+00
789, 4.080730490E-03, 1.676375512E-03, 5.567362071E+00
790, 4.128367640E-03, 1.727011520E-03, 5.567988003E+00
791, 5.675000139E-03, 2.249999961E-04, 5.711423007E+00
792, 5.725000054E-03, 1.749999938E-04, 5.720659184E+00
793, 5.774999969E-03, 1.249999914E-04, 5.730234286E+00
794, 5.824999884E-03, 7.499999629E-05, 5.740160894E+00
795, 5.874999799E-03, 2.499999937E-05, 5.750472968E+00
796, 5.675000139E-03, 2.749999985E-04, 5.710346314E+00
797, 5.625000224E-03, 3.249999718E-04, 5.701320217E+00
798, 5.574999843E-03, 3.750000033E-04, 5.692661403E+00
799, 5.525000393E-03, 4.250000056E-04, 5.684368631E+00
800, 5.475000013E-03, 4.750000080E-04, 5.676438930E+00
801, 5.424999632E-03, 5.249999813E-04, 5.668867778E+00
802, 5.375000183E-03, 5.750000128E-04, 5.661649258E+00
803, 5.324999802E-03, 6.249999860E-04, 5.654776203E+00
804, 5.274999887E-03, 6.749999593E-04, 5.648240306E+00
805, 5.224999972E-03, 7.249999908E-04, 5.642032204E+00
806, 5.175000057E-03, 7.749999641E-04, 5.636141522E+00
807, 5.125000142E-03, 8.249999955E-04, 5.630556828E+00
808, 5.074999761E-03, 8.750000270E-04, 5.625266045E+00
809, 5.025020335E-03, 9.253557073E-04, 5.620248744E+00
810, 4.975189455E-03, 9.763903799E-04, 5.615499481E+00
811, 4.925837740E-03, 1.027852646E-03, 5.611048626E+00
812, 4.877511878E-03, 1.079923939E-03, 5.606936166E+00
813, 4.830971826E-03, 1.132077887E-03, 5.603201986E+00
814, 4.785223864E-03, 1.183325425E-03, 5.599709906E+00
815, 4.739372991E-03, 1.234055846E-03, 5.596344127E+00
816, 4.693426657E-03, 1.284213387E-03, 5.593162831E+00
817, 4.647074267E-03, 1.333842403E-03, 5.590164511E+00
818, 4.600184970E-03, 1.383309136E-03, 5.587327062E+00
819, 4.553232342E-03, 1.432691352E-03, 5.584648755E+00
820, 4.505887628E-03, 1.482127467E-03, 5.582108478E+00
821, 4.458339885E-03, 1.531406888E-03, 5.579709706E+00
822, 4.410794470E-03, 1.580709242E-03, 5.577448279E+00
823, 4.363665823E-03, 1.630024402E-03, 5.575324720E+00
824, 4.316878039E-03, 1.679431880E-03, 5.573328873E+00
825, 4.175571725E-03, 1.727629104E-03, 5.569133168E+00
826, 4.222520161E-03, 1.678178785E-03, 5.570919750E+00
827, 4.269586410E-03, 1.678743982E-03, 5.572117465E+00
828, 3.748934250E-03, 1.374024083E-03, 5.561254570E+00
829, 3.701884765E-03, 1.323957113E-03, 5.560300611E+00
830, 3.796512960E-03, 1.423786161E-03, 5.562192010E+00
831, 3.844139166E-03, 1.473854063E-03, 5.563091242E+00
832, 3.891229630E-03, 1.524302759E-03, 5.563931188E+00
833, 3.938147798E-03, 1.574876835E-03, 5.564721308E+00
834, 3.985573538E-03, 1.625392935E-03, 5.565476567E+00
835, 4.033367615E-03, 1.675824751E-03, 5.566190294E+00
836, 4.080925602E-03, 1.726404997E-03, 5.566841873E+00
837, 4.128269386E-03, 1.777110156E-03, 5.567432613E+00
838, 5.725000054E-03, 2.249999961E-04, 5.719739047E+00
839, 5.774999969E-03, 1.750000083E-04, 5.729495827E+00
840, 5.824999884E-03, 1.250000059E-04, 5.739613280E+00
841, 5.874999799E-03, 7.499999629E-05, 5.750104861E+00
842, 5.925000180E-03, 2.499999937E-05, 5.761006885E+00
843, 5.725000054E-03, 2.749999985E-04, 5.718594100E+00
844, 5.675000139E-03, 3.250000009E-04, 5.709060907E+00
845, 5.625000224E-03, 3.750000033E-04, 5.699918463E+00
846, 5.574999843E-03, 4.250000056E-04, 5.691165413E+00
847, 5.525000393E-03, 4.750000371E-04, 5.682798565E+00
848, 5.475000013E-03, 5.249999813E-04, 5.674813081E+00
849, 5.424999632E-03, 5.750000128E-04, 5.667202645E+00
850, 5.375000183E-03, 6.249999860E-04, 5.659959603E+00
851, 5.324999802E-03, 6.750000175E-04, 5.653075078E+00
852, 5.274999887E-03, 7.249999908E-04, 5.646539042E+00
853, 5.224999972E-03, 7.749999641E-04, 5.640340353E+00
854, 5.175000057E-03, 8.249999955E-04, 5.634466759E+00
855, 5.125000142E-03, 8.749999688E-04, 5.628905243E+00
856, 5.075009074E-03, 9.253721219E-04, 5.623632436E+00
857, 5.025086924E-03, 9.764196584E-04, 5.618638603E+00
858, 4.975429736E-03, 1.027820166E-03, 5.613951470E+00
859, 4.926616326E-03, 1.079821028E-03, 5.609610485E+00
860, 4.879272543E-03, 1.132246340E-03, 5.605645959E+00
861, 4.833119921E-03, 1.183986082E-03, 5.601958901E+00
862, 4.787009209E-03, 1.235051430E-03, 5.598425229E+00
863, 4.740896169E-03, 1.285671839E-03, 5.595094632E+00
864, 4.694317002E-03, 1.334986533E-03, 5.591975522E+00
865, 4.647385795E-03, 1.384061063E-03, 5.589033067E+00
866, 4.600277171E-03, 1.433321624E-03, 5.586249056E+00
867, 4.552986939E-03, 1.482688705E-03, 5.583619159E+00
868, 4.505529068E-03, 1.532122958E-03, 5.581136757E+00
869, 4.457836505E-03, 1.581453835E-03, 5.578792080E+00
870, 4.410501570E-03, 1.630805084E-03, 5.576595496E+00
871, 4.363981076E-03, 1.680135028E-03, 5.574546795E+00
872, 4.316976294E-03, 1.729432144E-03, 5.572603305E+00
873, 4.175494425E-03, 1.777715399E-03, 5.568539903E+00
874, 4.222594202E-03, 1.728233416E-03, 5.570280392E+00
875, 4.269635770E-03, 1.728766481E-03, 5.571436105E+00
876, 3.749203403E-03, 1.424167072E-03, 5.560917831E+00
877, 3.701686626E-03, 1.374161686E-03, 5.559970662E+00
878, 3.796764417E-03, 1.473928452E-03, 5.561831416E+00
879, 3.843933577E-03, 1.523885876E-03, 5.562695769E+00
880, 3.938185517E-03, 1.624895725E-03, 5.564281414E+00
881, 3.985910211E-03, 1.675354317E-03, 5.565017667E+00
882, 4.033583216E-03, 1.725809067E-03, 5.565703263E+00
883, 4.080963321E-03, 1.776403864E-03, 5.566327107E+00
884, 4.128273111E-03, 1.827160595E-03, 5.566890630E+00
885, 5.774999969E-03, 2.249999961E-04, 5.728517393E+00
886, 5.824999884E-03, 1.749999938E-04, 5.738828074E+00
887, 5.874999799E-03, 1.249999914E-04, 5.749522599E+00
888, 5.925000180E-03, 7.499999629E-05, 5.760615359E+00
889, 5.974999629E-03, 2.499999937E-05, 5.772145186E+00
890, 5.774999969E-03, 2.749999985E-04, 5.727299887E+00
891, 5.725000054E-03, 3.249999718E-04, 5.717227201E+00
892, 5.675000139E-03, 3.750000033E-04, 5.707570250E+00
893, 5.625000224E-03, 4.250000056E-04, 5.698327551E+00
894, 5.574999843E-03, 4.750000080E-04, 5.689495674E+00
895, 5.525000393E-03, 5.249999813E-04, 5.681069439E+00
896, 5.475000013E-03, 5.750000128E-04, 5.673042101E+00
897, 5.424999632E-03, 6.249999860E-04, 5.665405492E+00
898, 5.375000183E-03, 6.749999593E-04, 5.658150131E+00
899, 5.324999802E-03, 7.249999908E-04, 5.651265276E+00
900, 5.274999887E-03, 7.749999641E-04, 5.644738954E+00
901, 5.224999972E-03, 8.249999955E-04, 5.638557969E+00
902, 5.175000057E-03, 8.750000270E-04, 5.632708588E+00
903, 5.124990363E-03, 9.253883618E-04, 5.627163317E+00
904, 5.074979272E-03, 9.764847346E-04, 5.621908389E+00
905, 5.025106948E-03, 1.027869992E-03, 5.616972277E+00
906, 4.975771997E-03, 1.079668873E-03, 5.612391815E+00
907, 4.927777220E-03, 1.132183475E-03, 5.608192672E+00
908, 4.880954046E-03, 1.184296445E-03, 5.604284566E+00
909, 4.834581167E-03, 1.235803706E-03, 5.600572271E+00
910, 4.788259510E-03, 1.286885352E-03, 5.597077947E+00
911, 4.741583951E-03, 1.336791553E-03, 5.593813629E+00
912, 4.694507923E-03, 1.385246404E-03, 5.590763973E+00
913, 4.647393245E-03, 1.434032340E-03, 5.587885190E+00
914, 4.600097425E-03, 1.483282424E-03, 5.585161342E+00
915, 4.552800208E-03, 1.532673137E-03, 5.582593082E+00
916, 4.505163059E-03, 1.582067576E-03, 5.580166744E+00
917, 4.457458854E-03, 1.631477149E-03, 5.577884783E+00
918, 4.410779104E-03, 1.680829213E-03, 5.575765155E+00
919, 4.364154767E-03, 1.730164746E-03, 5.573773703E+00
920, 4.317167215E-03, 1.779423561E-03, 5.571891404E+00
921, 4.175409675E-03, 1.827702275E-03, 5.567960460E+00
922, 4.222631920E-03, 1.778234495E-03, 5.569651224E+00
923, 4.269854631E-03, 1.778785838E-03, 5.570767643E+00
924, 3.749446711E-03, 1.474373857E-03, 5.560580899E+00
925, 3.701822599E-03, 1.424245536E-03, 5.559652792E+00
926, 3.796644043E-03, 1.523988438E-03, 5.561465068E+00
927, 3.938373178E-03, 1.674853149E-03, 5.563851745E+00
928, 3.986235708E-03, 1.725284965E-03, 5.564568015E+00
929, 4.033766687E-03, 1.775776152E-03, 5.565225181E+00
930, 4.081100691E-03, 1.826410764E-03, 5.565823899E+00
931, 4.128499888E-03, 1.877091127E-03, 5.566367635E+00
932, 5.824999884E-03, 2.249999961E-04, 5.737787664E+00
933, 5.874999799E-03, 1.750000083E-04, 5.748687695E+00
934, 5.925000180E-03, 1.250000059E-04, 5.759996259E+00
935, 5.975000095E-03, 7.499999629E-05, 5.771728750E+00
936, 6.025000010E-03, 2.499999937E-05, 5.783926702E+00
937, 5.824999884E-03, 2.749999985E-04, 5.736493018E+00
938, 5.774999969E-03, 3.250000009E-04, 5.725846355E+00
939, 5.725000054E-03, 3.750000033E-04, 5.715642038E+00
940, 5.675000139E-03, 4.250000056E-04, 5.705878440E+00
941, 5.625000224E-03, 4.750000371E-04, 5.696551868E+00
942, 5.574999843E-03, 5.249999813E-04, 5.687656776E+00
943, 5.525000393E-03, 5.750000128E-04, 5.679185957E+00
944, 5.475000013E-03, 6.249999860E-04, 5.671130695E+00
945, 5.424999632E-03, 6.750000175E-04, 5.663480870E+00
946, 5.375000183E-03, 7.249999908E-04, 5.656224996E+00
947, 5.324999802E-03, 7.749999641E-04, 5.649350179E+00
948, 5.274999887E-03, 8.249999955E-04, 5.642842272E+00
949, 5.224999972E-03, 8.749999688E-04, 5.636686536E+00
950, 5.174971186E-03, 9.253975004E-04, 5.630851799E+00
951, 5.124847405E-03, 9.765526629E-04, 5.625317008E+00
952, 5.074819084E-03, 1.028008177E-03, 5.620119096E+00
953, 5.025052465E-03, 1.079724287E-03, 5.615285959E+00
954, 4.976373166E-03, 1.132108620E-03, 5.610841404E+00
955, 4.928882699E-03, 1.184412860E-03, 5.606708721E+00
956, 4.882119130E-03, 1.236230251E-03, 5.602801138E+00
957, 4.835528322E-03, 1.287504798E-03, 5.599134820E+00
958, 4.788836464E-03, 1.338249887E-03, 5.595708962E+00
959, 4.741706885E-03, 1.387227792E-03, 5.592521822E+00
960, 4.694526084E-03, 1.435260172E-03, 5.589547646E+00
961, 4.647329915E-03, 1.484107575E-03, 5.586731337E+00
962, 4.600059707E-03, 1.533287694E-03, 5.584072159E+00
963, 4.552554339E-03, 1.582723577E-03, 5.581564484E+00
964, 4.504907876E-03, 1.631976222E-03, 5.579207407E+00
965, 4.457666539E-03, 1.681480324E-03, 5.577002108E+00
966, 4.411217757E-03, 1.730809454E-03, 5.574949753E+00
967, 4.364398774E-03, 1.780112390E-03, 5.573015234E+00
968, 4.317486659E-03, 1.829340821E-03, 5.571193762E+00
969, 4.175640643E-03, 1.877610572E-03, 5.567400882E+00
970, 4.222654738E-03, 1.828099950E-03, 5.569034515E+00
971, 4.270089790E-03, 1.828660257E-03, 5.570115907E+00
972, 3.749432974E-03, 1.524405670E-03, 5.560241969E+00
973, 3.702053335E-03, 1.474366058E-03, 5.559339857E+00
974, 4.033989273E-03, 1.825784217E-03, 5.564757820E+00
975, 4.081287887E-03, 1.876439201E-03, 5.565334470E+00
976, 4.128563218E-03, 1.927015954E-03, 5.565856397E+00
977, 5.874999799E-03, 2.249999961E-04, 5.747581391E+00
978, 5.925000180E-03, 1.749999938E-04, 5.759108514E+00
979, 5.975000095E-03, 1.249999914E-04, 5.771070484E+00
980, 6.025000010E-03, 7.499999629E-05, 5.783483766E+00
981, 6.075000390E-03, 2.499999937E-05, 5.796392781E+00
982, 5.874999799E-03, 2.749999985E-04, 5.746204730E+00
983, 5.824999884E-03, 3.249999718E-04, 5.734947385E+00
984, 5.774999969E-03, 3.750000033E-04, 5.724160730E+00
985, 5.725000054E-03, 4.250000056E-04, 5.713842976E+00
986, 5.675000139E-03, 4.750000080E-04, 5.703990145E+00
987, 5.625000224E-03, 5.249999813E-04, 5.694596296E+00
988, 5.574999843E-03, 5.750000128E-04, 5.685653720E+00
989, 5.525000393E-03, 6.249999860E-04, 5.677153116E+00
990, 5.475000013E-03, 6.749999593E-04, 5.669083684E+00
991, 5.424999632E-03, 7.249999908E-04, 5.661433151E+00
992, 5.375000183E-03, 7.749999641E-04, 5.654187656E+00
993, 5.324999802E-03, 8.249999955E-04, 5.647332155E+00
994, 5.275010131E-03, 8.751525311E-04, 5.640848820E+00
995, 5.224965513E-03, 9.254141478E-04, 5.634709022E+00
996, 5.174713209E-03, 9.765849682E-04, 5.628876067E+00
997, 5.124443211E-03, 1.028198865E-03, 5.623390121E+00
998, 5.074379500E-03, 1.080045127E-03, 5.618289241E+00
999, 5.024996120E-03, 1.132218400E-03, 5.613583129E+00
1000, 4.976892378E-03, 1.184692257E-03, 5.609210412E+00
1001, 4.929633345E-03, 1.236445387E-03, 5.605100994E+00
1002, 4.882825073E-03, 1.287881983E-03, 5.601260432E+00
1003, 4.835999105E-03, 1.338985050E-03, 5.597673548E+00
1004, 4.788961262E-03, 1.389036770E-03, 5.594329969E+00
1005, 4.741680343E-03, 1.437343890E-03, 5.591225147E+00
1006, 4.694532137E-03, 1.485293149E-03, 5.588321417E+00
1007, 4.647238646E-03, 1.534172450E-03, 5.585571886E+00
1008, 4.599870648E-03, 1.583354315E-03, 5.582980866E+00
1009, 4.552449100E-03, 1.632656786E-03, 5.580546861E+00
1010, 4.505006596E-03, 1.682002330E-03, 5.578263466E+00
1011, 4.458334297E-03, 1.731451135E-03, 5.576139140E+00
1012, 4.411706235E-03, 1.780758379E-03, 5.574150298E+00
1013, 4.364729393E-03, 1.830069348E-03, 5.572273799E+00
1014, 4.317536484E-03, 1.879294170E-03, 5.570505294E+00
1015, 4.175868351E-03, 1.927570673E-03, 5.566853144E+00
1016, 4.222907592E-03, 1.878089155E-03, 5.568436691E+00
1017, 4.270261619E-03, 1.878658775E-03, 5.569471250E+00
1018, 4.034121521E-03, 1.875845250E-03, 5.564300560E+00
1019, 4.081381485E-03, 1.926446799E-03, 5.564858104E+00
1020, 4.128660541E-03, 1.976959174E-03, 5.565351878E+00
1021, 5.925000180E-03, 2.249999961E-04, 5.757932148E+00
1022, 5.975000095E-03, 1.750000083E-04, 5.770126554E+00
1023, 6.025000010E-03, 1.250000059E-04, 5.782783856E+00
1024, 6.074999925E-03, 7.499999629E-05, 5.795921662E+00
1025, 6.124999840E-03, 2.499999937E-05, 5.809587506E+00
1026, 5.924999714E-03, 2.749999985E-04, 5.756468285E+00
1027, 5.874999799E-03, 3.250000009E-04, 5.744561178E+00
1028, 5.824999884E-03, 3.750000033E-04, 5.733154956E+00
1029, 5.774999969E-03, 4.250000056E-04, 5.722247654E+00
1030, 5.725000054E-03, 4.750000371E-04, 5.711834979E+00
1031, 5.675000139E-03, 5.249999813E-04, 5.701910557E+00
1032, 5.625000224E-03, 5.750000128E-04, 5.692466145E+00
1033, 5.574999843E-03, 6.249999860E-04, 5.683491809E+00
1034, 5.525000393E-03, 6.750000175E-04, 5.674976023E+00
1035, 5.475000013E-03, 7.249999908E-04, 5.666905678E+00
1036, 5.424999632E-03, 7.749999641E-04, 5.659265959E+00
1037, 5.375000183E-03, 8.249999955E-04, 5.652040685E+00
1038, 5.325011909E-03, 8.753116126E-04, 5.645199875E+00
1039, 5.275005940E-03, 9.256252088E-04, 5.638736522E+00
1040, 5.224623252E-03, 9.766067378E-04, 5.632598717E+00
1041, 5.173969548E-03, 1.028399798E-03, 5.626796449E+00
1042, 5.123514216E-03, 1.080483897E-03, 5.621397715E+00
1043, 5.073593929E-03, 1.132503268E-03, 5.616424872E+00
1044, 5.024845246E-03, 1.184908673E-03, 5.611805049E+00
1045, 4.977134522E-03, 1.236802898E-03, 5.607480189E+00
1046, 4.930087365E-03, 1.288073836E-03, 5.603462097E+00
1047, 4.883176647E-03, 1.339241280E-03, 5.599707370E+00
1048, 4.836122040E-03, 1.389966928E-03, 5.596199620E+00
1049, 4.788858350E-03, 1.439374872E-03, 5.592941151E+00
1050, 4.741590936E-03, 1.487400266E-03, 5.589921425E+00
1051, 4.694464151E-03, 1.535369782E-03, 5.587093449E+00
1052, 4.647106864E-03, 1.584121725E-03, 5.584415655E+00
1053, 4.599853419E-03, 1.633325592E-03, 5.581901652E+00
1054, 4.552558064E-03, 1.682619797E-03, 5.579543233E+00
1055, 4.505441524E-03, 1.732043107E-03, 5.577338547E+00
1056, 4.458981566E-03, 1.781395520E-03, 5.575287712E+00
1057, 4.411896691E-03, 1.830718014E-03, 5.573352077E+00
1058, 4.364704248E-03, 1.879949472E-03, 5.571533777E+00
1059, 4.317755811E-03, 1.929288148E-03, 5.569825858E+00
1060, 4.176156130E-03, 1.977483742E-03, 5.566311888E+00
1061, 4.223132040E-03, 1.928163110E-03, 5.567847179E+00
1062, 4.270371050E-03, 1.928747864E-03, 5.568836415E+00
1063, 4.034088459E-03, 1.925890334E-03, 5.563854541E+00
1064, 4.081419203E-03, 1.976416912E-03, 5.564391728E+00
1065, 4.129108042E-03, 2.026884118E-03, 5.564839875E+00
1066, 5.975000095E-03, 2.249999961E-04, 5.768875689E+00
1067, 6.025000010E-03, 1.749999938E-04, 5.781780182E+00
1068, 6.074999925E-03, 1.249999914E-04, 5.795177472E+00
1069, 6.124999840E-03, 7.499999629E-05, 5.809086406E+00
1070, 6.175000221E-03, 2.499999937E-05, 5.823557870E+00
1071, 5.974999629E-03, 2.749999985E-04, 5.767319101E+00
1072, 5.925000180E-03, 3.249999718E-04, 5.754720621E+00
1073, 5.874999799E-03, 3.750000033E-04, 5.742655200E+00
1074, 5.824999884E-03, 4.250000056E-04, 5.731120675E+00
1075, 5.774999969E-03, 4.750000080E-04, 5.720112412E+00
1076, 5.725000054E-03, 5.249999813E-04, 5.709623569E+00
1077, 5.675000139E-03, 5.750000128E-04, 5.699645320E+00
1078, 5.625000224E-03, 6.249999860E-04, 5.690167048E+00
1079, 5.574999843E-03, 6.749999593E-04, 5.681176452E+00
1080, 5.525000393E-03, 7.249999908E-04, 5.672659545E+00
1081, 5.475000013E-03, 7.749999641E-04, 5.664600539E+00
1082, 5.424999632E-03, 8.249999955E-04, 5.656982026E+00
1083, 5.374986213E-03, 8.752959548E-04, 5.649769647E+00
1084, 5.324976984E-03, 9.260740480E-04, 5.642950165E+00
1085, 5.274503026E-03, 9.768602904E-04, 5.636484190E+00
1086, 5.223546643E-03, 1.028528088E-03, 5.630353285E+00
1087, 5.172541831E-03, 1.080831396E-03, 5.624627413E+00
1088, 5.122087896E-03, 1.133055077E-03, 5.619365519E+00
1089, 5.072802305E-03, 1.185004250E-03, 5.614498955E+00
1090, 5.024660379E-03, 1.237068325E-03, 5.609942458E+00
1091, 4.977322184E-03, 1.288277097E-03, 5.605728427E+00
1092, 4.930374213E-03, 1.339178998E-03, 5.601816484E+00
1093, 4.883299582E-03, 1.390164718E-03, 5.598150314E+00
1094, 4.836048465E-03, 1.440348104E-03, 5.594730087E+00
1095, 4.788676277E-03, 1.489466755E-03, 5.591552063E+00
1096, 4.741548095E-03, 1.537431031E-03, 5.588615174E+00
1097, 4.694322590E-03, 1.585424994E-03, 5.585863560E+00
1098, 4.647064954E-03, 1.634030952E-03, 5.583270791E+00
1099, 4.600132350E-03, 1.683253911E-03, 5.580839081E+00
1100, 4.552844912E-03, 1.732633915E-03, 5.578554810E+00
1101, 4.506165162E-03, 1.782017411E-03, 5.576432160E+00
1102, 4.459196236E-03, 1.831350848E-03, 5.574439979E+00
1103, 4.412014503E-03, 1.880592550E-03, 5.572568350E+00
1104, 4.364922177E-03, 1.929847291E-03, 5.570810799E+00
1105, 4.318256862E-03, 1.979241380E-03, 5.569147209E+00
1106, 4.176572897E-03, 2.027411712E-03, 5.565749690E+00
1107, 4.223573487E-03, 1.978103537E-03, 5.567263733E+00
1108, 4.270812497E-03, 1.978699351E-03, 5.568205470E+00
1109, 4.033992067E-03, 1.975902822E-03, 5.563421680E+00
1110, 4.081754014E-03, 2.026347443E-03, 5.563922376E+00
1111, 6.025000010E-03, 2.249999961E-04, 5.780450095E+00
1112, 6.074999925E-03, 1.750000083E-04, 5.794110267E+00
1113, 6.124999840E-03, 1.250000059E-04, 5.808295128E+00
1114, 6.174999755E-03, 7.499999629E-05, 5.823024849E+00
1115, 6.025000010E-03, 2.749999985E-04, 5.778794902E+00
1116, 5.974999629E-03, 3.250000009E-04, 5.765460732E+00
1117, 5.925000180E-03, 3.750000033E-04, 5.752693913E+00
1118, 5.874999799E-03, 4.250000056E-04, 5.740492060E+00
1119, 5.824999884E-03, 4.750000371E-04, 5.728850166E+00
1120, 5.774999969E-03, 5.249999813E-04, 5.717760879E+00
1121, 5.725000054E-03, 5.750000128E-04, 5.707214746E+00
1122, 5.675000139E-03, 6.249999860E-04, 5.697200409E+00
1123, 5.625000224E-03, 6.750000175E-04, 5.687704730E+00
1124, 5.574999843E-03, 7.249999908E-04, 5.678712782E+00
1125, 5.525000393E-03, 7.749999641E-04, 5.670207725E+00
1126, 5.475000013E-03, 8.249999955E-04, 5.662171032E+00
1127, 5.424953531E-03, 8.753278526E-04, 5.654563351E+00
1128, 5.374909379E-03, 9.262846434E-04, 5.647353874E+00
1129, 5.324383732E-03, 9.774728678E-04, 5.640516345E+00
1130, 5.273169372E-03, 1.028827857E-03, 5.634062827E+00
1131, 5.221637897E-03, 1.080887509E-03, 5.628016592E+00
1132, 5.170529708E-03, 1.133465674E-03, 5.622425271E+00
1133, 5.120769143E-03, 1.185362227E-03, 5.617288974E+00
1134, 5.072263535E-03, 1.237131190E-03, 5.612508635E+00
1135, 5.024543032E-03, 1.288550207E-03, 5.608076404E+00
1136, 4.977457225E-03, 1.339234645E-03, 5.603987279E+00
1137, 4.930534400E-03, 1.389791258E-03, 5.600173321E+00
1138, 4.883262794E-03, 1.440451830E-03, 5.596591841E+00
1139, 4.835925065E-03, 1.490390860E-03, 5.593259552E+00
1140, 4.788581282E-03, 1.539473771E-03, 5.590167534E+00
1141, 4.741444718E-03, 1.587497070E-03, 5.587309198E+00
1142, 4.694190808E-03, 1.635348424E-03, 5.584641220E+00
1143, 4.647443537E-03, 1.684014453E-03, 5.582142019E+00
1144, 4.600389395E-03, 1.733261161E-03, 5.579787883E+00
1145, 4.553364124E-03, 1.782676554E-03, 5.577585487E+00
1146, 4.506617319E-03, 1.832000795E-03, 5.575532832E+00
1147, 4.459459335E-03, 1.881270553E-03, 5.573605237E+00
1148, 4.412177019E-03, 1.930480707E-03, 5.571790646E+00
1149, 4.365486093E-03, 1.979836263E-03, 5.570073601E+00
1150, 4.318490159E-03, 2.029238269E-03, 5.568407215E+00
1151, 4.223928787E-03, 2.028028481E-03, 5.566646258E+00
1152, 4.271170124E-03, 2.028644318E-03, 5.567531288E+00
1153, 6.074999925E-03, 2.249999961E-04, 5.792695929E+00
1154, 6.124999840E-03, 1.749999938E-04, 5.807160356E+00
1155, 6.174999755E-03, 1.249999914E-04, 5.822183488E+00
1156, 6.075000390E-03, 2.749999985E-04, 5.790935874E+00
1157, 6.025000010E-03, 3.249999718E-04, 5.776818812E+00
1158, 5.974999629E-03, 3.750000033E-04, 5.763305655E+00
1159, 5.925000180E-03, 4.250000056E-04, 5.750393770E+00
1160, 5.874999799E-03, 4.750000080E-04, 5.738077745E+00
1161, 5.824999884E-03, 5.249999813E-04, 5.726349678E+00
1162, 5.774999969E-03, 5.750000128E-04, 5.715199434E+00
1163, 5.725000054E-03, 6.249999860E-04, 5.704614855E+00
1164, 5.675000139E-03, 6.749999593E-04, 5.694581889E+00
1165, 5.625000224E-03, 7.249999908E-04, 5.685084606E+00
1166, 5.574999843E-03, 7.749999641E-04, 5.676104996E+00
1167, 5.525000393E-03, 8.249999955E-04, 5.667623290E+00
1168, 5.474927370E-03, 8.753244183E-04, 5.659591537E+00
1169, 5.424808245E-03, 9.263482643E-04, 5.651984144E+00
1170, 5.374448840E-03, 9.779386455E-04, 5.644778718E+00
1171, 5.322873127E-03, 1.029430423E-03, 5.637944044E+00
1172, 5.270872731E-03, 1.081058523E-03, 5.631562030E+00
1173, 5.219100975E-03, 1.133454032E-03, 5.625636632E+00
1174, 5.168640520E-03, 1.185815083E-03, 5.620179818E+00
1175, 5.119857844E-03, 1.237375545E-03, 5.615159492E+00
1176, 5.071846303E-03, 1.288766973E-03, 5.610503703E+00
1177, 5.024503917E-03, 1.339549897E-03, 5.606211824E+00
1178, 4.977513570E-03, 1.389572863E-03, 5.602248611E+00
1179, 4.930454306E-03, 1.440018881E-03, 5.598526012E+00
1180, 4.883157089E-03, 1.490459428E-03, 5.595033863E+00
1181, 4.835800268E-03, 1.540362020E-03, 5.591788643E+00
1182, 4.788530990E-03, 1.589406049E-03, 5.588786298E+00
1183, 4.741427023E-03, 1.637475914E-03, 5.586016129E+00
1184, 4.694508854E-03, 1.685285941E-03, 5.583442328E+00
1185, 4.647722933E-03, 1.734057674E-03, 5.581021745E+00
1186, 4.600611515E-03, 1.783335232E-03, 5.578744514E+00
1187, 4.553719424E-03, 1.832594746E-03, 5.576624364E+00
1188, 4.506833851E-03, 1.881945995E-03, 5.574640738E+00
1189, 4.459567834E-03, 1.931204926E-03, 5.572768812E+00
1190, 4.412431736E-03, 1.980438828E-03, 5.570992854E+00
1191, 4.365596920E-03, 2.029933268E-03, 5.569269624E+00
1192, 4.318371415E-03, 2.079206984E-03, 5.567569640E+00
1193, 4.271170590E-03, 2.078619320E-03, 5.566765311E+00
1194, 6.124999840E-03, 2.249999961E-04, 5.805656415E+00
1195, 6.174999755E-03, 1.750000083E-04, 5.820976853E+00
1196, 6.125000305E-03, 2.749999985E-04, 5.803784831E+00
1197, 6.075000390E-03, 3.250000009E-04, 5.788834590E+00
1198, 6.025000010E-03, 3.750000033E-04, 5.774527228E+00
1199, 5.974999629E-03, 4.250000056E-04, 5.760859839E+00
1200, 5.925000180E-03, 4.750000371E-04, 5.747826565E+00
1201, 5.874999799E-03, 5.249999813E-04, 5.735418906E+00
1202, 5.824999884E-03, 5.750000128E-04, 5.723625996E+00
1203, 5.774999969E-03, 6.249999860E-04, 5.712434819E+00
1204, 5.725000054E-03, 6.750000175E-04, 5.701830330E+00
1205, 5.675000139E-03, 7.249999908E-04, 5.691795477E+00
1206, 5.625000224E-03, 7.749999641E-04, 5.682311075E+00
1207, 5.574999843E-03, 8.249999955E-04, 5.673355895E+00
1208, 5.524958950E-03, 8.751333808E-04, 5.664890182E+00
1209, 5.474731326E-03, 9.261294035E-04, 5.656850418E+00
1210, 5.424387753E-03, 9.780742694E-04, 5.649238365E+00
1211, 5.372986663E-03, 1.030073268E-03, 5.642026539E+00
1212, 5.320220720E-03, 1.081720693E-03, 5.635243931E+00
1213, 5.267788190E-03, 1.133615617E-03, 5.628982240E+00
1214, 5.216629710E-03, 1.186033362E-03, 5.623202696E+00
1215, 5.167372059E-03, 1.237809192E-03, 5.617899311E+00
1216, 5.119206849E-03, 1.289116917E-03, 5.613018873E+00
1217, 5.071615800E-03, 1.340119983E-03, 5.608511833E+00
1218, 5.024549551E-03, 1.389949466E-03, 5.604367646E+00
1219, 4.977432080E-03, 1.439638087E-03, 5.600499611E+00
1220, 4.930276424E-03, 1.490035211E-03, 5.596865984E+00
1221, 4.883030895E-03, 1.540457364E-03, 5.593471303E+00
1222, 4.835689906E-03, 1.590349362E-03, 5.590320040E+00
1223, 4.788606428E-03, 1.639316324E-03, 5.587417360E+00
1224, 4.741636571E-03, 1.687304466E-03, 5.584742637E+00
1225, 4.694859032E-03, 1.735238358E-03, 5.582255320E+00
1226, 4.647860304E-03, 1.784038846E-03, 5.579912937E+00
1227, 4.600790329E-03, 1.833254588E-03, 5.577719368E+00
1228, 4.554026294E-03, 1.882510609E-03, 5.575674478E+00
1229, 4.506874830E-03, 1.931917155E-03, 5.573742974E+00
1230, 4.459440708E-03, 1.981134526E-03, 5.571901541E+00
1231, 4.412464797E-03, 2.030542120E-03, 5.570113008E+00
1232, 4.365300294E-03, 2.079989528E-03, 5.568348408E+00
1233, 4.318316001E-03, 2.129135653E-03, 5.566657820E+00
1234, 6.174999755E-03, 2.249999961E-04, 5.819377604E+00
1235, 6.175000221E-03, 2.749999985E-04, 5.817387396E+00
1236, 6.124999840E-03, 3.249999718E-04, 5.801550392E+00
1237, 6.075000390E-03, 3.750000033E-04, 5.786397836E+00
1238, 6.025000010E-03, 4.250000056E-04, 5.771926510E+00
1239, 5.974999629E-03, 4.750000080E-04, 5.758130071E+00
1240, 5.925000180E-03, 5.249999813E-04, 5.744999374E+00
1241, 5.874999799E-03, 5.750000128E-04, 5.732522760E+00
1242, 5.824999884E-03, 6.249999860E-04, 5.720686287E+00
1243, 5.774999969E-03, 6.749999593E-04, 5.709473856E+00
1244, 5.725000054E-03, 7.249999908E-04, 5.698867143E+00
1245, 5.675000139E-03, 7.749999641E-04, 5.688845862E+00
1246, 5.625000224E-03, 8.249999955E-04, 5.679387109E+00
1247, 5.574999843E-03, 8.750000270E-04, 5.670467150E+00
1248, 5.524798762E-03, 9.255409823E-04, 5.662013735E+00
1249, 5.474338308E-03, 9.773710044E-04, 5.653965550E+00
1250, 5.423356313E-03, 1.030407613E-03, 5.646335237E+00
1251, 5.369812716E-03, 1.082670409E-03, 5.639106073E+00
1252, 5.316419527E-03, 1.134451362E-03, 5.632447053E+00
1253, 5.264677107E-03, 1.186400186E-03, 5.626346766E+00
1254, 5.214874167E-03, 1.238328521E-03, 5.620744097E+00
1255, 5.166513380E-03, 1.289620297E-03, 5.615614857E+00
1256, 5.118746776E-03, 1.340621267E-03, 5.610882341E+00
1257, 5.071610212E-03, 1.390701393E-03, 5.606540686E+00
1258, 5.024568178E-03, 1.439973246E-03, 5.602520647E+00
1259, 4.977287259E-03, 1.489683054E-03, 5.598744618E+00
1260, 4.930145573E-03, 1.540039433E-03, 5.595208834E+00
1261, 4.882837180E-03, 1.590483123E-03, 5.591908012E+00
1262, 4.835703876E-03, 1.640330884E-03, 5.588862073E+00
1263, 4.788784310E-03, 1.689170953E-03, 5.586062289E+00
1264, 4.741895478E-03, 1.737149782E-03, 5.583481856E+00
1265, 4.695083480E-03, 1.785097062E-03, 5.581082853E+00
1266, 4.648187663E-03, 1.834012452E-03, 5.578823668E+00
1267, 4.601105582E-03, 1.883140299E-03, 5.576706875E+00
1268, 4.554187413E-03, 1.932560233E-03, 5.574715103E+00
1269, 4.506657366E-03, 1.981846523E-03, 5.572807108E+00
1270, 4.459362943E-03, 2.031164244E-03, 5.570948528E+00
1271, 4.412194248E-03, 2.080698265E-03, 5.569115187E+00
1272, 4.365271889E-03, 2.129881643E-03, 5.567365829E+00
1273, 6.175000221E-03, 3.250000009E-04, 5.815011336E+00
1274, 6.124999840E-03, 3.750000033E-04, 5.798959244E+00
1275, 6.075000390E-03, 4.250000056E-04, 5.783632389E+00
1276, 6.025000010E-03, 4.750000371E-04, 5.769023885E+00
1277, 5.974999629E-03, 5.249999813E-04, 5.755123884E+00
1278, 5.925000180E-03, 5.750000128E-04, 5.741919876E+00
1279, 5.874999799E-03, 6.249999860E-04, 5.729396922E+00
1280, 5.824999884E-03, 6.750000175E-04, 5.717537779E+00
1281, 5.774999969E-03, 7.249999908E-04, 5.706322812E+00
1282, 5.725000054E-03, 7.749999641E-04, 5.695730471E+00
1283, 5.675000139E-03, 8.249999955E-04, 5.685736070E+00
1284, 5.625000224E-03, 8.749999688E-04, 5.676314410E+00
1285, 5.574921612E-03, 9.251380106E-04, 5.667420076E+00
1286, 5.524525885E-03, 9.761800757E-04, 5.658986074E+00
1287, 5.473525729E-03, 1.029753475E-03, 5.650919042E+00
1288, 5.419936031E-03, 1.083565294E-03, 5.643182344E+00
1289, 5.365088582E-03, 1.135554514E-03, 5.636033964E+00
1290, 5.312576890E-03, 1.187237911E-03, 5.629576253E+00
1291, 5.262367893E-03, 1.238916069E-03, 5.623683414E+00
1292, 5.213747732E-03, 1.290301676E-03, 5.618294209E+00
1293, 5.165946670E-03, 1.341224532E-03, 5.613343882E+00
1294, 5.118610803E-03, 1.391408499E-03, 5.608784723E+00
1295, 5.071720574E-03, 1.440782915E-03, 5.604582894E+00
1296, 5.024487618E-03, 1.489991206E-03, 5.600660402E+00
1297, 4.977155477E-03, 1.539708232E-03, 5.596984296E+00
1298, 4.929911811E-03, 1.589990221E-03, 5.593549475E+00
1299, 4.882767797E-03, 1.640458708E-03, 5.590356853E+00
1300, 4.835927859E-03, 1.690169098E-03, 5.587423054E+00
1301, 4.789008293E-03, 1.739039319E-03, 5.584721480E+00
1302, 4.742201883E-03, 1.786919427E-03, 5.582238266E+00
1303, 4.695418291E-03, 1.835036906E-03, 5.579924540E+00
1304, 4.648486152E-03, 1.884000027E-03, 5.577742140E+00
1305, 4.601349123E-03, 1.933177584E-03, 5.575682058E+00
1306, 4.554083105E-03, 1.982548041E-03, 5.573708077E+00
1307, 4.506374244E-03, 2.031802200E-03, 5.571773750E+00
1308, 4.459260032E-03, 2.081255894E-03, 5.569870054E+00
1309, 4.412326496E-03, 2.130607609E-03, 5.568057286E+00
1310, 6.175000221E-03, 3.750000033E-04, 5.812255963E+00
1311, 6.124999840E-03, 4.250000056E-04, 5.796018601E+00
1312, 6.075000390E-03, 4.750000080E-04, 5.780545946E+00
1313, 6.025000010E-03, 5.249999813E-04, 5.765827371E+00
1314, 5.974999629E-03, 5.750000128E-04, 5.751849449E+00
1315, 5.925000180E-03, 6.249999860E-04, 5.738596170E+00
1316, 5.874999799E-03, 6.749999593E-04, 5.726049067E+00
1317, 5.824999884E-03, 7.249999908E-04, 5.714187150E+00
1318, 5.774999969E-03, 7.749999641E-04, 5.702987344E+00
1319, 5.725000054E-03, 8.249999955E-04, 5.692423215E+00
1320, 5.675000139E-03, 8.750000270E-04, 5.682468044E+00
1321, 5.625000224E-03, 9.250000585E-04, 5.673098308E+00
1322, 5.574804265E-03, 9.753701743E-04, 5.664252324E+00
1323, 5.523831584E-03, 1.027702121E-03, 5.655766856E+00
1324, 5.470854696E-03, 1.083823503E-03, 5.647526405E+00
1325, 5.413881969E-03, 1.136841602E-03, 5.639805479E+00
1326, 5.360451061E-03, 1.188275870E-03, 5.632951575E+00
1327, 5.309795029E-03, 1.239717705E-03, 5.626743857E+00
1328, 5.261002574E-03, 1.290979679E-03, 5.621080804E+00
1329, 5.213087890E-03, 1.341879601E-03, 5.615880521E+00
1330, 5.165723618E-03, 1.392122242E-03, 5.611105378E+00
1331, 5.118713714E-03, 1.441623550E-03, 5.606702363E+00
1332, 5.071626510E-03, 1.490797498E-03, 5.602609325E+00
1333, 5.024324171E-03, 1.540021389E-03, 5.598791022E+00
1334, 4.976963159E-03, 1.589670312E-03, 5.595227349E+00
1335, 4.929809365E-03, 1.639886643E-03, 5.591908438E+00
1336, 4.883062094E-03, 1.690287143E-03, 5.588835243E+00
1337, 4.836276174E-03, 1.739979140E-03, 5.586005468E+00
1338, 4.789351486E-03, 1.788819907E-03, 5.583403023E+00
1339, 4.742546007E-03, 1.836644718E-03, 5.581010879E+00
1340, 4.695720971E-03, 1.884985715E-03, 5.578770101E+00
1341, 4.648563918E-03, 1.933965017E-03, 5.576642994E+00
1342, 4.601383116E-03, 1.983217429E-03, 5.574600503E+00
1343, 4.553730134E-03, 2.032504417E-03, 5.572588594E+00
1344, 4.506293684E-03, 2.081832848E-03, 5.570608749E+00
1345, 4.459427204E-03, 2.131206449E-03, 5.568734182E+00
1346, 6.175000221E-03, 4.250000056E-04, 5.809128987E+00
1347, 6.124999840E-03, 4.750000371E-04, 5.792736673E+00
1348, 6.075000390E-03, 5.249999813E-04, 5.777147042E+00
1349, 6.025000010E-03, 5.750000128E-04, 5.762345663E+00
1350, 5.974999629E-03, 6.249999860E-04, 5.748315377E+00
1351, 5.925000180E-03, 6.750000175E-04, 5.735036408E+00
1352, 5.874999799E-03, 7.249999908E-04, 5.722486313E+00
1353, 5.824999884E-03, 7.749999641E-04, 5.710640353E+00
1354, 5.774999969E-03, 8.249999955E-04, 5.699470298E+00
1355, 5.725000054E-03, 8.749999688E-04, 5.688947847E+00
1356, 5.675000139E-03, 9.250000003E-04, 5.679047882E+00
1357, 5.625000224E-03, 9.750000318E-04, 5.669754554E+00
1358, 5.574654788E-03, 1.025539590E-03, 5.660978621E+00
1359, 5.523961969E-03, 1.079006819E-03, 5.652534248E+00
1360, 5.463014357E-03, 1.138731837E-03, 5.643782180E+00
1361, 5.407810211E-03, 1.189831994E-03, 5.636395141E+00
1362, 5.356993526E-03, 1.240889542E-03, 5.629878665E+00
1363, 5.308128893E-03, 1.291814027E-03, 5.623950718E+00
1364, 5.260179285E-03, 1.342647709E-03, 5.618510379E+00
1365, 5.212675314E-03, 1.392851584E-03, 5.613500133E+00
1366, 5.165755283E-03, 1.442363136E-03, 5.608890851E+00
1367, 5.118672736E-03, 1.491629751E-03, 5.604608626E+00
1368, 5.071428139E-03, 1.540733967E-03, 5.600628524E+00
1369, 5.024101119E-03, 1.590016182E-03, 5.596925586E+00
1370, 4.976932891E-03, 1.639619819E-03, 5.593482484E+00
1371, 4.930164665E-03, 1.689802273E-03, 5.590287276E+00
1372, 4.883523099E-03, 1.740142121E-03, 5.587328557E+00
1373, 4.836657550E-03, 1.789837377E-03, 5.584601751E+00
1374, 4.789747763E-03, 1.838459517E-03, 5.582101200E+00
1375, 4.742913879E-03, 1.886264770E-03, 5.579792283E+00
1376, 4.695908166E-03, 1.934797852E-03, 5.577599851E+00
1377, 4.648474045E-03, 1.983918948E-03, 5.575478774E+00
1378, 4.601184744E-03, 2.033231314E-03, 5.573390593E+00
1379, 4.553513601E-03, 2.082501072E-03, 5.571331885E+00
1380, 4.506526515E-03, 2.131802961E-03, 5.569390515E+00
1381, 6.175000221E-03, 4.750000080E-04, 5.805639127E+00
1382, 6.124999840E-03, 5.249999813E-04, 5.789122534E+00
1383, 6.075000390E-03, 5.750000128E-04, 5.773444931E+00
1384, 6.025000010E-03, 6.249999860E-04, 5.758587920E+00
1385, 5.974999629E-03, 6.749999593E-04, 5.744530332E+00
1386, 5.925000180E-03, 7.249999908E-04, 5.731248164E+00
1387, 5.874999799E-03, 7.749999641E-04, 5.718714906E+00
1388, 5.824999884E-03, 8.249999955E-04, 5.706900420E+00
1389, 5.774999969E-03, 8.750000270E-04, 5.695774636E+00
1390, 5.725000054E-03, 9.250000585E-04, 5.685311156E+00
1391, 5.675000139E-03, 9.749999736E-04, 5.675493706E+00
1392, 5.625085440E-03, 1.024881261E-03, 5.666341701E+00
1393, 5.576181691E-03, 1.075147069E-03, 5.657977435E+00
1394, 5.531966686E-03, 1.116504776E-03, 5.651055499E+00
1395, 5.453894380E-03, 1.192910597E-03, 5.639773397E+00
1396, 5.510594230E-03, 1.148635638E-03, 5.647234221E+00
1397, 5.403636489E-03, 1.242677565E-03, 5.633057701E+00
1398, 5.354927853E-03, 1.293183421E-03, 5.626888238E+00
1399, 5.307225976E-03, 1.343555283E-03, 5.621215559E+00
1400, 5.259736441E-03, 1.393704675E-03, 5.615968103E+00
1401, 5.212750286E-03, 1.443173620E-03, 5.611147930E+00
1402, 5.165754352E-03, 1.492378884E-03, 5.606678155E+00
1403, 5.118464585E-03, 1.541547361E-03, 5.602513790E+00
1404, 5.071227904E-03, 1.590662170E-03, 5.598652632E+00
1405, 5.024081096E-03, 1.639984781E-03, 5.595074192E+00
1406, 4.977327771E-03, 1.689611468E-03, 5.591764304E+00
1407, 4.930692725E-03, 1.739721745E-03, 5.588689050E+00
1408, 4.883934744E-03, 1.790093374E-03, 5.585835540E+00
1409, 4.837014247E-03, 1.839550096E-03, 5.583214135E+00
1410, 4.790205508E-03, 1.887930674E-03, 5.580806959E+00
1411, 4.743228201E-03, 1.935707405E-03, 5.578553644E+00
1412, 4.695914686E-03, 1.984633273E-03, 5.576353385E+00
1413, 4.648400936E-03, 2.033887897E-03, 5.574176573E+00
1414, 4.600905348E-03, 2.083202824E-03, 5.572037692E+00
1415, 4.553688224E-03, 2.132486785E-03, 5.570026130E+00
1416, 6.225000136E-03, 4.750000371E-04, 5.819299224E+00
1417, 6.175000221E-03, 5.249999813E-04, 5.801796074E+00
1418, 6.124999840E-03, 5.750000128E-04, 5.785186039E+00
1419, 6.075000390E-03, 6.249999860E-04, 5.769449349E+00
1420, 6.025000010E-03, 6.750000175E-04, 5.754563349E+00
1421, 5.974999629E-03, 7.249999908E-04, 5.740502372E+00
1422, 5.925000180E-03, 7.749999641E-04, 5.727238029E+00
1423, 5.874999799E-03, 8.249999955E-04, 5.714738174E+00
1424, 5.824999884E-03, 8.749999688E-04, 5.702970665E+00
1425, 5.774999969E-03, 9.250000003E-04, 5.691907341E+00
1426, 5.725000054E-03, 9.750000318E-04, 5.681531790E+00
1427, 5.675000139E-03, 1.025000005E-03, 5.671842001E+00
1428, 5.625483580E-03, 1.075500157E-03, 5.662839421E+00
1429, 5.576440599E-03, 1.125566894E-03, 5.654606719E+00
1430, 5.449548364E-03, 1.245460473E-03, 5.636247310E+00
1431, 5.497839302E-03, 1.197388978E-03, 5.642987393E+00
1432, 5.558324512E-03, 1.166902250E-03, 5.650367936E+00
1433, 5.401627626E-03, 1.294815331E-03, 5.629908782E+00
1434, 5.354153458E-03, 1.344733988E-03, 5.624005677E+00
1435, 5.306957290E-03, 1.394651132E-03, 5.618538417E+00
1436, 5.259843543E-03, 1.444067806E-03, 5.613484468E+00
1437, 5.212843418E-03, 1.493201125E-03, 5.608803618E+00
1438, 5.165585782E-03, 1.542399055E-03, 5.604446150E+00
1439, 5.118288565E-03, 1.591472304E-03, 5.600415372E+00
1440, 5.071148276E-03, 1.640601899E-03, 5.596689647E+00
1441, 5.024360493E-03, 1.689995406E-03, 5.593246187E+00
1442, 4.977741279E-03, 1.739537809E-03, 5.590062649E+00
1443, 4.931089003E-03, 1.789712696E-03, 5.587099448E+00
1444, 4.884239752E-03, 1.839800738E-03, 5.584357793E+00
1445, 4.837375600E-03, 1.889073872E-03, 5.581832938E+00
1446, 4.790507723E-03, 1.937231165E-03, 5.579483122E+00
1447, 4.743300844E-03, 1.985392999E-03, 5.577217751E+00
1448, 4.695771262E-03, 2.034520730E-03, 5.574954425E+00
1449, 4.648345988E-03, 2.083842875E-03, 5.572724940E+00
1450, 4.601002205E-03, 2.133124275E-03, 5.570642006E+00
1451, 6.275000051E-03, 4.750000080E-04, 5.833765892E+00
1452, 6.225000136E-03, 5.249999813E-04, 5.815212673E+00
1453, 6.175000221E-03, 5.750000128E-04, 5.797610303E+00
1454, 6.124999840E-03, 6.249999860E-04, 5.780937533E+00
1455, 6.075000390E-03, 6.749999593E-04, 5.765170085E+00
1456, 6.025000010E-03, 7.249999908E-04, 5.750280523E+00
1457, 5.974999629E-03, 7.749999641E-04, 5.736238480E+00
1458, 5.925000180E-03, 8.249999955E-04, 5.723009710E+00
1459, 5.874999799E-03, 8.750000270E-04, 5.710559852E+00
1460, 5.824999884E-03, 9.250000585E-04, 5.698858493E+00
1461, 5.775016267E-03, 9.748738958E-04, 5.687894551E+00
1462, 5.724963732E-03, 1.024696860E-03, 5.677654104E+00
1463, 5.675000139E-03, 1.075000037E-03, 5.668136506E+00
1464, 5.628468934E-03, 1.132700476E-03, 5.659126075E+00
1465, 5.448273383E-03, 1.296794275E-03, 5.633023450E+00
1466, 5.495203193E-03, 1.248792978E-03, 5.639507857E+00
1467, 5.541829392E-03, 1.204725821E-03, 5.646093844E+00
1468, 5.586273037E-03, 1.200926374E-03, 5.650587650E+00
1469, 5.401066504E-03, 1.346152159E-03, 5.626888433E+00
1470, 5.354098044E-03, 1.395648345E-03, 5.621190064E+00
1471, 5.306981970E-03, 1.444952097E-03, 5.615900670E+00
1472, 5.260026082E-03, 1.494074124E-03, 5.610997923E+00
1473, 5.212741904E-03, 1.543163555E-03, 5.606444594E+00
1474, 5.165529437E-03, 1.592374290E-03, 5.602227767E+00
1475, 5.118276924E-03, 1.641404233E-03, 5.598336610E+00
1476, 5.071469583E-03, 1.690602512E-03, 5.594746798E+00
1477, 5.024725106E-03, 1.739985193E-03, 5.591430663E+00
1478, 4.977982491E-03, 1.789445058E-03, 5.588371683E+00
1479, 4.931327421E-03, 1.839542529E-03, 5.585524594E+00
1480, 4.884474911E-03, 1.889373292E-03, 5.582881085E+00
1481, 4.837620072E-03, 1.938486006E-03, 5.580411423E+00
1482, 4.790410865E-03, 1.986557152E-03, 5.578051752E+00
1483, 4.743193276E-03, 2.035207115E-03, 5.575708408E+00
1484, 4.695848562E-03, 2.084463369E-03, 5.573395618E+00
1485, 4.648479633E-03, 2.133695409E-03, 5.571243773E+00
1486, 6.275000051E-03, 5.249999813E-04, 5.829420341E+00
1487, 6.225000136E-03, 5.750000128E-04, 5.810761750E+00
1488, 6.175000221E-03, 6.249999860E-04, 5.793092826E+00
1489, 6.124999840E-03, 6.750000175E-04, 5.776387431E+00
1490, 6.075000390E-03, 7.249999908E-04, 5.760616259E+00
1491, 6.025000010E-03, 7.749999641E-04, 5.745746858E+00
1492, 5.974999629E-03, 8.249999955E-04, 5.731742792E+00
1493, 5.925000180E-03, 8.749999688E-04, 5.718567455E+00
1494, 5.874999799E-03, 9.250000003E-04, 5.706188222E+00
1495, 5.825016182E-03, 9.748739540E-04, 5.694603327E+00
1496, 5.775062367E-03, 1.024245983E-03, 5.683825036E+00
1497, 5.725151394E-03, 1.073910855E-03, 5.673777406E+00
1498, 5.679525901E-03, 1.128944918E-03, 5.664424415E+00
1499, 5.632945802E-03, 1.193538425E-03, 5.655199011E+00
1500, 5.447915755E-03, 1.347458689E-03, 5.629881562E+00
1501, 5.495020654E-03, 1.298730029E-03, 5.636270998E+00
1502, 5.541995633E-03, 1.251174137E-03, 5.643075114E+00
1503, 5.589182954E-03, 1.250460977E-03, 5.647073553E+00
1504, 5.401092116E-03, 1.396754757E-03, 5.623926469E+00
1505, 5.354076158E-03, 1.445900300E-03, 5.618390717E+00
1506, 5.307177082E-03, 1.494920580E-03, 5.613265253E+00
1507, 5.260027945E-03, 1.543979393E-03, 5.608509622E+00
1508, 5.212974735E-03, 1.593135414E-03, 5.604104673E+00
1509, 5.165590439E-03, 1.642329851E-03, 5.600025184E+00
1510, 5.118581001E-03, 1.691380166E-03, 5.596281521E+00
1511, 5.071875639E-03, 1.740626176E-03, 5.592831607E+00
1512, 5.025046412E-03, 1.789877308E-03, 5.589643295E+00
1513, 4.978271201E-03, 1.839326462E-03, 5.586695187E+00
1514, 4.931468517E-03, 1.889279578E-03, 5.583943336E+00
1515, 4.884589929E-03, 1.938911504E-03, 5.581355609E+00
1516, 4.837538581E-03, 1.987731317E-03, 5.578876150E+00
1517, 4.790274426E-03, 2.036032733E-03, 5.576444402E+00
1518, 4.743258003E-03, 2.085066400E-03, 5.574047992E+00
1519, 4.696043208E-03, 2.134423470E-03, 5.571816507E+00
1520, 6.275000051E-03, 5.750000128E-04, 5.824687388E+00
1521, 6.225000136E-03, 6.249999860E-04, 5.805958210E+00
1522, 6.175000221E-03, 6.749999593E-04, 5.788254693E+00
1523, 6.124999840E-03, 7.249999908E-04, 5.771545427E+00
1524, 6.075000390E-03, 7.749999641E-04, 5.755795753E+00
1525, 6.025000010E-03, 8.249999955E-04, 5.740966938E+00
1526, 5.974999629E-03, 8.750000270E-04, 5.727020075E+00
1527, 5.925000180E-03, 9.250000585E-04, 5.713920450E+00
1528, 5.874999799E-03, 9.749999736E-04, 5.701644588E+00
1529, 5.825166125E-03, 1.024442725E-03, 5.690261346E+00
1530, 5.775225349E-03, 1.072720275E-03, 5.679780872E+00
1531, 5.728084128E-03, 1.122613670E-03, 5.670290881E+00
1532, 5.692427512E-03, 1.169058029E-03, 5.662795080E+00
1533, 5.635285284E-03, 1.249360619E-03, 5.651093109E+00
1534, 5.682462826E-03, 1.203141524E-03, 5.659044153E+00
1535, 5.447987001E-03, 1.397656277E-03, 5.626769849E+00
1536, 5.494886078E-03, 1.348649850E-03, 5.633015803E+00
1537, 5.542043597E-03, 1.299987431E-03, 5.639736625E+00
1538, 5.589072593E-03, 1.300514792E-03, 5.643381286E+00
1539, 5.401119590E-03, 1.446835697E-03, 5.620971569E+00
1540, 5.354147404E-03, 1.495813369E-03, 5.615603472E+00
1541, 5.307321902E-03, 1.544868457E-03, 5.610631969E+00
1542, 5.260313395E-03, 1.593965455E-03, 5.606025977E+00
1543, 5.213085562E-03, 1.643172349E-03, 5.601764890E+00
1544, 5.165685900E-03, 1.692304155E-03, 5.597833948E+00
1545, 5.119000562E-03, 1.741388347E-03, 5.594236852E+00
1546, 5.072215572E-03, 1.790609676E-03, 5.590922837E+00
1547, 5.025245249E-03, 1.839737874E-03, 5.587862302E+00
1548, 4.978318233E-03, 1.889230567E-03, 5.585007893E+00
1549, 4.931485746E-03, 1.938935369E-03, 5.582309963E+00
1550, 4.884563386E-03, 1.988286385E-03, 5.579705569E+00
1551, 4.837332759E-03, 2.037001308E-03, 5.577150391E+00
1552, 4.790403415E-03, 2.085837303E-03, 5.574663595E+00
1553, 4.743380472E-03, 2.135093557E-03, 5.572363319E+00
1554, 6.275000051E-03, 6.249999860E-04, 5.819579517E+00
1555, 6.225000136E-03, 6.750000175E-04, 5.800813759E+00
1556, 6.175000221E-03, 7.249999908E-04, 5.783106231E+00
1557, 6.124999840E-03, 7.749999641E-04, 5.766419906E+00
1558, 6.075000390E-03, 8.249999955E-04, 5.750713620E+00
1559, 6.025000010E-03, 8.749999688E-04, 5.735946064E+00
1560, 5.974999629E-03, 9.250000003E-04, 5.722080342E+00
1561, 5.925000180E-03, 9.750000318E-04, 5.709091095E+00
1562, 5.875066854E-03, 1.024893485E-03, 5.696995903E+00
1563, 5.825140979E-03, 1.073703053E-03, 5.685880370E+00
1564, 5.775714293E-03, 1.120271161E-03, 5.675838383E+00
1565, 5.731398240E-03, 1.168779330E-03, 5.666910554E+00
1566, 5.635882262E-03, 1.301065669E-03, 5.647165408E+00
1567, 5.681819282E-03, 1.252292423E-03, 5.655036979E+00
1568, 5.730688106E-03, 1.212038798E-03, 5.663181556E+00
1569, 5.448028445E-03, 1.447750023E-03, 5.623645818E+00
1570, 5.494860001E-03, 1.398615888E-03, 5.629723906E+00
1571, 5.542124156E-03, 1.349717146E-03, 5.636289904E+00
1572, 5.589202046E-03, 1.350614126E-03, 5.639716477E+00
1573, 5.401149858E-03, 1.496771118E-03, 5.618010684E+00
1574, 5.354384892E-03, 1.545775682E-03, 5.612804355E+00
1575, 5.307400599E-03, 1.594896545E-03, 5.607988447E+00
1576, 5.260343198E-03, 1.644046744E-03, 5.603540080E+00
1577, 5.213109776E-03, 1.693173079E-03, 5.599437817E+00
1578, 5.166015122E-03, 1.742258086E-03, 5.595674191E+00
1579, 5.119343288E-03, 1.791382441E-03, 5.592218990E+00
1580, 5.072386004E-03, 1.840526704E-03, 5.589025621E+00
1581, 5.025258753E-03, 1.889698324E-03, 5.586057085E+00
1582, 4.978242330E-03, 1.939043286E-03, 5.583254520E+00
1583, 4.931610543E-03, 1.988409087E-03, 5.580540249E+00
1584, 4.884455353E-03, 2.037700033E-03, 5.577853943E+00
1585, 4.837462679E-03, 2.086643595E-03, 5.575259544E+00
1586, 4.790532403E-03, 2.135820920E-03, 5.572881668E+00
1587, 6.324999966E-03, 6.249999860E-04, 5.834005715E+00
1588, 6.275000051E-03, 6.749999593E-04, 5.814109284E+00
1589, 6.225000136E-03, 7.249999908E-04, 5.795339406E+00
1590, 6.175000221E-03, 7.749999641E-04, 5.777656358E+00
1591, 6.124999840E-03, 8.249999955E-04, 5.761016429E+00
1592, 6.075000390E-03, 8.750000270E-04, 5.745375770E+00
1593, 6.025000010E-03, 9.250000585E-04, 5.730695164E+00
1594, 5.975021049E-03, 9.748662706E-04, 5.716957187E+00
1595, 5.925059319E-03, 1.024788246E-03, 5.704138696E+00
1596, 5.875066854E-03, 1.074893633E-03, 5.692227892E+00
1597, 5.825003609E-03, 1.121086883E-03, 5.681567947E+00
1598, 5.776785314E-03, 1.166850445E-03, 5.671984223E+00
1599, 5.635964219E-03, 1.351431827E-03, 5.643254132E+00
1600, 5.682724994E-03, 1.302393735E-03, 5.651052758E+00
1601, 5.729499273E-03, 1.256719464E-03, 5.659215083E+00
1602, 5.777325481E-03, 1.212892821E-03, 5.667900975E+00
1603, 5.448147655E-03, 1.497743418E-03, 5.620499077E+00
1604, 5.494841840E-03, 1.448711730E-03, 5.626399007E+00
1605, 5.541896448E-03, 1.399716595E-03, 5.632797670E+00
1606, 5.588904954E-03, 1.400688430E-03, 5.635985979E+00
1607, 5.401313771E-03, 1.546772663E-03, 5.615046601E+00
1608, 5.354431458E-03, 1.595875132E-03, 5.610002515E+00
1609, 5.307377316E-03, 1.644973876E-03, 5.605345367E+00
1610, 5.260215607E-03, 1.694051898E-03, 5.601064355E+00
1611, 5.213274620E-03, 1.743144589E-03, 5.597135560E+00
1612, 5.166430026E-03, 1.792209572E-03, 5.593528551E+00
1613, 5.119546782E-03, 1.841349411E-03, 5.590203270E+00
1614, 5.072467029E-03, 1.890462823E-03, 5.587110672E+00
1615, 5.025200080E-03, 1.939691720E-03, 5.584184445E+00
1616, 4.978642333E-03, 1.988800941E-03, 5.581357102E+00
1617, 4.931719974E-03, 2.038059290E-03, 5.578551184E+00
1618, 4.884592257E-03, 2.087369328E-03, 5.575833649E+00
1619, 4.837673623E-03, 2.136535943E-03, 5.573375112E+00
1620, 6.324999966E-03, 6.750000175E-04, 5.828188894E+00
1621, 6.275000051E-03, 7.249999908E-04, 5.808288368E+00
1622, 6.225000136E-03, 7.749999641E-04, 5.789544601E+00
1623, 6.175000221E-03, 8.249999955E-04, 5.771911182E+00
1624, 6.124999840E-03, 8.749999688E-04, 5.755341555E+00
1625, 6.075000390E-03, 9.250000003E-04, 5.739794099E+00
1626, 6.025062408E-03, 9.746998549E-04, 5.725280564E+00
1627, 5.975336768E-03, 1.024225377E-03, 5.711788672E+00
1628, 5.925571080E-03, 1.074178726E-03, 5.699199059E+00
1629, 5.876485724E-03, 1.123297843E-03, 5.687801061E+00
1630, 5.824293010E-03, 1.166791073E-03, 5.677389243E+00
1631, 5.635933019E-03, 1.401543617E-03, 5.639320611E+00
1632, 5.682846997E-03, 1.352476655E-03, 5.646938868E+00
1633, 5.729664583E-03, 1.304670004E-03, 5.655039173E+00
1634, 5.776900798E-03, 1.259455341E-03, 5.663611258E+00
1635, 5.823428743E-03, 1.213095966E-03, 5.672861486E+00
1636, 5.448273849E-03, 1.547699911E-03, 5.617362851E+00
1637, 5.494852085E-03, 1.498697209E-03, 5.623074276E+00
1638, 5.541700404E-03, 1.449723030E-03, 5.629260224E+00
1639, 5.588620901E-03, 1.450658310E-03, 5.632249132E+00
1640, 5.401422270E-03, 1.596854883E-03, 5.612071283E+00
1641, 5.354356952E-03, 1.645948156E-03, 5.607201324E+00
1642, 5.307318643E-03, 1.694972743E-03, 5.602727600E+00
1643, 5.260331556E-03, 1.744043548E-03, 5.598621989E+00
1644, 5.213453434E-03, 1.793124247E-03, 5.594855229E+00
1645, 5.166632123E-03, 1.842196449E-03, 5.591385278E+00
1646, 5.119528156E-03, 1.891302993E-03, 5.588161076E+00
1647, 5.072451197E-03, 1.940506976E-03, 5.585104397E+00
1648, 5.025508348E-03, 1.989699900E-03, 5.582138978E+00
1649, 4.979029763E-03, 2.038753126E-03, 5.579218073E+00
1650, 4.931790754E-03, 2.088001929E-03, 5.576391051E+00
1651, 4.884765018E-03, 2.137241187E-03, 5.573841086E+00
1652, 6.374999881E-03, 6.749999593E-04, 5.843103359E+00
1653, 6.324999966E-03, 7.249999908E-04, 5.821999406E+00
1654, 6.275000051E-03, 7.749999641E-04, 5.802126732E+00
1655, 6.225000136E-03, 8.249999955E-04, 5.783436077E+00
1656, 6.175000221E-03, 8.750000270E-04, 5.765877961E+00
1657, 6.124999840E-03, 9.250000585E-04, 5.749408127E+00
1658, 6.075218320E-03, 9.745470597E-04, 5.734076065E+00
1659, 6.025823765E-03, 1.023672055E-03, 5.719892725E+00
1660, 5.976962391E-03, 1.072710031E-03, 5.706809422E+00
1661, 5.929632112E-03, 1.122528687E-03, 5.694828020E+00
1662, 5.872660782E-03, 1.169540570E-03, 5.683050717E+00
1663, 5.635821261E-03, 1.451522578E-03, 5.635380948E+00
1664, 5.683039781E-03, 1.402477617E-03, 5.642809211E+00
1665, 5.729815457E-03, 1.353877829E-03, 5.650759410E+00
1666, 5.776676815E-03, 1.307032770E-03, 5.659205931E+00
1667, 5.823507439E-03, 1.260424382E-03, 5.668299836E+00
1668, 5.868413020E-03, 1.214856282E-03, 5.677666318E+00
1669, 5.448371638E-03, 1.597703085E-03, 5.614214025E+00
1670, 5.495114718E-03, 1.548594213E-03, 5.619746680E+00
1671, 5.541771185E-03, 1.499649952E-03, 5.625742013E+00
1672, 5.588922184E-03, 1.500571263E-03, 5.628532126E+00
1673, 5.401383620E-03, 1.646863879E-03, 5.609110170E+00
1674, 5.354494322E-03, 1.695874962E-03, 5.604434477E+00
1675, 5.307432264E-03, 1.744932495E-03, 5.600138596E+00
1676, 5.260555074E-03, 1.794039970E-03, 5.596196749E+00
1677, 5.213640165E-03, 1.843169797E-03, 5.592573840E+00
1678, 5.166566465E-03, 1.892191009E-03, 5.589206926E+00
1679, 5.119514186E-03, 1.941319904E-03, 5.586015281E+00
1680, 5.072474480E-03, 1.990587683E-03, 5.582905426E+00
1681, 5.025822204E-03, 2.039781306E-03, 5.579840544E+00
1682, 4.979029298E-03, 2.088766079E-03, 5.576913162E+00
1683, 4.931881092E-03, 2.137965290E-03, 5.574277958E+00
1684, 6.374999881E-03, 7.249999908E-04, 5.836521859E+00
1685, 6.324999966E-03, 7.749999641E-04, 5.815447628E+00
1686, 6.275000051E-03, 8.249999955E-04, 5.795631852E+00
1687, 6.225000136E-03, 8.749999688E-04, 5.777021885E+00
1688, 6.175000221E-03, 9.250000003E-04, 5.759570660E+00
1689, 6.125404965E-03, 9.744396084E-04, 5.743391001E+00
1690, 6.076332647E-03, 1.023346558E-03, 5.728463012E+00
1691, 6.028298289E-03, 1.071834122E-03, 5.714800424E+00
1692, 5.982398987E-03, 1.120030414E-03, 5.702509848E+00
1693, 5.944671109E-03, 1.169494353E-03, 5.691977368E+00
1694, 5.909560248E-03, 1.180044957E-03, 5.686337074E+00
1695, 5.635953043E-03, 1.501531107E-03, 5.631423412E+00
1696, 5.682962015E-03, 1.452512806E-03, 5.638617250E+00
1697, 5.729892291E-03, 1.403586008E-03, 5.646399978E+00
1698, 5.776723381E-03, 1.355483546E-03, 5.654732233E+00
1699, 5.823794752E-03, 1.308253035E-03, 5.663669744E+00
1700, 5.870156456E-03, 1.260851743E-03, 5.673248252E+00
1701, 5.913539790E-03, 1.217236393E-03, 5.682868356E+00
1702, 5.448449403E-03, 1.647680532E-03, 5.611089493E+00
1703, 5.495376419E-03, 1.598589006E-03, 5.616432795E+00
1704, 5.542025436E-03, 1.549560460E-03, 5.622230137E+00
1705, 5.589206703E-03, 1.550549408E-03, 5.624802238E+00
1706, 5.401532166E-03, 1.696766820E-03, 5.606185617E+00
1707, 5.354712252E-03, 1.745842281E-03, 5.601693897E+00
1708, 5.307626445E-03, 1.794926822E-03, 5.597572495E+00
1709, 5.260755308E-03, 1.844094950E-03, 5.593779260E+00
1710, 5.213705823E-03, 1.893178327E-03, 5.590257022E+00
1711, 5.166538525E-03, 1.942216535E-03, 5.586920731E+00
1712, 5.119560286E-03, 1.991369296E-03, 5.583664710E+00
1713, 5.072595086E-03, 2.040606923E-03, 5.580451222E+00
1714, 5.025823135E-03, 2.089778194E-03, 5.577394267E+00
1715, 4.978949204E-03, 2.138720825E-03, 5.574685788E+00
1716, 4.931819160E-03, 2.187839244E-03, 5.572439745E+00
1717, 6.374999881E-03, 7.749999641E-04, 5.829555126E+00
1718, 6.324999966E-03, 8.249999955E-04, 5.808541928E+00
1719, 6.275000051E-03, 8.750000270E-04, 5.788812645E+00
1720, 6.225000136E-03, 9.250000585E-04, 5.770317291E+00
1721, 6.175444461E-03, 9.744759300E-04, 5.753181267E+00
1722, 6.126646418E-03, 1.023288351E-03, 5.737421193E+00
1723, 6.078955252E-03, 1.071668114E-03, 5.723019691E+00
1724, 6.033647340E-03, 1.119393273E-03, 5.710132074E+00
1725, 5.993312690E-03, 1.166333794E-03, 5.698920972E+00
1726, 5.958704278E-03, 1.215851051E-03, 5.688665161E+00
1727, 5.636186805E-03, 1.551555004E-03, 5.627460567E+00
1728, 5.682966206E-03, 1.502554282E-03, 5.634408820E+00
1729, 5.729834083E-03, 1.453620498E-03, 5.641954188E+00
1730, 5.776721053E-03, 1.404808136E-03, 5.650124700E+00
1731, 5.823736079E-03, 1.356590656E-03, 5.658931311E+00
1732, 5.870841444E-03, 1.308696461E-03, 5.668425723E+00
1733, 5.916548427E-03, 1.261645579E-03, 5.678401205E+00
1734, 5.448553246E-03, 1.697647851E-03, 5.607971987E+00
1735, 5.495452322E-03, 1.648596721E-03, 5.613105893E+00
1736, 5.542253144E-03, 1.599553856E-03, 5.618704704E+00
1737, 5.589308217E-03, 1.600545133E-03, 5.621062834E+00
1738, 5.401702132E-03, 1.746749389E-03, 5.603271474E+00
1739, 5.354724359E-03, 1.795841497E-03, 5.598959914E+00
1740, 5.307801533E-03, 1.844940474E-03, 5.594996947E+00
1741, 5.260764621E-03, 1.894116402E-03, 5.591310066E+00
1742, 5.213643890E-03, 1.943165087E-03, 5.587814000E+00
1743, 5.166513380E-03, 1.992256613E-03, 5.584401638E+00
1744, 5.119611043E-03, 2.041373868E-03, 5.581044647E+00
1745, 5.072627217E-03, 2.090580994E-03, 5.577856907E+00
1746, 5.025717430E-03, 2.139698248E-03, 5.575047585E+00
1747, 4.978796467E-03, 2.188616898E-03, 5.572754888E+00
1748, 4.932144657E-03, 2.237704583E-03, 5.570943991E+00
1749, 6.374999881E-03, 8.249999955E-04, 5.822212582E+00
1750, 6.324999966E-03, 8.749999688E-04, 5.801292087E+00
1751, 6.275000051E-03, 9.250000003E-04, 5.781685681E+00
1752, 6.225271616E-03, 9.746186552E-04, 5.763480305E+00
1753, 6.176677532E-03, 1.023444696E-03, 5.746812514E+00
1754, 6.129153073E-03, 1.071848208E-03, 5.731576114E+00
1755, 6.083698943E-03, 1.119716675E-03, 5.717874581E+00
1756, 6.041858345E-03, 1.166704693E-03, 5.705751527E+00
1757, 6.003378890E-03, 1.213989221E-03, 5.694644291E+00
1758, 5.962420721E-03, 1.262451871E-03, 5.683763915E+00
1759, 5.636303220E-03, 1.601585420E-03, 5.623495927E+00
1760, 5.683164112E-03, 1.552546630E-03, 5.630217818E+00
1761, 5.729976110E-03, 1.503558829E-03, 5.637530174E+00
1762, 5.776786711E-03, 1.454666257E-03, 5.645458199E+00
1763, 5.823686719E-03, 1.405868679E-03, 5.654054114E+00
1764, 5.870712921E-03, 1.357486239E-03, 5.663328852E+00
1765, 5.917526782E-03, 1.309169806E-03, 5.673331833E+00
1766, 5.448632874E-03, 1.747631119E-03, 5.604888768E+00
1767, 5.495531950E-03, 1.698574633E-03, 5.609814637E+00
1768, 5.542485509E-03, 1.649574842E-03, 5.615189058E+00
1769, 5.589490291E-03, 1.650551450E-03, 5.617345007E+00
1770, 5.401751027E-03, 1.796760247E-03, 5.600373337E+00
1771, 5.354820285E-03, 1.845802879E-03, 5.596228437E+00
1772, 5.307778716E-03, 1.894921530E-03, 5.592371330E+00
1773, 5.260621198E-03, 1.944068354E-03, 5.588701673E+00
1774, 5.213612691E-03, 1.993180485E-03, 5.585116927E+00
1775, 5.166490562E-03, 2.042238135E-03, 5.581607892E+00
1776, 5.119708832E-03, 2.091349801E-03, 5.578295860E+00
1777, 5.072593223E-03, 2.140524797E-03, 5.575388225E+00
1778, 5.025682505E-03, 2.189505845E-03, 5.573030074E+00
1779, 4.979126155E-03, 2.238435438E-03, 5.571188401E+00
1780, 4.933653865E-03, 2.287375275E-03, 5.569705005E+00
1781, 6.374999881E-03, 8.750000270E-04, 5.814504913E+00
1782, 6.324999966E-03, 9.250000585E-04, 5.793715918E+00
1783, 6.275132298E-03, 9.747655713E-04, 5.774349614E+00
1784, 6.226333790E-03, 1.023737248E-03, 5.756633795E+00
1785, 6.178996991E-03, 1.072147163E-03, 5.740548796E+00
1786, 6.133234594E-03, 1.120215980E-03, 5.725949002E+00
1787, 6.090160925E-03, 1.167683164E-03, 5.712824846E+00
1788, 6.049468182E-03, 1.214744523E-03, 5.700819146E+00
1789, 6.008088589E-03, 1.263055252E-03, 5.689311669E+00
1790, 5.963855423E-03, 1.310384832E-03, 5.678355011E+00
1791, 5.636306945E-03, 1.651613740E-03, 5.619541905E+00
1792, 5.683199968E-03, 1.602589153E-03, 5.626014979E+00
1793, 5.730158649E-03, 1.553507405E-03, 5.633085376E+00
1794, 5.777011160E-03, 1.504549757E-03, 5.640767261E+00
1795, 5.823847838E-03, 1.455653575E-03, 5.649113533E+00
1796, 5.870636553E-03, 1.406866824E-03, 5.658152372E+00
1797, 5.917584524E-03, 1.358512323E-03, 5.667909341E+00
1798, 5.448651500E-03, 1.797667472E-03, 5.601808685E+00
1799, 5.495592020E-03, 1.748577342E-03, 5.606533031E+00
1800, 5.542682018E-03, 1.699561602E-03, 5.611702813E+00
1801, 5.589641165E-03, 1.700550551E-03, 5.613638333E+00
1802, 5.401858129E-03, 1.846671570E-03, 5.597478305E+00
1803, 5.354785360E-03, 1.895737718E-03, 5.593438505E+00
1804, 5.307711195E-03, 1.944894437E-03, 5.589583521E+00
1805, 5.260697100E-03, 1.994018210E-03, 5.585826696E+00
1806, 5.213688593E-03, 2.043113345E-03, 5.582148238E+00
1807, 5.166729447E-03, 2.092185663E-03, 5.578698720E+00
1808, 5.119757261E-03, 2.141267294E-03, 5.575700120E+00
1809, 5.072700325E-03, 2.190348925E-03, 5.573278918E+00
1810, 5.026193801E-03, 2.239235211E-03, 5.571399039E+00
1811, 4.980726168E-03, 2.288079355E-03, 5.569887804E+00
1812, 4.942610394E-03, 2.334435005E-03, 5.568686344E+00
1813, 6.374999881E-03, 9.250000003E-04, 5.806451305E+00
1814, 6.325165741E-03, 9.747914155E-04, 5.785920627E+00
1815, 6.276008207E-03, 1.023996738E-03, 5.767040111E+00
1816, 6.228525192E-03, 1.072504325E-03, 5.749939440E+00
1817, 6.182485260E-03, 1.120704226E-03, 5.734397674E+00
1818, 6.138599943E-03, 1.168490620E-03, 5.720330339E+00
1819, 6.096476223E-03, 1.215910190E-03, 5.707412351E+00
1820, 6.054123398E-03, 1.263684127E-03, 5.695201612E+00
1821, 6.010176148E-03, 1.311739907E-03, 5.683610195E+00
1822, 5.964313168E-03, 1.359409885E-03, 5.672693563E+00
1823, 5.636340939E-03, 1.701619127E-03, 5.615612295E+00
1824, 5.683187395E-03, 1.652611652E-03, 5.621821747E+00
1825, 5.730220582E-03, 1.603492768E-03, 5.628633361E+00
1826, 5.777127575E-03, 1.554512419E-03, 5.636059820E+00
1827, 5.824025720E-03, 1.505571068E-03, 5.644148065E+00
1828, 5.870916415E-03, 1.456635771E-03, 5.652931043E+00
1829, 5.917646922E-03, 1.407940872E-03, 5.662432976E+00
1830, 5.448766984E-03, 1.847616979E-03, 5.598730767E+00
1831, 5.495574791E-03, 1.798605081E-03, 5.603272540E+00
1832, 5.542557221E-03, 1.749566291E-03, 5.608224617E+00
1833, 5.589525681E-03, 1.750530908E-03, 5.609948265E+00
1834, 5.401858594E-03, 1.896617236E-03, 5.594499242E+00
1835, 5.354725290E-03, 1.945708878E-03, 5.590463986E+00
1836, 5.307823885E-03, 1.994828228E-03, 5.586519523E+00
1837, 5.261109211E-03, 2.043957124E-03, 5.582663521E+00
1838, 5.213845056E-03, 2.093005925E-03, 5.579079803E+00
1839, 5.166938994E-03, 2.142118989E-03, 5.575974450E+00
1840, 5.119878333E-03, 2.191113774E-03, 5.573490276E+00
1841, 5.073301494E-03, 2.240067814E-03, 5.571567537E+00
1842, 5.027835257E-03, 2.288836287E-03, 5.570029478E+00
1843, 4.989809357E-03, 2.335106488E-03, 5.568802821E+00
1844, 6.375088822E-03, 9.748946177E-04, 5.798141438E+00
1845, 6.325909402E-03, 1.024154597E-03, 5.778108989E+00
1846, 6.277978886E-03, 1.072809217E-03, 5.759876849E+00
1847, 6.231604144E-03, 1.121154753E-03, 5.743317577E+00
1848, 6.187095772E-03, 1.169251627E-03, 5.728272375E+00
1849, 6.144079845E-03, 1.216831151E-03, 5.714447872E+00
1850, 6.101031788E-03, 1.264613937E-03, 5.701457514E+00
1851, 6.056696642E-03, 1.312625711E-03, 5.689201941E+00
1852, 6.011120509E-03, 1.360387774E-03, 5.677722747E+00
1853, 5.964675918E-03, 1.408813638E-03, 5.666939917E+00
1854, 5.636386108E-03, 1.751568518E-03, 5.611718909E+00
1855, 5.683249328E-03, 1.702598413E-03, 5.617668926E+00
1856, 5.730228499E-03, 1.653480460E-03, 5.624206826E+00
1857, 5.777167622E-03, 1.604491612E-03, 5.631349708E+00
1858, 5.824074615E-03, 1.555585535E-03, 5.639141923E+00
1859, 5.871118978E-03, 1.506607514E-03, 5.647662169E+00
1860, 5.917887669E-03, 1.457637874E-03, 5.656916805E+00
1861, 5.448906682E-03, 1.897542039E-03, 5.595568192E+00
1862, 5.495762918E-03, 1.848623506E-03, 5.599998357E+00
1863, 5.542610772E-03, 1.799563994E-03, 5.604761043E+00
1864, 5.589606240E-03, 1.800508471E-03, 5.606292082E+00
1865, 5.401758943E-03, 1.946651610E-03, 5.591326314E+00
1866, 5.354956258E-03, 1.995667350E-03, 5.587186363E+00
1867, 5.308303982E-03, 2.044713125E-03, 5.583161618E+00
1868, 5.261281040E-03, 2.093882300E-03, 5.579415654E+00
1869, 5.214071833E-03, 2.142939018E-03, 5.576210688E+00
1870, 5.167119205E-03, 2.191972453E-03, 5.573662800E+00
1871, 5.120433401E-03, 2.240884583E-03, 5.571700351E+00
1872, 5.074945278E-03, 2.289633732E-03, 5.570129070E+00
1873, 5.037009716E-03, 2.335821278E-03, 5.568875108E+00
1874, 6.375767756E-03, 1.024456229E-03, 5.789753004E+00
1875, 6.327431649E-03, 1.073183492E-03, 5.770341927E+00
1876, 6.280675996E-03, 1.121568261E-03, 5.752715064E+00
1877, 6.235608831E-03, 1.169915427E-03, 5.736643574E+00
1878, 6.191923749E-03, 1.217732206E-03, 5.721878665E+00
1879, 6.148223765E-03, 1.265546191E-03, 5.708073830E+00
1880, 6.103552878E-03, 1.313573914E-03, 5.695096767E+00
1881, 6.057967432E-03, 1.361530041E-03, 5.682970552E+00
1882, 6.011596881E-03, 1.409724122E-03, 5.671643258E+00
1883, 5.964958575E-03, 1.458689687E-03, 5.661067980E+00
1884, 5.636382848E-03, 1.801469945E-03, 5.607835227E+00
1885, 5.683296826E-03, 1.752546290E-03, 5.613534913E+00
1886, 5.730269942E-03, 1.703428803E-03, 5.619797923E+00
1887, 5.777056795E-03, 1.654466381E-03, 5.626646149E+00
1888, 5.824059714E-03, 1.605666941E-03, 5.634135791E+00
1889, 5.871033296E-03, 1.556618721E-03, 5.642355124E+00
1890, 5.918065552E-03, 1.507654437E-03, 5.651318391E+00
1891, 5.448989104E-03, 1.947591780E-03, 5.592178079E+00
1892, 5.495939869E-03, 1.898566610E-03, 5.596634411E+00
1893, 5.542878527E-03, 1.849590568E-03, 5.601292262E+00
1894, 5.589829758E-03, 1.850509434E-03, 5.602596890E+00
1895, 5.401939619E-03, 1.996675972E-03, 5.587822696E+00
1896, 5.355312955E-03, 2.045569709E-03, 5.583619131E+00
1897, 5.308531225E-03, 2.094734926E-03, 5.579725767E+00
1898, 5.261355080E-03, 2.143786754E-03, 5.576415052E+00
1899, 5.214318167E-03, 2.192833694E-03, 5.573793867E+00
1900, 5.167649593E-03, 2.241698559E-03, 5.571788576E+00
1901, 5.122059491E-03, 2.290458418E-03, 5.570184208E+00
1902, 5.084211007E-03, 2.336579375E-03, 5.568900963E+00
1903, 6.377120037E-03, 1.073709573E-03, 5.781445990E+00
1904, 6.329630036E-03, 1.122104470E-03, 5.762614314E+00
1905, 6.284048781E-03, 1.170485164E-03, 5.745485682E+00
1906, 6.239813287E-03, 1.218607533E-03, 5.729721814E+00
1907, 6.195443217E-03, 1.266434905E-03, 5.715033886E+00
1908, 6.150527857E-03, 1.314551686E-03, 5.701287024E+00
1909, 6.104720291E-03, 1.362650888E-03, 5.688447310E+00
1910, 6.058500614E-03, 1.410933211E-03, 5.676504049E+00
1911, 6.011824124E-03, 1.459729508E-03, 5.665395904E+00
1912, 5.965027492E-03, 1.508715330E-03, 5.655133314E+00
1913, 5.636496004E-03, 1.851440873E-03, 5.603914377E+00
1914, 5.683309399E-03, 1.802433399E-03, 5.609421449E+00
1915, 5.730293691E-03, 1.753382734E-03, 5.615425931E+00
1916, 5.776986945E-03, 1.704416238E-03, 5.621978054E+00
1917, 5.823916290E-03, 1.655667089E-03, 5.629151093E+00
1918, 5.870946217E-03, 1.606713398E-03, 5.637052735E+00
1919, 5.917984992E-03, 1.557627111E-03, 5.645702220E+00
1920, 5.449059419E-03, 1.997687388E-03, 5.588438047E+00
1921, 5.496017169E-03, 1.948527177E-03, 5.593020967E+00
1922, 5.542986095E-03, 1.899610041E-03, 5.597696395E+00
1923, 5.589915439E-03, 1.900546718E-03, 5.598770204E+00
1924, 5.402238574E-03, 2.046639100E-03, 5.584024911E+00
1925, 5.355496425E-03, 2.095653210E-03, 5.579981020E+00
1926, 5.308532156E-03, 2.144700615E-03, 5.576566457E+00
1927, 5.261564627E-03, 2.193647437E-03, 5.573885632E+00
1928, 5.214917939E-03, 2.242517658E-03, 5.571834744E+00
1929, 5.169199314E-03, 2.291273559E-03, 5.570194802E+00
1930, 5.131408107E-03, 2.337363549E-03, 5.568878427E+00
1931, 6.426741835E-03, 1.074623084E-03, 5.793102794E+00
1932, 6.378701888E-03, 1.122832298E-03, 5.773045372E+00
1933, 6.332312245E-03, 1.171146403E-03, 5.754737312E+00
1934, 6.287517492E-03, 1.219376922E-03, 5.737954405E+00
1935, 6.242763717E-03, 1.267338288E-03, 5.722355506E+00
1936, 6.197367795E-03, 1.315401518E-03, 5.707780932E+00
1937, 6.151501089E-03, 1.363675343E-03, 5.694211564E+00
1938, 6.105344743E-03, 1.412128913E-03, 5.681616127E+00
1939, 6.058593746E-03, 1.460806583E-03, 5.669911033E+00
1940, 6.011963822E-03, 1.509728609E-03, 5.659116791E+00
1941, 5.964976270E-03, 1.558690448E-03, 5.649187074E+00
1942, 5.636660382E-03, 1.901447307E-03, 5.599843845E+00
1943, 5.683441181E-03, 1.852370449E-03, 5.605259913E+00
1944, 5.730288103E-03, 1.803355990E-03, 5.611049886E+00
1945, 5.777182989E-03, 1.754376572E-03, 5.617334615E+00
1946, 5.823767278E-03, 1.705570379E-03, 5.624208894E+00
1947, 5.870849825E-03, 1.656759996E-03, 5.631766537E+00
1948, 5.917694885E-03, 1.607595244E-03, 5.640084821E+00
1949, 5.449167918E-03, 2.047644462E-03, 5.584407314E+00
1950, 5.496052559E-03, 1.998581691E-03, 5.589033498E+00
1951, 5.542880856E-03, 1.949548838E-03, 5.593844359E+00
1952, 5.589880981E-03, 1.950522070E-03, 5.594650456E+00
1953, 5.402528215E-03, 2.096548909E-03, 5.580212709E+00
1954, 5.355545320E-03, 2.145628212E-03, 5.576684745E+00
1955, 5.308669526E-03, 2.194511238E-03, 5.573931630E+00
1956, 5.262105726E-03, 2.243375173E-03, 5.571835796E+00
1957, 5.216430873E-03, 2.292079851E-03, 5.570157956E+00
1958, 5.178597290E-03, 2.338163322E-03, 5.568805340E+00
1959, 5.147757009E-03, 2.381832339E-03, 5.567724404E+00
1960, 6.477003917E-03, 1.075541601E-03, 5.805500613E+00
1961, 6.428242195E-03, 1.123858034E-03, 5.784022543E+00
1962, 6.380756851E-03, 1.171815908E-03, 5.764527591E+00
1963, 6.335167214E-03, 1.220107311E-03, 5.746617857E+00
1964, 6.290003192E-03, 1.268242835E-03, 5.730048680E+00
1965, 6.244327873E-03, 1.316254842E-03, 5.714631516E+00
1966, 6.198214833E-03, 1.364693046E-03, 5.700256922E+00
1967, 6.152001210E-03, 1.413233927E-03, 5.686952460E+00
1968, 6.105516572E-03, 1.461956883E-03, 5.674628950E+00
1969, 6.058780476E-03, 1.510732924E-03, 5.663269213E+00
1970, 6.012140773E-03, 1.559714787E-03, 5.652833375E+00
1971, 5.964530632E-03, 1.608654740E-03, 5.643230929E+00
1972, 5.636910908E-03, 1.951436163E-03, 5.595459905E+00
1973, 5.683692172E-03, 1.902299235E-03, 5.600934632E+00
1974, 5.730436649E-03, 1.853297465E-03, 5.606627665E+00
1975, 5.777207669E-03, 1.804393367E-03, 5.612706465E+00
1976, 5.824046675E-03, 1.755504170E-03, 5.619310271E+00
1977, 5.870841444E-03, 1.706683892E-03, 5.626534114E+00
1978, 5.917560775E-03, 1.657673507E-03, 5.634482738E+00
1979, 5.496013910E-03, 2.048561582E-03, 5.584756103E+00
1980, 5.449457094E-03, 2.097475110E-03, 5.580396034E+00
1981, 5.542811938E-03, 1.999505796E-03, 5.589599536E+00
1982, 5.589835811E-03, 2.000415698E-03, 5.590148123E+00
1983, 5.402688403E-03, 2.146443818E-03, 5.576758537E+00
1984, 5.355599802E-03, 2.195406007E-03, 5.573929445E+00
1985, 5.309163593E-03, 2.244264353E-03, 5.571782942E+00
1986, 5.263542291E-03, 2.292961348E-03, 5.570065974E+00
1987, 5.225776695E-03, 2.338974737E-03, 5.568679480E+00
1988, 5.195126403E-03, 2.382556209E-03, 5.567566616E+00
1989, 6.480066571E-03, 1.125621493E-03, 5.796202501E+00
1990, 6.429735105E-03, 1.172537450E-03, 5.775097720E+00
1991, 6.382984109E-03, 1.220720704E-03, 5.755855395E+00
1992, 6.337270141E-03, 1.269096858E-03, 5.738163375E+00
1993, 6.291299127E-03, 1.317313989E-03, 5.721793013E+00
1994, 6.244890857E-03, 1.365676057E-03, 5.706593966E+00
1995, 6.198625546E-03, 1.414409606E-03, 5.692514942E+00
1996, 6.152254529E-03, 1.463157823E-03, 5.679540429E+00
1997, 6.105611566E-03, 1.511841780E-03, 5.667610932E+00
1998, 6.059065927E-03, 1.560735400E-03, 5.656642145E+00
1999, 6.011730991E-03, 1.609729137E-03, 5.646521747E+00
[truncated: 15,697 more rows]
