# Supplementary material for: Synergic effect of dielectric barrier discharge plasma and hydrodynamic cavitation on decolorization of methylene blue
Source: PLoS One. 2026 Jun 8;21(6):e0348118. doi: 10.1371/journal.pone.0348118 (PMC13245793; doi:10.1371/journal.pone.0348118)
Supplement: S6 File — (XLSX) [file pone.0348118.s006.xlsx]

## Sheet: Table 1
		ref	P[W]	V[Lit]	treatment time[min]	C0[mg/Lit]	C[mg/Lit] eliminated	removal %	γ[g/kWh]
		[38]	8.6	0.1	30	100	10	100	2.32558
		[39]	5	-	40	50	-	100	-
		[40]	18	0.05	20	100	5	100	0.833333
		[41]	206	0.05	25	50	2.5	100	0.0291262
		[42]	-	0.1	40	100	7.7	77	-
		[43]	6.3	0.03	40	35	1.05	100	0.25
		[44]	10	0.1	20	150	13.5	90	4.05
		[45]	8.6	0.1	30	100	9	90	2.09302
		[46]	150	0.3	20	12.5	3.75	100	0.075
		ours	139.3	4	15	40	160	100	4.5944
