# Supplementary material for: Synergic effect of dielectric barrier discharge plasma and hydrodynamic cavitation on decolorization of methylene blue
Source: PLoS One. 2026 Jun 8;21(6):e0348118. doi: 10.1371/journal.pone.0348118 (PMC13245793; doi:10.1371/journal.pone.0348118)
Supplement: S1 Text — (TXT) [file pone.0348118.s009.txt]

S1_File. Raw experimental data for methylene blue concentration analysis.
This file includes concentration calculation datasets for voltage-based experiments, direct DBD–HDC, tap water and distilled water systems, comparison between direct and indirect modes, electrode size effects, and raw pH and electrical conductivity (EC) measurements.

S2_File. Optical emission spectroscopy (OES) raw data.
This file contains wavelength–intensity data for all applied voltages in both direct and indirect DBD–HDC configurations.

S3_File. Electrical power calculation data.
Raw datasets used for determining discharge power at different applied voltages.

S4_File. Energy utilization efficiency and calibration data.
Includes raw data used for calculating energy yield (g/kWh) across different voltages and initial concentrations, along with calibration curves for concentration determination.

S5_File. CFD simulation results.
This file contains raw extracted data from CFD simulations, including velocity magnitude, absolute pressure distribution within the HDC unit, and axial pressure profiles along the flow path.

S6_File. Calculation of table 1 contents.

S1_Video. Plasma discharge operation video.
Video recordings showing plasma formation and operation using 2 cm electrode under experimental conditions.

S2_Video. Plasma discharge operation video.
Video recordings showing plasma formation and operation using 5 cm electrode under experimental conditions.

S1_Text. List of Supporting Information.
